# Supplementary material for: Broad rim lesions are a new pathological and imaging biomarker for rapid disease progression in multiple sclerosis
Source: Nat Med. 2025 Apr 29;31(6):2016–26. doi: 10.1038/s41591-025-03625-7 (PMC12176629; doi:10.1038/s41591-025-03625-7)
Supplement: Supplementary file 2 — Supplementary Tables 1–8. [file 41591_2025_3625_MOESM2_ESM.xlsx]

## Sheet: Table of content
Table of content
Table S1	Sample overview for histology and spatial transcriptomics
Table S2	List of primary antibodies used in the study
Table S3	Clinical characteristics of brain donors included into the histopathological study
Table S4-1	Overlap of differentially expressed genes (DEGs) and lesion-specific DEGs for three lesion types
Table S4-2	DEGs between BRL data and NAWM, adjusted p-value < 0.05
Table S4-3	DEGs between mixed rim lesion data and NAWM, adjusted p-value < 0.05
Table S4-4	DEGs between active lesion data and NAWM, adjusted p-value < 0.05
Table S5-1	Gene Ontology (GO) term analysis: common terms for all lesion types
Table S5-2	GO term analysis: specific terms for BRL
Table S5-3	GO term analysis: specific terms for mixed rim lesions
Table S5-4	GO term analysis: specific terms for active lesions
Table S6-1	Gene Set Enrichment Analysis for selected signatures in BRL vs NAWM
Table S6-2	Gene Set Enrichment Analysis for selected signatures in mixed rim lesions vs NAWM
Table S6-3	Gene Set Enrichment Analysis for selected signatures in active lesions vs NAWM
Table S7	Summary of imaging findings in patients with and without rBRL
Table S8	Boxplot statistics for gene expression of genes BTK, CD40L and RIPK1 in different lesion types

## Sheet: Table S1
	number of tissue blocks	sex	lesion type	included in histology	included in spatial transcriptomics (number of AOIs passing QC)
MS1	2	f	NAWM mixed active active	yes yes yes yes	yes (5/8) yes (2/4) yes (4/4) yes(2/4)
MS2	4	m	NAWM BRL BRL active active	yes yes yes yes yes	yes (17/17) yes (4/4) yes (4/4) yes (4/4) yes (4/4)
MS3	3	m	NAWM BRL BRL BRL	yes yes yes yes	yes (7/8) no yes (3/4) yes (4/4)
MS4	1	f	NAWM BRL	yes yes	yes (4/4) yes (4/4)
MS5	3	m	NAWM BRL BRL BRL active	yes yes yes yes yes	yes (7/12) yes (4/4) yes (4/4) yes (4/4) yes (4/4)
MS6	1	f	NAWM mixed	yes yes	no no
MS7	1	f	NAWM mixed	yes yes	no no
MS8	1	m	NAWM active	yes yes	yes (4/4) yes (4/4)
MS9	1	f	NAWM BRL	yes yes	yes (2/4) yes (3/4)
MS10	1	m	NAWM mixed	yes yes	no no
MS11	1	f	NAWM mixed	yes yes	no no
MS12	1	f	NAWM mixed	yes yes	no no
MS13	1	f	NAWM active	yes yes	yes (4/4) yes (4/4)
MS14	1	f	NAWM mixed	yes yes	no no
MS15	1	f	NAWM mixed	yes yes	no no
MS16	2	f	NAWM BRL BRL	yes yes yes	yes (4/8) yes (2/4) no (0/4)
MS17	1	f	NAWM BRL BRL	yes yes yes	yes (1/4) yes (4/4) yes (3/4)
MS18	1	f	NAWM mixed	yes yes	no no
MS19	1	f	NAWM mixed	yes yes	yes (3/4) yes (2/4)
MS20	2	f	NAWM BRL BRL	yes yes yes	no no no
MS21	1	f	NAWM BRL	yes yes	no (0/4) yes (1/4)
MS22	1	f	NAWM mixed	yes yes	no no
MS23	1	f	NAWM mixed	yes yes	no no
MS24	1	f	NAWM mixed mixed	no no no	yes (4/4) yes (4/4) yes (4/4)
MS25	2	f	NAWM mixed mixed	yes yes yes	yes (8/8) yes (4/1) yes (4/4)
MS26	1	m	NAWM mixed	yes yes	yes (4/4) yes (4/4)
MS27	4	f	NAWM mixed mixed mixed active active active	yes yes yes yes yes yes yes	yes (16/16) yes (4/4) yes (4/4) yes (4/4) yes (4/4) yes (4/4) yes (4/4)
MS28	2	m	NAWM mixed mixed active	yes yes yes yes	yes (1/8) yes (3/4) no (0/4) yes (3/4)

## Sheet: Table S2
Antibody	Vendor	Product #	Lot. Nr.	dilution	pretreatment
CD163	Leica	NCL-L-CD163	6063445	1:200	citrate
CD206	Sigma	HPA004114	46663	1:100	pH 6,1
CD3	Dako	M7254	4141595	1:25	pH 6,1
CD68	Dako	M0814	20040389	1:200	pH 6,1
CD68	Santa Cruz	sc-20060AF594	#H1522	1:100
CD79a	Dako	M7050	20043883	1:800	pH 6,1
GFAP	Dako	Z0334	20035994	1:4000
HLA-Dr	Dako	M077501-2	41337748	1:100	citrate
Iba I	Wako	019-19741	SKN4887	1:200	citrate
iNos	Sigma	ABN26	3928023	1:100
MBP	Abcam	ab7349	1015269-34	1:4000	citrate
PLP	AbD Serotec	MCA839G	250314	1: 3000	citrate
SYTO83	ThermoFisher	S11364	2541524	1:10000
TEMEM 119	Sigma	HPA051870	41615	1:500	Citrate
TPPP	Abcam	ab92305	GR3330149-4	1:500	pH9
TPPP	Abcam	ab204011	10362775	1:100
TSPO	Invitrogen	MA5-33203	ZI4454572	1:100

## Sheet: Table S3
			MS with rapid progression		MS with slow progression
Variable		Unit	N/ Median	(%)/ [IQR]	N/ Median	(%)/ [IQR]
Cases			N=18		N =26
sex		Male	N=4	(22%)	N=9	(35%)
		Female	N=14	(78%)	N=17	(65%)
Age onset		(years)	31	[27,25-40]	30	[22,5-34,75]
Age death		(years)	48	[44,75-53,5]	76.5	[73,25-81,75]
Disease duration		(years)	14.5	[10,25-20,25]	50	[40,5-54]
EDSSeq8		No	N=0	(0%)	N=9	(35%)
		Yes	N=17	(94%)	N=16	(61%)
		Uncertain	N=1	(6%)	N=1	(4%)
Year death		(calendar year)	2011	[2007-2016]	2011	[2007-2015]
Relapses		Yes	N=12	(67%)	N=18	(69%)
		No	N=4	(22%)	N=4	(15%)
		Uncertain	N=2	(11%)	N=4	(15%)
DMT		No	N=11	(61%)	N=24	(92%)
		Yes	N=7A	(39%)	N=2B	(8%)
Euthanasia		No	N=13	(72%)	N=16	(62%)
		Yes	N=5	(28%)	N=10	(38%)
A6x IFN-beta, 1x dimethylfumarate, B2x IFN-beta

## Sheet: Table S4-1
overlap_all_three_lesions	brl_specific	active_specific	mixed_specific
GPNMB	ZFP57	RPS3	RBM3
NUPR1	PDCD5	TXN2	PMP2
GRN	BARX2	TMA7	OR8D2
FCGR2B	PNO1	RPS16	MYZAP
IFI30	NOS2	NOP53	H4C5
ASAH1	C5orf38	RPL18A	DNAI2
APOE	CYP2D7	RNF181	ASL
CTSS	PABIR1	RPL13	RAB40AL
CTSD	STBD1	RPL29	ZNF135
ALOX5AP	SERPINE1	RPS19	SPP1
S100A4	SERPINA1	PLTP	YWHAH
CHIT1	OBSCN	PCBP2	SCGB1D1
CTSZ	MAPKBP1	EEF1D	TOMM7
APOC1	STIP1	RPLP0	CST3
CPM	BCL2A1	MARCKS	AP1AR
LYZ	PDCL3	RPL18	RNF183
PLD3	PARP14	TMEM30A	ZNF497
HEXB	CT47B1	DUX4	GPR34
CD63	FKBP5	KDM4B	MAOB
LGALS3	TUBA3D	PECAM1	KCNK2
ANXA2	PDIA4	PGRMC2	ARRDC4
VIM	HSPA1A	PABPC4	OR2D2
IGF2R	TMEM41B	APOC2	RAB42
TYROBP	AQP9	SNHG32	OR1C1
CTSB	IFIT2	GNAI2	FUT2
HLA-B	PLIN2	GLRA1	POLD4
FXYD5	DNAJA1	ARRB2	GSTK1
CD68	HSPA1B	SH3BGRL	ERBIN
B2M	ZFP82	PFN1	CORO2B
GYPC	SPATA31A6	USF2	TMEM104
ACP5	CCL24	RAB8A	SERPINA3
HLA-DRB1	MIDN	ABHD16A	CADM1
CLIC1	SIRT6	SH3BGRL3	HYDIN
FUCA1	PTGFRN	TIMP2	SERP1
ATP6V0E1	P4HA1	MICALL2	ATF5
TMSB10	TUB	EIF4A1	POLL
HEXA	ATP1B3	MAZ	FKBP9
S100A6	KLHL6	EIF3A	TWSG1
AKR1B1	VSIG4	TUBB	TMBIM6
RPL14	UBE2L6	IGHMBP2	TCF19
IGHG4	RNASE4	HMGN2	TTC23L
EVI2B	HIPK3	TRMT112	CERKL
IGHG3	TGFBI	RNF130	BPIFB3
NPM1	KPNA3	NME2	PLEK
CSTB	HSP90AA1	EIF3L	MTHFD2L
TRAM1	SLAMF8	RPN2	PAWR
IGKC	SLC11A1	ATP6V1B2	PSME1
RPL6	ATP6V0B	FGF21	DACH1
GNS	CLDN10	IGHM	EIF3H
HLA-A	RNF149	CALR	ECHDC1
IGHG1	HBA1	GPX4	ZFAND1
IGHG2	IFI6	ARPC2	ZNF98
APLP2	CEBPD	RHOA	CBX3
LTA4H	C5AR1	NCF2	CD84
C1QC	TSNAX	PTMA	UBE2J1
S100A11	CFHR1	MYL12A	C3
NOP10	PARVG	LAIR1	CDV3
TPP1	CES1	CD53	HTRA1
MSR1	SRGN	CSDE1	SLC25A14
CD59	GADD45A	AXL	CKLF
COLEC12	SLC27A5	CNPY3	COPRS
HLA-DRA	DNAJC25	RNF13	IGFL2
HLA-DQB1	RNASE6	CD4	CRABP2
HLA-DQA1	DEDD2	HNRNPF	PA2G4
RAP2B	C1orf162	C1QA	IL18BP
LGMN	CCDC137		KLC2
	IL4I1		SLC30A4
	LECT2		OR5J2
	INF2		ISL2
	IFI44L		SERINC4
	GRIN2A		ALG1L
	FGR		KCNJ5
	RAN		LEP
	HSPB1		WIPF3
	CACYBP		PPP2R2B
	IQGAP2		DGKK
	CHST11		LDHA
	PDIA3		CP
	CEBPG		RNPEP
	EIF4A2		FCGR1A
	MIF		INO80D
	TAF1D		PGAP3
	SMR3A		RNASET2
	IPO7		SLC47A1
	OAS1		MRPL4
	TMEM176B		ZNF740
	VAT1		GOLIM4
	CYP27A1		CLDN11
	FPR1		ITGAX
	SND1		SNX5
	LRRFIP1		ATP5F1E
	CASP1		GDF2
	FPR3		NSA2
	TLR2		GPR160
	SCPEP1		BIRC7
	LILRA6		IGHA1
	FKBP4		DDX59
	TRAF3IP3		FIP1L1
	ANG		ZNF486
	HSPH1		GPX7
	G0S2		TLR7
	C3AR1		LY86
	MANF		DTNA
	CD22		SEC61B
	HSPA6		CCL3L3
	EHD1		JMJD8
	LMAN1		TAX1BP1
	DUSP10		TMEM255A
	KRTAP9-4		IL17D
	IFNGR1		GLRA4
	SLC22A23		BCAP31
	SLFNL1		DELE1
	KCNMA1		LEPROT
	ST14		TMCC2
	IQGAP1		RAB26
	HSPA4		CAT
	THEMIS2		CMTM3
	C15orf48		LENG8
	SERPINF1		CRYGA
	TKT		CAP1
	WIPF1		KRTAP4-2
	MX1		MROH9
	HSPA5		RPS5
	MERTK		TM6SF1
	TCP1		ZFP36L1
	SLC7A7		GLDN
	SLC39A6		CAMP
	MMP14		LILRA2
	NAMPT		USP41
	PEX3
	ATAD2B
	TMED10
	CYTIP
	CREG1
	PRCP
	POMP
	KIF16B
	MGST2
	MTHFS
	TAGLN
	C22orf39
	SIGLEC1

## Sheet: Table S4-2
Module	CodeClass	GeneID	GeneName	Negative	DetectedSegments	DetectionRate	genes_lowCount_overNsamples	mean_zscore	mean_expr	logFC	AveExpr	t	P.Value	adj.P.Val	B	TargetName
Hs_R_NGS_WTA_v1.0	Endogenous	124044	SPATA2L	FALSE	183	0.867299	FALSE	0.433697	8.94113	0.994951	8.90286	12.6555	1.29756e-27	5.17728e-25	52.0716	SPATA2L
Hs_R_NGS_WTA_v1.0	Endogenous	10457	GPNMB	FALSE	184	0.872038	FALSE	3.54988	9.9345	1.79577	9.90973	12.3764	1.46328e-26	4.86541e-24	49.6868	GPNMB
Hs_R_NGS_WTA_v1.0	Endogenous	26471	NUPR1	FALSE	136	0.64455	FALSE	1.34494	8.27914	1.06547	8.22878	10.6126	3.32074e-21	5.52073e-19	37.5396	NUPR1
Hs_R_NGS_WTA_v1.0	Endogenous	2896	GRN	FALSE	126	0.597156	FALSE	0.929801	8.11138	0.7966	8.05146	10.3813	4.07742e-21	6.25727e-19	37.303	GRN
Hs_R_NGS_WTA_v1.0	Endogenous	105371312, 728841, 284565	NBPF15, LOC105371312, NBPF8	FALSE	208	0.985782	FALSE	0.0995934	9.3374	0.676461	9.31055	10.0852	3.66376e-20	4.71561e-18	35.1104	NBPF15
Hs_R_NGS_WTA_v1.0	Endogenous	2213	FCGR2B	FALSE	51	0.241706	FALSE	1.37053	7.23076	1.0945	7.11844	10.2036	4.74821e-20	5.74102e-18	34.9117	FCGR2B
Hs_R_NGS_WTA_v1.0	Endogenous	10437	IFI30	FALSE	175	0.829384	FALSE	1.69632	9.06277	1.01932	9.02553	10.1489	7.97103e-20	9.23038e-18	34.39	IFI30
Hs_R_NGS_WTA_v1.0	Endogenous	9332	CD163	FALSE	80	0.379147	FALSE	1.25495	7.81562	1.36009	7.72757	10.0201	1.90759e-19	1.95161e-17	33.5598	CD163
Hs_R_NGS_WTA_v1.0	Endogenous	346171	ZFP57	FALSE	34	0.161137	FALSE	0.23701	7.21978	0.993541	7.09386	9.97709	2.00237e-19	1.99737e-17	33.5083	ZFP57
Hs_R_NGS_WTA_v1.0	Endogenous	427	ASAH1	FALSE	192	0.909953	FALSE	1.67447	9.29495	0.814657	9.26831	9.59177	3.30702e-18	2.80745e-16	30.7144	ASAH1
Hs_R_NGS_WTA_v1.0	Endogenous	348	APOE	FALSE	211	1	FALSE	1.01775	10.5017	0.74622	10.4894	9.24991	3.23115e-17	2.43251e-15	28.4253	APOE
Hs_R_NGS_WTA_v1.0	Endogenous	84034	EMILIN2	FALSE	29	0.137441	FALSE	0.952602	7.05336	0.8414	6.9282	9.00023	6.81884e-17	4.85842e-15	27.7838	EMILIN2
Hs_R_NGS_WTA_v1.0	Endogenous	5725	PTBP1	FALSE	211	1	FALSE	0.220716	15.4434	0.7598	15.4429	9.07419	1.02759e-16	7.19313e-15	27.2424	PTBP1
Hs_R_NGS_WTA_v1.0	Endogenous	1520	CTSS	FALSE	109	0.516588	FALSE	0.952692	7.92991	0.709023	7.86372	8.85146	1.91239e-16	1.25089e-14	26.7521	CTSS
Hs_R_NGS_WTA_v1.0	Endogenous	2207	FCER1G	FALSE	180	0.853081	FALSE	0.368409	8.69205	0.688383	8.65087	8.79725	4.92566e-16	3.02359e-14	25.7996	FCER1G
Hs_R_NGS_WTA_v1.0	Endogenous	1509	CTSD	FALSE	207	0.981043	FALSE	1.9561	10.7035	0.721612	10.6926	8.7584	7.92437e-16	4.58235e-14	25.2748	CTSD
Hs_R_NGS_WTA_v1.0	Endogenous	241	ALOX5AP	FALSE	174	0.824645	FALSE	0.71895	8.66124	0.722474	8.61906	8.54876	2.89347e-15	1.60346e-13	24.0674	ALOX5AP
Hs_R_NGS_WTA_v1.0	Endogenous	10409	BASP1	FALSE	210	0.995261	FALSE	0.0963258	9.57897	0.603578	9.55614	8.42902	5.2606e-15	2.79864e-13	23.4276	BASP1
Hs_R_NGS_WTA_v1.0	Endogenous	1757	SARDH	FALSE	177	0.838863	FALSE	0.117185	8.54625	0.548155	8.50295	8.22219	8.55416e-15	4.36935e-13	22.9734	SARDH
Hs_R_NGS_WTA_v1.0	Endogenous	6275	S100A4	FALSE	69	0.327014	FALSE	0.624701	7.61912	0.735054	7.53872	8.23029	1.60152e-14	7.79275e-13	22.4463	S100A4
Hs_R_NGS_WTA_v1.0	Endogenous	684	BST2	FALSE	71	0.336493	FALSE	0.647895	7.50511	0.755958	7.40806	8.15559	2.99472e-14	1.40576e-12	21.8401	BST2
Hs_R_NGS_WTA_v1.0	Endogenous	9141	PDCD5	FALSE	118	0.559242	FALSE	-0.676984	7.9557	0.524569	7.88844	7.98656	4.06114e-14	1.84136e-12	21.4736	PDCD5
Hs_R_NGS_WTA_v1.0	Endogenous	10628	TXNIP	FALSE	124	0.587678	FALSE	0.51771	8.08624	0.873743	8.02545	8.11649	4.60603e-14	2.042e-12	21.3898	TXNIP
Hs_R_NGS_WTA_v1.0	Endogenous	1118	CHIT1	FALSE	131	0.620853	FALSE	3.86686	8.74682	1.90238	8.69436	7.99767	9.61414e-14	4.1419e-12	20.6655	CHIT1
Hs_R_NGS_WTA_v1.0	Endogenous	6483	ST3GAL2	FALSE	158	0.748815	FALSE	0.111584	8.34594	0.587266	8.29822	7.82834	1.6381e-13	6.80837e-12	20.1084	ST3GAL2
Hs_R_NGS_WTA_v1.0	Endogenous	1522	CTSZ	FALSE	188	0.890995	FALSE	1.72387	9.28079	0.879861	9.25216	7.8998	1.75492e-13	7.2187e-12	20.0163	CTSZ
Hs_R_NGS_WTA_v1.0	Endogenous	8538	BARX2	FALSE	42	0.199052	FALSE	0.361237	7.4161	0.709138	7.31133	7.83248	1.89233e-13	7.70447e-12	20.0412	BARX2
Hs_R_NGS_WTA_v1.0	Endogenous	341	APOC1	FALSE	200	0.947867	FALSE	2.66044	10.4839	0.985604	10.4681	7.87549	2.03681e-13	8.04641e-12	19.8219	APOC1
Hs_R_NGS_WTA_v1.0	Endogenous	1368	CPM	FALSE	105	0.49763	FALSE	1.00173	7.82949	0.769771	7.7625	7.84959	2.32109e-13	8.99141e-12	19.8321	CPM
Hs_R_NGS_WTA_v1.0	Endogenous	56902	PNO1	FALSE	186	0.881517	FALSE	-0.157638	8.54427	0.590795	8.50192	7.74422	3.33513e-13	1.21179e-11	19.408	PNO1
Hs_R_NGS_WTA_v1.0	Endogenous	7852	CXCR4	FALSE	184	0.872038	FALSE	0.826101	8.97368	0.855446	8.94086	7.78341	3.57273e-13	1.28425e-11	19.3402	CXCR4
Hs_R_NGS_WTA_v1.0	Endogenous	4843	NOS2	FALSE	44	0.208531	FALSE	0.0990013	7.53826	0.64915	7.4392	7.60802	6.79854e-13	2.3588e-11	18.7757	NOS2
Hs_R_NGS_WTA_v1.0	Endogenous	162387	MFSD6L	FALSE	122	0.578199	FALSE	0.296269	8.04624	0.522218	7.98615	7.51619	8.38898e-13	2.86086e-11	18.5117	MFSD6L
Hs_R_NGS_WTA_v1.0	Endogenous	1675	CFD	FALSE	95	0.450237	FALSE	0.274487	7.79074	0.565261	7.7177	7.4991	9.34504e-13	3.10723e-11	18.4374	CFD
Hs_R_NGS_WTA_v1.0	Endogenous	4069	LYZ	FALSE	123	0.582938	FALSE	1.25869	8.24809	0.98059	8.19161	7.60794	1.03274e-12	3.40549e-11	18.3467	LYZ
Hs_R_NGS_WTA_v1.0	Endogenous	153571	C5orf38	FALSE	68	0.322275	FALSE	0.313615	7.57899	0.592786	7.49655	7.44697	1.4257e-12	4.62482e-11	18.0347	C5orf38
Hs_R_NGS_WTA_v1.0	Endogenous	6386	SDCBP	FALSE	182	0.862559	FALSE	0.318855	8.72041	0.58827	8.68336	7.5245	1.47324e-12	4.74051e-11	17.9488	SDCBP
Hs_R_NGS_WTA_v1.0	Endogenous	1564	CYP2D7	FALSE	46	0.218009	FALSE	0.186829	7.48938	0.577326	7.39604	7.33179	2.6657e-12	8.18164e-11	17.4263	CYP2D7
Hs_R_NGS_WTA_v1.0	Endogenous	23646	PLD3	FALSE	119	0.563981	FALSE	1.13589	8.1553	0.643195	8.09566	7.14756	1.48976e-11	4.21572e-10	15.7447	PLD3
Hs_R_NGS_WTA_v1.0	Endogenous	3074	HEXB	FALSE	106	0.50237	FALSE	0.842241	7.92637	0.55442	7.86103	7.04338	1.77557e-11	4.91981e-10	15.5676	HEXB
Hs_R_NGS_WTA_v1.0	Endogenous	967	CD63	FALSE	210	0.995261	FALSE	0.63518	9.97229	0.420983	9.95661	6.96413	2.52911e-11	6.86471e-10	15.0776	CD63
Hs_R_NGS_WTA_v1.0	Endogenous	116224	PABIR1	FALSE	174	0.824645	FALSE	-0.00299632	8.32623	0.527893	8.27635	6.98848	2.88018e-11	7.71271e-10	15.0563	PABIR1
Hs_R_NGS_WTA_v1.0	Endogenous	3326	HSP90AB1	FALSE	201	0.952607	FALSE	-0.0430688	9.27716	0.715945	9.24874	7.03169	3.07484e-11	8.17907e-10	14.9413	HSP90AB1
Hs_R_NGS_WTA_v1.0	Endogenous	3958	LGALS3	FALSE	72	0.341232	FALSE	1.05647	7.60652	0.663384	7.52992	6.93671	4.77866e-11	1.2462e-09	14.6602	LGALS3
Hs_R_NGS_WTA_v1.0	Endogenous	304, 302, 303	ANXA2P1, ANXA2P2, ANXA2	FALSE	105	0.49763	FALSE	0.722417	7.88651	0.480638	7.81938	6.83576	5.44979e-11	1.40288e-09	14.4735	ANXA2
Hs_R_NGS_WTA_v1.0	Endogenous	80097	MZT2B	FALSE	211	1	FALSE	1.31022	12.7307	0.81034	12.7278	6.92324	5.72697e-11	1.46478e-09	14.2327	MZT2B
Hs_R_NGS_WTA_v1.0	Endogenous	962	CD48	FALSE	36	0.170616	FALSE	0.618371	7.25604	0.617331	7.15352	6.82011	7.30499e-11	1.81037e-09	14.2538	CD48
Hs_R_NGS_WTA_v1.0	Endogenous	7941	PLA2G7	FALSE	87	0.412322	FALSE	0.500628	7.68985	0.546843	7.61297	6.78355	8.47354e-11	2.0742e-09	14.0572	PLA2G7
Hs_R_NGS_WTA_v1.0	Endogenous	9913	SUPT7L	FALSE	211	1	FALSE	-0.34086	14.7782	0.694188	14.7776	6.75317	1.50142e-10	3.52393e-09	13.2821	SUPT7L
Hs_R_NGS_WTA_v1.0	Endogenous	7431	VIM	FALSE	206	0.976303	FALSE	1.26897	9.66562	0.599446	9.64467	6.72017	1.80567e-10	4.16451e-09	13.209	VIM
Hs_R_NGS_WTA_v1.0	Endogenous	23548	TTC33	FALSE	178	0.843602	FALSE	-0.187404	8.50474	0.455157	8.46206	6.55766	2.83759e-10	6.36067e-09	12.8029	TTC33
Hs_R_NGS_WTA_v1.0	Endogenous	713	C1QB	FALSE	210	0.995261	FALSE	1.53245	10.7675	0.67165	10.7563	6.46914	7.27223e-10	1.55167e-08	11.7856	C1QB
Hs_R_NGS_WTA_v1.0	Endogenous	8987	STBD1	FALSE	164	0.777251	FALSE	-0.335728	8.37169	0.404889	8.32337	6.36041	8.59742e-10	1.81501e-08	11.7313	STBD1
Hs_R_NGS_WTA_v1.0	Endogenous	3482	IGF2R	FALSE	98	0.464455	FALSE	0.55263	7.82312	0.479457	7.75497	6.20322	2.12096e-09	4.29576e-08	10.9174	IGF2R
Hs_R_NGS_WTA_v1.0	Endogenous	5054	SERPINE1	FALSE	40	0.189573	FALSE	0.82791	7.18562	0.68637	7.07528	6.21289	2.89692e-09	5.7506e-08	10.693	SERPINE1
Hs_R_NGS_WTA_v1.0	Endogenous	7305	TYROBP	FALSE	194	0.919431	FALSE	0.871587	8.99886	0.404406	8.9674	6.08287	4.1334e-09	8.07847e-08	10.1649	TYROBP
Hs_R_NGS_WTA_v1.0	Endogenous	1508	CTSB	FALSE	206	0.976303	FALSE	1.22003	10.2337	0.493292	10.218	6.13131	4.47907e-09	8.63356e-08	10.0451	CTSB
Hs_R_NGS_WTA_v1.0	Endogenous	5265	SERPINA1	FALSE	123	0.582938	FALSE	0.181339	8.11499	0.423311	8.05621	6.05871	4.60762e-09	8.83866e-08	10.1162	SERPINA1
Hs_R_NGS_WTA_v1.0	Endogenous	84033	OBSCN	FALSE	83	0.393365	FALSE	0.00445388	7.70611	0.415354	7.62927	6.031	5.36021e-09	1.00883e-07	10.0167	OBSCN
Hs_R_NGS_WTA_v1.0	Endogenous	152206	CCDC13	FALSE	202	0.957346	FALSE	0.672403	9.30396	0.56031	9.2744	5.95766	1.1189e-08	1.94952e-07	9.19917	CCDC13
Hs_R_NGS_WTA_v1.0	Endogenous	546	ATRX	FALSE	205	0.971564	FALSE	-0.219624	8.98779	0.32595	8.9578	5.76349	2.25093e-08	3.68082e-07	8.52686	ATRX
Hs_R_NGS_WTA_v1.0	Endogenous	23005	MAPKBP1	FALSE	208	0.985782	FALSE	0.0966835	9.39147	0.437213	9.36653	5.76275	2.92294e-08	4.6097e-07	8.26597	MAPKBP1
Hs_R_NGS_WTA_v1.0	Endogenous	3106	HLA-B	FALSE	211	1	FALSE	0.961923	10.8535	0.369853	10.8444	5.74279	3.01401e-08	4.73461e-07	8.15287	HLA-B
Hs_R_NGS_WTA_v1.0	Endogenous	10963	STIP1	FALSE	86	0.407583	FALSE	-0.0181306	7.76231	0.530363	7.68317	5.7525	3.13731e-08	4.90897e-07	8.32042	STIP1
Hs_R_NGS_WTA_v1.0	Endogenous	53827	FXYD5	FALSE	126	0.597156	FALSE	0.840538	8.06475	0.462132	8.00373	5.71769	3.31282e-08	5.16334e-07	8.24936	FXYD5
Hs_R_NGS_WTA_v1.0	Endogenous	968	CD68	FALSE	199	0.943128	FALSE	1.28981	9.30083	0.414878	9.27469	5.62535	5.67716e-08	8.58026e-07	7.62767	CD68
Hs_R_NGS_WTA_v1.0	Endogenous	710	SERPING1	FALSE	102	0.483412	FALSE	0.332565	7.95521	0.495864	7.8902	5.59959	6.69086e-08	9.8876e-07	7.57877	SERPING1
Hs_R_NGS_WTA_v1.0	Endogenous	567	B2M	FALSE	209	0.990521	FALSE	1.06589	10.4009	0.446841	10.3893	5.59022	7.26149e-08	1.06913e-06	7.33047	B2M
Hs_R_NGS_WTA_v1.0	Endogenous	597	BCL2A1	FALSE	33	0.156398	FALSE	0.476473	7.15735	0.48404	7.04737	5.53614	7.38216e-08	1.0829e-06	7.57155	BCL2A1
Hs_R_NGS_WTA_v1.0	Endogenous	79031	PDCL3	FALSE	113	0.535545	FALSE	-0.212024	7.91392	0.339786	7.85002	5.52719	7.68446e-08	1.11834e-06	7.42255	PDCL3
Hs_R_NGS_WTA_v1.0	Endogenous	10632	ATP5MG	FALSE	208	0.985782	FALSE	-0.125292	9.14641	0.365721	9.1179	5.4774	1.03274e-07	1.45605e-06	7.04143	ATP5MG
Hs_R_NGS_WTA_v1.0	Endogenous	54495	TMX3	FALSE	197	0.933649	FALSE	-0.365297	8.82841	0.380174	8.79571	5.45247	1.19185e-07	1.66859e-06	6.92971	TMX3
Hs_R_NGS_WTA_v1.0	Endogenous	3937	LCP2	FALSE	90	0.42654	FALSE	0.528333	7.72395	0.408516	7.65112	5.43723	1.21421e-07	1.68641e-06	7.01674	LCP2
Hs_R_NGS_WTA_v1.0	Endogenous	3936	LCP1	FALSE	114	0.540284	FALSE	0.61899	7.98371	0.416243	7.9169	5.44617	1.22879e-07	1.6965e-06	6.97058	LCP1
Hs_R_NGS_WTA_v1.0	Endogenous	54625	PARP14	FALSE	36	0.170616	FALSE	0.302389	7.26251	0.424262	7.15383	5.42893	1.2662e-07	1.73019e-06	7.02442	PARP14
Hs_R_NGS_WTA_v1.0	Endogenous	643311	CT47B1	FALSE	128	0.606635	FALSE	0.146903	8.05383	0.477546	7.99247	5.4595	1.352e-07	1.83486e-06	6.88171	CT47B1
Hs_R_NGS_WTA_v1.0	Endogenous	5479	PPIB	FALSE	165	0.781991	FALSE	-0.364253	8.28862	0.316149	8.23845	5.35768	1.81117e-07	2.35393e-06	6.55375	PPIB
Hs_R_NGS_WTA_v1.0	Endogenous	2498, 2495	FTH1P3, FTH1	FALSE	211	1	FALSE	0.0821955	12.6031	0.418029	12.6003	5.36429	2.21075e-07	2.79143e-06	6.1747	FTH1
Hs_R_NGS_WTA_v1.0	Endogenous	2289	FKBP5	FALSE	46	0.218009	FALSE	-0.287228	7.41197	0.412217	7.321	5.16452	4.69473e-07	5.52566e-06	5.73961	FKBP5
Hs_R_NGS_WTA_v1.0	Endogenous	113457	TUBA3D	FALSE	32	0.151659	FALSE	0.332784	7.20034	0.388824	7.08776	5.12589	5.66196e-07	6.41796e-06	5.59107	TUBA3D
Hs_R_NGS_WTA_v1.0	Endogenous	2995	GYPC	FALSE	196	0.92891	FALSE	0.086847	8.57956	0.333585	8.54086	5.02183	9.32822e-07	9.92523e-06	4.96414	GYPC
Hs_R_NGS_WTA_v1.0	Endogenous	54	ACP5	FALSE	34	0.161137	FALSE	0.588785	7.03787	0.525609	6.91762	5.01514	1.11445e-06	1.17017e-05	5.00799	ACP5
Hs_R_NGS_WTA_v1.0	Endogenous	2212, 9103	FCGR2C, FCGR2A	FALSE	146	0.691943	FALSE	0.486637	8.1826	0.486999	8.13105	5.01003	1.18184e-06	1.228e-05	4.79597	FCGR2C
Hs_R_NGS_WTA_v1.0	Endogenous	9601	PDIA4	FALSE	70	0.331754	FALSE	0.163078	7.6491	0.34952	7.5707	4.96112	1.24376e-06	1.28565e-05	4.78019	PDIA4
Hs_R_NGS_WTA_v1.0	Endogenous	3303	HSPA1A	FALSE	157	0.744076	FALSE	0.28429	8.86332	0.990879	8.81773	4.98165	1.34936e-06	1.38404e-05	4.5841	HSPA1A
Hs_R_NGS_WTA_v1.0	Endogenous	3433	IFIT2	FALSE	93	0.440758	FALSE	-0.27707	7.72864	0.383269	7.65588	4.92839	1.49729e-06	1.52015e-05	4.58561	IFIT2
Hs_R_NGS_WTA_v1.0	Endogenous	440026	TMEM41B	FALSE	178	0.843602	FALSE	0.151694	8.603	0.395679	8.55954	4.95273	1.49022e-06	1.52015e-05	4.52508	TMEM41B
Hs_R_NGS_WTA_v1.0	Endogenous	366	AQP9	FALSE	26	0.123223	FALSE	0.37725	7.01306	0.569283	6.88099	4.95825	1.49728e-06	1.52015e-05	4.7135	AQP9
Hs_R_NGS_WTA_v1.0	Endogenous	3128, 3123, 3125, 3126, 3127	HLA-DRB3, HLA-DRB1, HLA-DRB6, HLA-DRB4, HLA-DRB5	FALSE	209	0.990521	FALSE	1.25052	10.4348	0.390117	10.4221	4.88847	2.06239e-06	1.99248e-05	4.10234	HLA-DRB1
Hs_R_NGS_WTA_v1.0	Endogenous	123	PLIN2	FALSE	17	0.0805687	FALSE	0.514167	6.90688	0.4346	6.77314	4.78709	2.79516e-06	2.60577e-05	4.13192	PLIN2
Hs_R_NGS_WTA_v1.0	Endogenous	3301	DNAJA1	FALSE	79	0.374408	FALSE	-0.190493	7.77392	0.477744	7.69652	4.81151	2.91714e-06	2.68808e-05	3.96207	DNAJA1
Hs_R_NGS_WTA_v1.0	Endogenous	5355	PLP2	FALSE	50	0.236967	FALSE	0.0836929	7.43666	0.411295	7.34671	4.75413	3.41682e-06	3.09141e-05	3.8633	PLP2
Hs_R_NGS_WTA_v1.0	Endogenous	1192	CLIC1	FALSE	181	0.85782	FALSE	-0.120747	8.49	0.278322	8.44711	4.68034	4.54263e-06	3.94883e-05	3.44985	CLIC1
Hs_R_NGS_WTA_v1.0	Endogenous	2517	FUCA1	FALSE	38	0.180095	FALSE	0.438431	7.25383	0.39561	7.15456	4.66726	4.81849e-06	4.16142e-05	3.5664	FUCA1
Hs_R_NGS_WTA_v1.0	Endogenous	51108	METTL9	FALSE	94	0.445498	FALSE	-0.110585	7.79478	0.317798	7.72753	4.65808	5.02142e-06	4.2927e-05	3.43199	METTL9
Hs_R_NGS_WTA_v1.0	Endogenous	3689	ITGB2	FALSE	153	0.725118	FALSE	0.618207	8.28026	0.375841	8.22828	4.67854	5.08649e-06	4.31811e-05	3.36794	ITGB2
Hs_R_NGS_WTA_v1.0	Endogenous	8673	VAMP8	FALSE	123	0.582938	FALSE	0.123435	7.99311	0.31489	7.93217	4.64826	5.24785e-06	4.43621e-05	3.36752	VAMP8
Hs_R_NGS_WTA_v1.0	Endogenous	3765	KCNJ9	FALSE	189	0.895735	FALSE	0.686595	8.95739	0.494113	8.9201	4.67306	5.40923e-06	4.54375e-05	3.26527	KCNJ9
Hs_R_NGS_WTA_v1.0	Endogenous	54905	CYP2W1	FALSE	197	0.933649	FALSE	0.498031	9.13226	0.453282	9.10331	4.66914	5.50285e-06	4.61268e-05	3.24234	CYP2W1
Hs_R_NGS_WTA_v1.0	Endogenous	3304	HSPA1B	FALSE	90	0.42654	FALSE	0.387522	8.0639	0.970943	7.97925	4.6609	5.70588e-06	4.75291e-05	3.28268	HSPA1B
Hs_R_NGS_WTA_v1.0	Endogenous	10130	PDIA6	FALSE	145	0.687204	FALSE	-0.116815	8.18014	0.293976	8.12801	4.62039	5.94489e-06	4.90254e-05	3.22132	PDIA6
Hs_R_NGS_WTA_v1.0	Endogenous	2014	EMP3	FALSE	87	0.412322	FALSE	0.345654	7.73862	0.337062	7.66693	4.60488	6.37058e-06	5.20873e-05	3.22014	EMP3
Hs_R_NGS_WTA_v1.0	Endogenous	284406	ZFP82	FALSE	148	0.701422	FALSE	0.179079	8.24168	0.338478	8.1893	4.60368	6.62281e-06	5.39286e-05	3.11239	ZFP82
Hs_R_NGS_WTA_v1.0	Endogenous	389730	SPATA31A6	FALSE	39	0.184834	FALSE	0.00574532	7.35408	0.377619	7.25529	4.55714	7.92078e-06	6.39755e-05	3.06007	SPATA31A6
Hs_R_NGS_WTA_v1.0	Endogenous	6369	CCL24	FALSE	126	0.597156	FALSE	-0.257283	7.92646	0.318545	7.86365	4.54188	8.42112e-06	6.70664e-05	2.91961	CCL24
Hs_R_NGS_WTA_v1.0	Endogenous	90007	MIDN	FALSE	35	0.165877	FALSE	-0.52503	7.38175	0.31935	7.28718	4.53167	8.80834e-06	6.97327e-05	2.94666	MIDN
Hs_R_NGS_WTA_v1.0	Endogenous	6303	SAT1	FALSE	189	0.895735	FALSE	0.719817	8.97295	0.469392	8.93856	4.54769	9.33395e-06	7.34565e-05	2.73739	SAT1
Hs_R_NGS_WTA_v1.0	Endogenous	5538	PPT1	FALSE	119	0.563981	FALSE	0.619732	7.94901	0.347954	7.88486	4.52279	9.41884e-06	7.39787e-05	2.81716	PPT1
Hs_R_NGS_WTA_v1.0	Endogenous	2878	GPX3	FALSE	132	0.625592	FALSE	0.0702988	8.05789	0.411079	7.99962	4.50462	1.11536e-05	8.52548e-05	2.65486	GPX3
Hs_R_NGS_WTA_v1.0	Endogenous	64747	MFSD1	FALSE	108	0.511848	FALSE	-0.163416	7.84282	0.291524	7.77668	4.46633	1.17219e-05	8.87483e-05	2.6248	MFSD1
Hs_R_NGS_WTA_v1.0	Endogenous	51548	SIRT6	FALSE	120	0.56872	FALSE	0.10257	8.04752	0.368834	7.98872	4.46272	1.29194e-05	9.72609e-05	2.51248	SIRT6
Hs_R_NGS_WTA_v1.0	Endogenous	5738, 9398	CD101, PTGFRN	FALSE	26	0.123223	FALSE	0.191653	7.09574	0.383805	6.97153	4.4178	1.4498e-05	0.000107323	2.52645	PTGFRN
Hs_R_NGS_WTA_v1.0	Endogenous	9296	ATP6V1F	FALSE	127	0.601896	FALSE	0.475485	8.0816	0.320579	8.02252	4.40806	1.50824e-05	0.000110827	2.35141	ATP6V1F
Hs_R_NGS_WTA_v1.0	Endogenous	5033	P4HA1	FALSE	70	0.331754	FALSE	-0.00620266	7.6344	0.396162	7.55327	4.41548	1.59685e-05	0.000116693	2.36098	P4HA1
Hs_R_NGS_WTA_v1.0	Endogenous	54504	CPVL	FALSE	67	0.317536	FALSE	0.30745	7.56323	0.379244	7.48264	4.37108	1.86558e-05	0.000133399	2.23286	CPVL
Hs_R_NGS_WTA_v1.0	Endogenous	7275	TUB	FALSE	167	0.791469	FALSE	-0.262132	8.27887	0.297396	8.22597	4.35354	1.90499e-05	0.000135925	2.1012	TUB
Hs_R_NGS_WTA_v1.0	Endogenous	8992	ATP6V0E1	FALSE	150	0.7109	FALSE	-0.0309582	8.11751	0.276371	8.06376	4.32679	2.13444e-05	0.000149673	2.02117	ATP6V0E1
Hs_R_NGS_WTA_v1.0	Endogenous	483	ATP1B3	FALSE	116	0.549763	FALSE	-0.0713519	7.91701	0.367443	7.85051	4.33244	2.26431e-05	0.000156851	1.98355	ATP1B3
Hs_R_NGS_WTA_v1.0	Endogenous	9168	TMSB10	FALSE	210	0.995261	FALSE	0.753423	10.5816	0.227007	10.5711	4.30881	2.30335e-05	0.000159278	1.76257	TMSB10
Hs_R_NGS_WTA_v1.0	Endogenous	89857	KLHL6	FALSE	45	0.21327	FALSE	0.267745	7.28995	0.369936	7.19396	4.28015	2.64812e-05	0.000178179	1.9346	KLHL6
Hs_R_NGS_WTA_v1.0	Endogenous	8407	TAGLN2	FALSE	108	0.511848	FALSE	0.159586	7.93704	0.380212	7.8733	4.29269	2.68897e-05	0.000180623	1.84124	TAGLN2
Hs_R_NGS_WTA_v1.0	Endogenous	1535	CYBA	FALSE	131	0.620853	FALSE	0.413891	8.12687	0.284159	8.06984	4.25554	2.88204e-05	0.000192297	1.72938	CYBA
Hs_R_NGS_WTA_v1.0	Endogenous	3073	HEXA	FALSE	181	0.85782	FALSE	-0.368364	8.3686	0.256084	8.32632	4.25165	2.92926e-05	0.000195121	1.69517	HEXA
Hs_R_NGS_WTA_v1.0	Endogenous	308	ANXA5	FALSE	124	0.587678	FALSE	0.172054	7.98153	0.289975	7.91954	4.24414	3.02279e-05	0.000199684	1.70121	ANXA5
Hs_R_NGS_WTA_v1.0	Endogenous	10924	SMPDL3A	FALSE	43	0.203791	FALSE	0.0737821	7.36885	0.329449	7.27705	4.23218	3.17748e-05	0.000208865	1.74978	SMPDL3A
Hs_R_NGS_WTA_v1.0	Endogenous	29992	PILRA	FALSE	53	0.251185	FALSE	0.078823	7.48233	0.310275	7.39599	4.21968	3.34724e-05	0.000218227	1.6904	PILRA
Hs_R_NGS_WTA_v1.0	Endogenous	6277	S100A6	FALSE	190	0.900474	FALSE	0.608611	8.89585	0.357768	8.86178	4.23226	3.48989e-05	0.000225318	1.50242	S100A6
Hs_R_NGS_WTA_v1.0	Endogenous	11326	VSIG4	FALSE	34	0.161137	FALSE	1.09933	7.08465	0.544716	6.94512	4.22149	3.66489e-05	0.000234342	1.65944	VSIG4
Hs_R_NGS_WTA_v1.0	Endogenous	9246	UBE2L6	FALSE	15	0.07109	FALSE	0.703751	6.72782	0.409475	6.57112	4.16185	4.27307e-05	0.000268075	1.59506	UBE2L6
Hs_R_NGS_WTA_v1.0	Endogenous	231	AKR1B1	FALSE	168	0.796209	FALSE	0.609914	8.43857	0.280083	8.3973	4.15359	4.39858e-05	0.000274224	1.31393	AKR1B1
Hs_R_NGS_WTA_v1.0	Endogenous	6038	RNASE4	FALSE	44	0.208531	FALSE	0.381057	7.3818	0.461466	7.28566	4.16262	4.65048e-05	0.000288575	1.38811	RNASE4
Hs_R_NGS_WTA_v1.0	Endogenous	10114	HIPK3	FALSE	25	0.118483	FALSE	-0.194868	7.21992	0.282979	7.11552	4.12602	4.92459e-05	0.000303227	1.3609	HIPK3
Hs_R_NGS_WTA_v1.0	Endogenous	25798	BRI3	FALSE	124	0.587678	FALSE	0.495934	8.01819	0.272144	7.95753	4.1156	5.1386e-05	0.000314464	1.20705	BRI3
Hs_R_NGS_WTA_v1.0	Endogenous	7045	TGFBI	FALSE	26	0.123223	FALSE	0.411841	7.22173	0.358121	7.11476	4.1181	5.18996e-05	0.000316152	1.29923	TGFBI
Hs_R_NGS_WTA_v1.0	Endogenous	9045	RPL14	FALSE	209	0.990521	FALSE	0.43765	9.68457	0.256873	9.66722	4.112	5.21525e-05	0.000317208	1.04311	RPL14
Hs_R_NGS_WTA_v1.0	Endogenous	3839	KPNA3	FALSE	211	1	FALSE	-0.509441	9.8463	0.238641	9.83007	4.10082	5.4574e-05	0.000328432	0.976671	KPNA3
Hs_R_NGS_WTA_v1.0	Endogenous	1075	CTSC	FALSE	72	0.341232	FALSE	0.273781	7.71127	0.31273	7.63657	4.09614	5.56223e-05	0.000330257	1.17404	CTSC
Hs_R_NGS_WTA_v1.0	Endogenous	80221	ACSF2	FALSE	124	0.587678	FALSE	0.292454	8.00038	0.339812	7.94036	4.10192	5.74628e-05	0.000339669	1.10696	ACSF2
Hs_R_NGS_WTA_v1.0	Endogenous	3320	HSP90AA1	FALSE	203	0.962085	FALSE	-0.268841	9.29732	0.552528	9.26769	4.10079	5.96282e-05	0.000350909	0.931716	HSP90AA1
Hs_R_NGS_WTA_v1.0	Endogenous	1514	CTSL	FALSE	112	0.530806	FALSE	0.725476	8.10016	0.469222	8.03702	4.09345	6.13992e-05	0.000358686	1.04126	CTSL
Hs_R_NGS_WTA_v1.0	Endogenous	50801, 106780802	KCNK4, KCNK4-TEX40	FALSE	193	0.914692	FALSE	-0.244971	8.61238	0.311875	8.57682	4.08303	6.18993e-05	0.000361079	0.971175	KCNK4
Hs_R_NGS_WTA_v1.0	Endogenous	3503	IGHG4	FALSE	154	0.729858	FALSE	7.83232	10.0858	1.40394	10.0466	4.04305	7.49775e-05	0.000425225	0.747882	IGHG4
Hs_R_NGS_WTA_v1.0	Endogenous	56833	SLAMF8	FALSE	18	0.0853081	FALSE	0.0749073	7.08564	0.319459	6.97343	4.02043	7.54851e-05	0.000426609	0.985053	SLAMF8
Hs_R_NGS_WTA_v1.0	Endogenous	4904	YBX1	FALSE	208	0.985782	FALSE	-0.0324462	9.25236	0.232221	9.22793	3.98338	8.7506e-05	0.000484257	0.572432	YBX1
Hs_R_NGS_WTA_v1.0	Endogenous	85479	DNAJC5B	FALSE	24	0.113744	FALSE	0.524997	7.14075	0.340359	7.03508	3.96812	9.29692e-05	0.000511651	0.777457	DNAJC5B
Hs_R_NGS_WTA_v1.0	Endogenous	3107	HLA-C	FALSE	206	0.976303	FALSE	0.134342	9.09189	0.2648	9.06355	3.95685	9.85797e-05	0.000540292	0.477374	HLA-C
Hs_R_NGS_WTA_v1.0	Endogenous	7576, 90333	ZNF468, ZNF28	FALSE	156	0.739336	FALSE	0.0211476	8.25814	0.265343	8.20894	3.93783	0.000104784	0.000569601	0.492978	ZNF28
Hs_R_NGS_WTA_v1.0	Endogenous	6556	SLC11A1	FALSE	42	0.199052	FALSE	0.4639	7.15739	0.403787	7.03432	3.94745	0.000107805	0.000583639	0.638737	SLC11A1
Hs_R_NGS_WTA_v1.0	Endogenous	533	ATP6V0B	FALSE	162	0.767773	FALSE	-0.251643	8.27081	0.25872	8.22004	3.92362	0.000110806	0.000596645	0.439586	ATP6V0B
Hs_R_NGS_WTA_v1.0	Endogenous	9071	CLDN10	FALSE	96	0.454976	FALSE	-0.206444	7.73313	0.275736	7.65909	3.87949	0.000131672	0.000694015	0.344353	CLDN10
Hs_R_NGS_WTA_v1.0	Endogenous	8751	ADAM15	FALSE	211	1	FALSE	0.284988	11.2496	0.422249	11.242	3.89022	0.000135859	0.000714199	0.0697425	ADAM15
Hs_R_NGS_WTA_v1.0	Endogenous	256949	KANK3	FALSE	183	0.867299	FALSE	-0.0766322	8.53188	0.257494	8.49172	3.87013	0.000136553	0.000715963	0.222969	KANK3
Hs_R_NGS_WTA_v1.0	Endogenous	284996	RNF149	FALSE	64	0.303318	FALSE	-0.149262	7.5873	0.285721	7.50856	3.85699	0.000143692	0.000750433	0.29207	RNF149
Hs_R_NGS_WTA_v1.0	Endogenous	3039	HBA1	FALSE	58	0.274882	FALSE	0.155966	7.51147	0.327887	7.42569	3.84792	0.000153767	0.000794727	0.231141	HBA1
Hs_R_NGS_WTA_v1.0	Endogenous	2537	IFI6	FALSE	85	0.402844	FALSE	0.797027	7.92824	0.408037	7.85403	3.85039	0.000158153	0.000812138	0.16346	IFI6
Hs_R_NGS_WTA_v1.0	Endogenous	1052	CEBPD	FALSE	74	0.350711	FALSE	0.427788	7.56028	0.369952	7.4761	3.8453	0.000160283	0.000820961	0.195665	CEBPD
Hs_R_NGS_WTA_v1.0	Endogenous	2124	EVI2B	FALSE	183	0.867299	FALSE	-0.104643	8.39729	0.241697	8.35544	3.82457	0.000162856	0.000830942	0.0796709	EVI2B
Hs_R_NGS_WTA_v1.0	Endogenous	728	C5AR1	FALSE	79	0.374408	FALSE	0.114543	7.76231	0.407271	7.68619	3.81327	0.000182018	0.000914674	0.0541	C5AR1
Hs_R_NGS_WTA_v1.0	Endogenous	3502	IGHG3	FALSE	146	0.691943	FALSE	6.96183	9.47676	1.25746	9.42659	3.80217	0.00018984	0.00095128	-0.087143	IGHG3
Hs_R_NGS_WTA_v1.0	Endogenous	58475	MS4A7	FALSE	64	0.303318	FALSE	0.512657	7.62456	0.298271	7.54558	3.75333	0.000213785	0.00104791	-0.0735904	MS4A7
Hs_R_NGS_WTA_v1.0	Endogenous	7257	TSNAX	FALSE	210	0.995261	FALSE	-0.759628	9.29423	0.221239	9.27199	3.75244	0.000214509	0.00104888	-0.264128	TSNAX
Hs_R_NGS_WTA_v1.0	Endogenous	3080, 3078	CFHR2, CFHR1	FALSE	115	0.545024	FALSE	0.134077	7.88468	0.334708	7.819	3.76123	0.000219558	0.00106924	-0.150513	CFHR1
Hs_R_NGS_WTA_v1.0	Endogenous	64098	PARVG	FALSE	46	0.218009	FALSE	0.225351	7.26301	0.335652	7.16003	3.74534	0.00022374	0.00108604	-0.0481699	PARVG
Hs_R_NGS_WTA_v1.0	Endogenous	54511	HMGCLL1	FALSE	171	0.810427	FALSE	-0.0585382	8.52505	0.287111	8.48439	3.72614	0.000246003	0.00118402	-0.316691	HMGCLL1
Hs_R_NGS_WTA_v1.0	Endogenous	1066, 51716, 107987423	CES1, CES1P1, LOC107987423	FALSE	23	0.109005	FALSE	0.314834	7.08599	0.35663	6.97178	3.72064	0.000252005	0.00120131	-0.16365	CES1
Hs_R_NGS_WTA_v1.0	Endogenous	5552	SRGN	FALSE	152	0.720379	FALSE	0.0104137	8.35847	0.432373	8.3065	3.72535	0.000252977	0.00120451	-0.344208	SRGN
Hs_R_NGS_WTA_v1.0	Endogenous	54875	CNTLN	FALSE	174	0.824645	FALSE	0.111512	8.57129	0.325159	8.52794	3.72002	0.000257494	0.00122164	-0.369496	CNTLN
Hs_R_NGS_WTA_v1.0	Endogenous	6648	SOD2	FALSE	99	0.469194	FALSE	0.3931	7.92217	0.432423	7.85601	3.70365	0.000274122	0.00129132	-0.345916	SOD2
Hs_R_NGS_WTA_v1.0	Endogenous	1647	GADD45A	FALSE	88	0.417062	FALSE	-0.109651	7.84355	0.434264	7.77364	3.66739	0.000313235	0.00144153	-0.487026	GADD45A
Hs_R_NGS_WTA_v1.0	Endogenous	10998	SLC27A5	FALSE	23	0.109005	FALSE	0.234197	7.17026	0.265805	7.05921	3.65108	0.000313705	0.00144203	-0.382782	SLC27A5
Hs_R_NGS_WTA_v1.0	Endogenous	960	CD44	FALSE	189	0.895735	FALSE	-0.125524	8.47614	0.289999	8.43451	3.65885	0.000317792	0.00145579	-0.553899	CD44
Hs_R_NGS_WTA_v1.0	Endogenous	548645	DNAJC25	FALSE	19	0.0900474	FALSE	0.246466	6.79	0.315832	6.63671	3.64296	0.000323279	0.00147753	-0.340976	DNAJC25
Hs_R_NGS_WTA_v1.0	Endogenous	4869	NPM1	FALSE	193	0.914692	FALSE	0.0648408	8.70986	0.217601	8.67361	3.62896	0.00034046	0.0015486	-0.64708	NPM1
Hs_R_NGS_WTA_v1.0	Endogenous	1476	CSTB	FALSE	187	0.886256	FALSE	0.396248	8.65466	0.219907	8.61783	3.62871	0.000340771	0.0015486	-0.63969	CSTB
Hs_R_NGS_WTA_v1.0	Endogenous	6132	RPL8	FALSE	203	0.962085	FALSE	0.056814	8.99559	0.200023	8.96519	3.61561	0.00035762	0.00161415	-0.723748	RPL8
Hs_R_NGS_WTA_v1.0	Endogenous	6039	RNASE6	FALSE	44	0.208531	FALSE	0.31313	7.44693	0.328385	7.35702	3.61585	0.00037018	0.00165957	-0.561335	RNASE6
Hs_R_NGS_WTA_v1.0	Endogenous	162989	DEDD2	FALSE	52	0.246445	FALSE	0.266268	7.47214	0.33712	7.3821	3.60085	0.000395326	0.0017641	-0.640232	DEDD2
Hs_R_NGS_WTA_v1.0	Endogenous	128346	C1orf162	FALSE	49	0.232227	FALSE	0.250143	7.47185	0.275609	7.38249	3.57707	0.000411875	0.00181189	-0.67422	C1orf162
Hs_R_NGS_WTA_v1.0	Endogenous	339230	CCDC137	FALSE	156	0.739336	FALSE	-0.161256	8.18272	0.256108	8.13208	3.57415	0.000417201	0.00183128	-0.795564	CCDC137
Hs_R_NGS_WTA_v1.0	Endogenous	259307	IL4I1	FALSE	82	0.388626	FALSE	-0.199172	7.70227	0.256211	7.63022	3.57282	0.000418322	0.00183239	-0.725817	IL4I1
Hs_R_NGS_WTA_v1.0	Endogenous	3950	LECT2	FALSE	28	0.132701	FALSE	0.735061	7.01004	0.377264	6.86862	3.58291	0.000422801	0.00184773	-0.617647	LECT2
Hs_R_NGS_WTA_v1.0	Endogenous	64423	INF2	FALSE	30	0.14218	FALSE	0.0822702	7.20337	0.276304	7.0954	3.56159	0.000435767	0.00189196	-0.683558	INF2
Hs_R_NGS_WTA_v1.0	Endogenous	115817	DHRS1	FALSE	179	0.848341	FALSE	0.122783	8.93374	0.390704	8.89976	3.57027	0.00044549	0.00192997	-0.897728	DHRS1
Hs_R_NGS_WTA_v1.0	Endogenous	10964	IFI44L	FALSE	83	0.393365	FALSE	0.33408	7.92494	0.392026	7.85537	3.55569	0.00046939	0.00200951	-0.86862	IFI44L
Hs_R_NGS_WTA_v1.0	Endogenous	23471	TRAM1	FALSE	64	0.303318	FALSE	-0.0741009	7.54635	0.257534	7.46641	3.5186	0.000509132	0.00215652	-0.862535	TRAM1
Hs_R_NGS_WTA_v1.0	Endogenous	2903	GRIN2A	FALSE	44	0.208531	FALSE	0.00956982	7.41526	0.255536	7.32685	3.50639	0.000531999	0.0022486	-0.907524	GRIN2A
Hs_R_NGS_WTA_v1.0	Endogenous	2268	FGR	FALSE	30	0.14218	FALSE	0.0845082	7.29265	0.276192	7.19569	3.50061	0.000543152	0.00228124	-0.903821	FGR
Hs_R_NGS_WTA_v1.0	Endogenous	5901	RAN	FALSE	38	0.180095	FALSE	0.0501505	7.25248	0.24876	7.14743	3.48696	0.000570359	0.00238047	-0.936146	RAN
Hs_R_NGS_WTA_v1.0	Endogenous	3514	IGKC	FALSE	150	0.7109	FALSE	7.61772	9.94576	1.25432	9.90938	3.49263	0.000587325	0.00244068	-1.18303	IGKC
Hs_R_NGS_WTA_v1.0	Endogenous	6128	RPL6	FALSE	205	0.971564	FALSE	0.269807	9.14164	0.21772	9.1162	3.47019	0.000605541	0.00250115	-1.22044	RPL6
Hs_R_NGS_WTA_v1.0	Endogenous	10092	ARPC5	FALSE	180	0.853081	FALSE	-0.463321	8.46846	0.201615	8.42496	3.45763	0.00063321	0.00260388	-1.20893	ARPC5
Hs_R_NGS_WTA_v1.0	Endogenous	3315	HSPB1	FALSE	75	0.35545	FALSE	0.755867	7.73219	0.559098	7.64609	3.46918	0.000637857	0.00261299	-1.11693	HSPB1
Hs_R_NGS_WTA_v1.0	Endogenous	1601	DAB2	FALSE	63	0.298578	FALSE	0.521072	7.4587	0.278772	7.371	3.4389	0.00067668	0.00276069	-1.10861	DAB2
Hs_R_NGS_WTA_v1.0	Endogenous	2799	GNS	FALSE	86	0.407583	FALSE	-0.117857	7.70206	0.235279	7.62838	3.42688	0.000706035	0.00285708	-1.18878	GNS
Hs_R_NGS_WTA_v1.0	Endogenous	8763	CD164	FALSE	125	0.592417	FALSE	0.206114	7.99265	0.249103	7.93391	3.37691	0.000841261	0.00331029	-1.39811	CD164
Hs_R_NGS_WTA_v1.0	Endogenous	57600	FNIP2	FALSE	61	0.2891	FALSE	0.432111	7.47442	0.264472	7.39001	3.35631	0.000903737	0.00352484	-1.39283	FNIP2
Hs_R_NGS_WTA_v1.0	Endogenous	5204	PFDN5	FALSE	194	0.919431	FALSE	-0.0438436	8.69095	0.186768	8.65476	3.35514	0.000907405	0.00353569	-1.55935	PFDN5
Hs_R_NGS_WTA_v1.0	Endogenous	27101	CACYBP	FALSE	44	0.208531	FALSE	0.287199	7.2515	0.370508	7.13259	3.36681	0.00090933	0.00353973	-1.36185	CACYBP
Hs_R_NGS_WTA_v1.0	Endogenous	10788	IQGAP2	FALSE	16	0.0758294	FALSE	-0.0704164	7.16978	0.258765	7.06653	3.31763	0.0010329	0.00394758	-1.46512	IQGAP2
Hs_R_NGS_WTA_v1.0	Endogenous	3105	HLA-A	FALSE	207	0.981043	FALSE	0.3021	9.66254	0.276695	9.64278	3.32081	0.00106423	0.0040518	-1.77029	HLA-A
Hs_R_NGS_WTA_v1.0	Endogenous	50515	CHST11	FALSE	14	0.0663507	FALSE	0.363809	7.01311	0.282341	6.88842	3.29184	0.00112835	0.00425933	-1.50944	CHST11
Hs_R_NGS_WTA_v1.0	Endogenous	3500	IGHG1	FALSE	145	0.687204	FALSE	7.26249	9.6398	1.14297	9.60053	3.29659	0.00115584	0.00433848	-1.78092	IGHG1
Hs_R_NGS_WTA_v1.0	Endogenous	2923	PDIA3	FALSE	135	0.63981	FALSE	-0.347923	7.98695	0.201773	7.92759	3.23588	0.00136432	0.00502643	-1.86457	PDIA3
Hs_R_NGS_WTA_v1.0	Endogenous	1054	CEBPG	FALSE	60	0.28436	FALSE	-0.129786	7.54785	0.225034	7.46925	3.20295	0.00152379	0.00554232	-1.89535	CEBPG
Hs_R_NGS_WTA_v1.0	Endogenous	1974	EIF4A2	FALSE	211	1	FALSE	-1.02863	10.0228	0.177643	10.0096	3.19442	0.00156787	0.00565112	-2.17042	EIF4A2
Hs_R_NGS_WTA_v1.0	Endogenous	3501	IGHG2	FALSE	149	0.706161	FALSE	7.19659	9.96319	1.07555	9.93037	3.18058	0.00170106	0.00605462	-2.15017	IGHG2
Hs_R_NGS_WTA_v1.0	Endogenous	4282	MIF	FALSE	120	0.56872	FALSE	-0.611726	7.95317	0.193893	7.89023	3.16629	0.00172156	0.00611122	-2.08145	MIF
Hs_R_NGS_WTA_v1.0	Endogenous	79101	TAF1D	FALSE	46	0.218009	FALSE	-0.0634805	7.44104	0.236991	7.35479	3.14915	0.00182196	0.00641625	-2.04314	TAF1D
Hs_R_NGS_WTA_v1.0	Endogenous	26952	SMR3A	FALSE	30	0.14218	FALSE	0.372822	7.28201	0.252458	7.18053	3.14048	0.00187472	0.00658461	-2.03999	SMR3A
Hs_R_NGS_WTA_v1.0	Endogenous	10527	IPO7	FALSE	52	0.246445	FALSE	-0.0587772	7.43923	0.231268	7.35225	3.12804	0.00195295	0.00681142	-2.1043	IPO7
Hs_R_NGS_WTA_v1.0	Endogenous	4938	OAS1	FALSE	39	0.184834	FALSE	0.418127	7.35975	0.290228	7.26559	3.11937	0.00205065	0.00709636	-2.11674	OAS1
Hs_R_NGS_WTA_v1.0	Endogenous	28959	TMEM176B	FALSE	86	0.407583	FALSE	-0.198022	7.71574	0.223422	7.64391	3.10431	0.00211065	0.00725478	-2.21692	TMEM176B
Hs_R_NGS_WTA_v1.0	Endogenous	10493	VAT1	FALSE	87	0.412322	FALSE	-0.231464	7.72719	0.207429	7.65716	3.09999	0.00214057	0.00735013	-2.23089	VAT1
Hs_R_NGS_WTA_v1.0	Endogenous	334	APLP2	FALSE	172	0.815166	FALSE	0.511027	8.54096	0.213898	8.4987	3.09706	0.00216108	0.00740782	-2.33774	APLP2
Hs_R_NGS_WTA_v1.0	Endogenous	1593	CYP27A1	FALSE	49	0.232227	FALSE	0.17094	7.42302	0.263685	7.33694	3.09204	0.00221974	0.00758936	-2.22116	CYP27A1
Hs_R_NGS_WTA_v1.0	Endogenous	4048	LTA4H	FALSE	56	0.265403	FALSE	0.0501886	7.51288	0.228268	7.4334	3.05862	0.00244774	0.00824873	-2.29895	LTA4H
Hs_R_NGS_WTA_v1.0	Endogenous	714	C1QC	FALSE	205	0.971564	FALSE	1.29381	10.0889	0.295077	10.0733	3.0396	0.00268182	0.00886533	-2.65305	C1QC
Hs_R_NGS_WTA_v1.0	Endogenous	6282	S100A11	FALSE	191	0.905213	FALSE	1.24991	9.34035	0.189184	9.31429	3.02735	0.00270629	0.00892405	-2.60475	S100A11
Hs_R_NGS_WTA_v1.0	Endogenous	59339	PLEKHA2	FALSE	49	0.232227	FALSE	-0.1802	7.44885	0.203583	7.36427	3.02649	0.00271372	0.00893378	-2.39014	PLEKHA2
Hs_R_NGS_WTA_v1.0	Endogenous	27044	SND1	FALSE	91	0.43128	FALSE	-0.224021	7.72728	0.210755	7.65763	3.01509	0.00281431	0.00921174	-2.48218	SND1
Hs_R_NGS_WTA_v1.0	Endogenous	2357	FPR1	FALSE	70	0.331754	FALSE	0.0787233	7.74135	0.343363	7.65331	3.0245	0.00281324	0.00921174	-2.50912	FPR1
Hs_R_NGS_WTA_v1.0	Endogenous	9208	LRRFIP1	FALSE	11	0.0521327	FALSE	0.133154	7.06649	0.239244	6.9549	3.00743	0.0028838	0.00941602	-2.37651	LRRFIP1
Hs_R_NGS_WTA_v1.0	Endogenous	834, 440067	CASP1P2, CASP1	FALSE	55	0.260664	FALSE	0.17598	7.48408	0.264642	7.40042	2.99497	0.00304863	0.00986541	-2.51385	CASP1
Hs_R_NGS_WTA_v1.0	Endogenous	2359	FPR3	FALSE	12	0.056872	FALSE	0.467229	6.86404	0.265404	6.72423	2.97567	0.00318914	0.0102042	-2.41727	FPR3
Hs_R_NGS_WTA_v1.0	Endogenous	3916	LAMP1	FALSE	83	0.393365	FALSE	0.283314	7.61329	0.225012	7.53185	2.97452	0.00320076	0.0102332	-2.56856	LAMP1
Hs_R_NGS_WTA_v1.0	Endogenous	7097	TLR2	FALSE	32	0.151659	FALSE	0.235845	7.28036	0.252147	7.17832	2.96035	0.00334675	0.0105896	-2.54436	TLR2
Hs_R_NGS_WTA_v1.0	Endogenous	59342	SCPEP1	FALSE	55	0.260664	FALSE	0.447972	7.49916	0.235073	7.41641	2.95323	0.00342241	0.0107853	-2.60506	SCPEP1
Hs_R_NGS_WTA_v1.0	Endogenous	10410	IFITM3	FALSE	188	0.890995	FALSE	-0.263924	8.83531	0.340089	8.79693	2.93046	0.00377371	0.0117176	-2.88577	IFITM3
Hs_R_NGS_WTA_v1.0	Endogenous	79168, 23547	LILRA6, LILRA4	FALSE	34	0.161137	FALSE	0.0580603	7.30344	0.230939	7.2089	2.91175	0.00389516	0.0120478	-2.69181	LILRA6
Hs_R_NGS_WTA_v1.0	Endogenous	5359	PLSCR1	FALSE	73	0.345972	FALSE	-0.0072671	7.62956	0.223574	7.55002	2.89708	0.00407612	0.0124722	-2.78798	PLSCR1
Hs_R_NGS_WTA_v1.0	Endogenous	1512	CTSH	FALSE	82	0.388626	FALSE	0.304589	7.65393	0.244073	7.57838	2.89776	0.00410535	0.0125328	-2.79695	CTSH
Hs_R_NGS_WTA_v1.0	Endogenous	2288	FKBP4	FALSE	73	0.345972	FALSE	0.178689	7.68224	0.320963	7.59965	2.88612	0.0043234	0.0130487	-2.86532	FKBP4
Hs_R_NGS_WTA_v1.0	Endogenous	55505	NOP10	FALSE	122	0.578199	FALSE	0.177393	7.96254	0.190189	7.89902	2.86663	0.0044765	0.0134295	-2.93068	NOP10
Hs_R_NGS_WTA_v1.0	Endogenous	80342	TRAF3IP3	FALSE	33	0.156398	FALSE	0.381893	7.24308	0.228386	7.14113	2.86576	0.00448851	0.0134554	-2.817	TRAF3IP3
Hs_R_NGS_WTA_v1.0	Endogenous	1200	TPP1	FALSE	179	0.848341	FALSE	-0.102272	8.46059	0.16921	8.41845	2.8619	0.00454184	0.013567	-3.00474	TPP1
Hs_R_NGS_WTA_v1.0	Endogenous	283	ANG	FALSE	52	0.246445	FALSE	-0.153944	7.45995	0.233796	7.37357	2.85617	0.00462806	0.0137909	-2.88769	ANG
Hs_R_NGS_WTA_v1.0	Endogenous	10808	HSPH1	FALSE	42	0.199052	FALSE	0.534628	7.3397	0.353184	7.23539	2.86092	0.00466767	0.0138902	-2.87629	HSPH1
Hs_R_NGS_WTA_v1.0	Endogenous	50486	G0S2	FALSE	17	0.0805687	FALSE	0.399819	7.0571	0.295298	6.93653	2.85233	0.00477378	0.0141616	-2.84475	G0S2
Hs_R_NGS_WTA_v1.0	Endogenous	2767	GNA11	FALSE	97	0.459716	FALSE	0.0383214	7.75816	0.200266	7.69093	2.81303	0.00526926	0.0153799	-3.06008	GNA11
Hs_R_NGS_WTA_v1.0	Endogenous	719	C3AR1	FALSE	141	0.668246	FALSE	-0.258136	8.10884	0.191523	8.05332	2.80905	0.005333	0.0155319	-3.11829	C3AR1
Hs_R_NGS_WTA_v1.0	Endogenous	4481	MSR1	FALSE	160	0.758294	FALSE	0.401699	8.46292	0.236112	8.41611	2.80854	0.00544626	0.0158156	-3.15423	MSR1
Hs_R_NGS_WTA_v1.0	Endogenous	966	CD59	FALSE	201	0.952607	FALSE	-0.0923371	8.71762	0.173164	8.68202	2.78726	0.00569406	0.0164275	-3.23916	CD59
Hs_R_NGS_WTA_v1.0	Endogenous	7873	MANF	FALSE	36	0.170616	FALSE	0.000191451	7.38379	0.210282	7.29005	2.78283	0.00577019	0.0166112	-3.05721	MANF
Hs_R_NGS_WTA_v1.0	Endogenous	933	CD22	FALSE	72	0.341232	FALSE	-0.0778858	7.57573	0.197933	7.49512	2.77843	0.00584661	0.0168069	-3.12449	CD22
Hs_R_NGS_WTA_v1.0	Endogenous	5476	CTSA	FALSE	64	0.303318	FALSE	0.165094	7.5737	0.202538	7.49149	2.77519	0.00590361	0.0169353	-3.10178	CTSA
Hs_R_NGS_WTA_v1.0	Endogenous	81035	COLEC12	FALSE	38	0.180095	FALSE	0.288919	7.21952	0.225319	7.1191	2.76487	0.00608818	0.0173761	-3.0583	COLEC12
Hs_R_NGS_WTA_v1.0	Endogenous	3310, 3311	HSPA7, HSPA6	FALSE	45	0.21327	FALSE	0.364795	7.55931	0.554274	7.46864	2.75957	0.00631902	0.0178343	-3.16549	HSPA6
Hs_R_NGS_WTA_v1.0	Endogenous	123803	NTAN1	FALSE	15	0.07109	FALSE	0.136539	7.17255	0.218859	7.0622	2.74344	0.00648829	0.0182551	-3.10966	NTAN1
Hs_R_NGS_WTA_v1.0	Endogenous	10938	EHD1	FALSE	195	0.924171	FALSE	-0.172562	8.60053	0.187649	8.56217	2.73199	0.00671254	0.0187294	-3.37372	EHD1
Hs_R_NGS_WTA_v1.0	Endogenous	3998	LMAN1	FALSE	39	0.184834	FALSE	0.028094	7.31788	0.202602	7.2242	2.72471	0.00685744	0.0190065	-3.19408	LMAN1
Hs_R_NGS_WTA_v1.0	Endogenous	11221	DUSP10	FALSE	27	0.127962	FALSE	-0.062885	7.31707	0.210498	7.22257	2.71332	0.00709096	0.0194989	-3.249	DUSP10
Hs_R_NGS_WTA_v1.0	Endogenous	85280, 83901	KRTAP9-8, KRTAP9-4	FALSE	95	0.450237	FALSE	0.203395	7.68962	0.195885	7.61666	2.69218	0.00754373	0.0205037	-3.37628	KRTAP9-4
Hs_R_NGS_WTA_v1.0	Endogenous	3122	HLA-DRA	FALSE	203	0.962085	FALSE	1.18376	9.51472	0.255728	9.49509	2.69905	0.00754181	0.0205037	-3.52658	HLA-DRA
Hs_R_NGS_WTA_v1.0	Endogenous	3459	IFNGR1	FALSE	177	0.838863	FALSE	-0.118266	8.43768	0.160623	8.39499	2.67153	0.00801078	0.0215675	-3.52227	IFNGR1
Hs_R_NGS_WTA_v1.0	Endogenous	63027	SLC22A23	FALSE	47	0.222749	FALSE	0.0751791	7.45084	0.205858	7.36289	2.66121	0.00825389	0.0220815	-3.42229	SLC22A23
Hs_R_NGS_WTA_v1.0	Endogenous	200172	SLFNL1	FALSE	86	0.407583	FALSE	0.273856	7.65718	0.192985	7.5819	2.65984	0.00828671	0.022146	-3.45495	SLFNL1
Hs_R_NGS_WTA_v1.0	Endogenous	3778	KCNMA1	FALSE	36	0.170616	FALSE	-0.0712142	7.39991	0.204068	7.30974	2.64807	0.00857305	0.0228195	-3.42633	KCNMA1
Hs_R_NGS_WTA_v1.0	Endogenous	2533	FYB1	FALSE	87	0.412322	FALSE	-0.150104	7.75243	0.185058	7.68198	2.6182	0.0093401	0.0245339	-3.55492	FYB1
Hs_R_NGS_WTA_v1.0	Endogenous	6768	ST14	FALSE	16	0.0758294	FALSE	0.157802	6.99456	0.21852	6.87137	2.61022	0.00955514	0.0249836	-3.41917	ST14
Hs_R_NGS_WTA_v1.0	Endogenous	8826	IQGAP1	FALSE	60	0.28436	FALSE	-0.186688	7.50454	0.204448	7.42129	2.60181	0.00978658	0.0254719	-3.55332	IQGAP1
Hs_R_NGS_WTA_v1.0	Endogenous	3308	HSPA4	FALSE	47	0.222749	FALSE	-0.223675	7.46419	0.222022	7.37653	2.60249	0.00982975	0.025551	-3.56733	HSPA4
Hs_R_NGS_WTA_v1.0	Endogenous	3119	HLA-DQB1	FALSE	135	0.63981	FALSE	0.817708	8.26092	0.327278	8.20425	2.60389	0.00990057	0.0257121	-3.66193	HLA-DQB1
Hs_R_NGS_WTA_v1.0	Endogenous	84419	C15orf48	FALSE	89	0.421801	FALSE	0.25051	7.68215	0.18386	7.60725	2.59186	0.010067	0.0259983	-3.62206	C15orf48
Hs_R_NGS_WTA_v1.0	Endogenous	9473	THEMIS2	FALSE	64	0.303318	FALSE	-0.0474269	7.54689	0.214999	7.4611	2.59286	0.0100614	0.0259983	-3.58127	THEMIS2
Hs_R_NGS_WTA_v1.0	Endogenous	5176	SERPINF1	FALSE	61	0.2891	FALSE	0.493676	7.49254	0.222796	7.40743	2.59348	0.0100741	0.0259997	-3.57391	SERPINF1
Hs_R_NGS_WTA_v1.0	Endogenous	7456	WIPF1	FALSE	116	0.549763	FALSE	-0.307369	7.95781	0.174652	7.89669	2.58792	0.0101799	0.026205	-3.67352	WIPF1
Hs_R_NGS_WTA_v1.0	Endogenous	7086	TKT	FALSE	52	0.246445	FALSE	0.107097	7.42087	0.212829	7.32857	2.58877	0.0101678	0.026205	-3.59037	TKT
Hs_R_NGS_WTA_v1.0	Endogenous	4599	MX1	FALSE	65	0.308057	FALSE	0.599994	7.56202	0.288102	7.47647	2.59269	0.0102173	0.0262656	-3.60069	MX1
Hs_R_NGS_WTA_v1.0	Endogenous	3117	HLA-DQA1	FALSE	62	0.293839	FALSE	0.81718	7.46996	0.356205	7.37828	2.58419	0.0104647	0.0268687	-3.58822	HLA-DQA1
Hs_R_NGS_WTA_v1.0	Endogenous	3309	HSPA5	FALSE	58	0.274882	FALSE	0.269054	7.52615	0.193386	7.43858	2.57618	0.0105234	0.0269849	-3.62771	HSPA5
Hs_R_NGS_WTA_v1.0	Endogenous	10461	MERTK	FALSE	42	0.199052	FALSE	0.270698	7.37747	0.227961	7.28279	2.56975	0.0107765	0.0274882	-3.60837	MERTK
Hs_R_NGS_WTA_v1.0	Endogenous	6950	TCP1	FALSE	32	0.151659	FALSE	0.0851136	7.31917	0.198112	7.22429	2.55851	0.0110597	0.0280893	-3.64075	TCP1
Hs_R_NGS_WTA_v1.0	Endogenous	9056	SLC7A7	FALSE	61	0.2891	FALSE	0.184225	7.47343	0.202769	7.38735	2.55667	0.0111172	0.0281635	-3.66448	SLC7A7
Hs_R_NGS_WTA_v1.0	Endogenous	25800	SLC39A6	FALSE	28	0.132701	FALSE	0.230009	7.22753	0.223861	7.12111	2.55602	0.0111802	0.0282675	-3.63803	SLC39A6
Hs_R_NGS_WTA_v1.0	Endogenous	4323	MMP14	FALSE	35	0.165877	FALSE	0.351248	7.25289	0.223842	7.1491	2.53858	0.0117219	0.0293599	-3.66153	MMP14
Hs_R_NGS_WTA_v1.0	Endogenous	10135	NAMPT	FALSE	38	0.180095	FALSE	0.593774	7.30189	0.281512	7.19964	2.53993	0.0118344	0.0295675	-3.67426	NAMPT
Hs_R_NGS_WTA_v1.0	Endogenous	8504	PEX3	FALSE	25	0.118483	FALSE	-0.0756193	7.14799	0.187835	7.03239	2.505	0.0128363	0.0317328	-3.75341	PEX3
Hs_R_NGS_WTA_v1.0	Endogenous	54454	ATAD2B	FALSE	21	0.0995261	FALSE	-0.00950554	7.06179	0.19165	6.94195	2.49851	0.0130685	0.0321871	-3.74413	ATAD2B
Hs_R_NGS_WTA_v1.0	Endogenous	27181	SIGLEC8	FALSE	66	0.312796	FALSE	0.48046	7.57943	0.208426	7.50144	2.4473	0.0151027	0.0365432	-3.94221	SIGLEC8
Hs_R_NGS_WTA_v1.0	Endogenous	10972	TMED10	FALSE	153	0.725118	FALSE	-0.0132159	8.25812	0.155468	8.20857	2.43884	0.0153812	0.0371495	-4.07953	TMED10
Hs_R_NGS_WTA_v1.0	Endogenous	9595	CYTIP	FALSE	33	0.156398	FALSE	0.525119	7.31655	0.235859	7.21901	2.43384	0.0157682	0.0379921	-3.95536	CYTIP
Hs_R_NGS_WTA_v1.0	Endogenous	8804	CREG1	FALSE	140	0.663507	FALSE	0.34473	8.10729	0.236247	8.05374	2.42514	0.0161777	0.0388036	-4.0895	CREG1
Hs_R_NGS_WTA_v1.0	Endogenous	5547	PRCP	FALSE	49	0.232227	FALSE	0.826604	7.45794	0.265745	7.37167	2.4247	0.0161976	0.0388158	-3.99623	PRCP
Hs_R_NGS_WTA_v1.0	Endogenous	51371	POMP	FALSE	130	0.616114	FALSE	-0.105563	8.05294	0.157311	7.99286	2.3974	0.0171936	0.0408835	-4.1584	POMP
Hs_R_NGS_WTA_v1.0	Endogenous	55614	KIF16B	FALSE	12	0.056872	FALSE	-0.0343145	7.09606	0.185933	6.98382	2.36885	0.0185497	0.0437901	-4.03544	KIF16B
Hs_R_NGS_WTA_v1.0	Endogenous	4258	MGST2	FALSE	53	0.251185	FALSE	-0.0794452	7.49667	0.171014	7.41284	2.36733	0.0186243	0.0439191	-4.12212	MGST2
Hs_R_NGS_WTA_v1.0	Endogenous	10588, 100528021	MTHFS, ST20-MTHFS	FALSE	11	0.0521327	FALSE	0.333927	7.11813	0.195286	7.01081	2.35085	0.0194523	0.0456826	-4.083	MTHFS
Hs_R_NGS_WTA_v1.0	Endogenous	6876	TAGLN	FALSE	25	0.118483	FALSE	0.327949	7.10233	0.239694	6.97964	2.34331	0.0200563	0.0469904	-4.14096	TAGLN
Hs_R_NGS_WTA_v1.0	Endogenous	5912	RAP2B	FALSE	51	0.241706	FALSE	0.220261	7.39694	0.181303	7.3122	2.33344	0.0203617	0.0475384	-4.15592	RAP2B
Hs_R_NGS_WTA_v1.0	Endogenous	128977	C22orf39	FALSE	77	0.364929	FALSE	-0.463991	7.65392	0.155968	7.58068	2.32982	0.0205556	0.0479349	-4.24534	C22orf39
Hs_R_NGS_WTA_v1.0	Endogenous	1475	CSTA	FALSE	39	0.184834	FALSE	0.365763	7.31602	0.186408	7.21546	2.32866	0.0206177	0.0480518	-4.15995	CSTA
Hs_R_NGS_WTA_v1.0	Endogenous	6614	SIGLEC1	FALSE	21	0.0995261	FALSE	0.788237	6.98241	0.253153	6.85849	2.32878	0.0208147	0.0484543	-4.09371	SIGLEC1
Hs_R_NGS_WTA_v1.0	Endogenous	5641	LGMN	FALSE	116	0.549763	FALSE	0.936512	8.10599	0.236461	8.04813	2.32269	0.0211882	0.049209	-4.30363	LGMN

## Sheet: Table S4-3
Module	CodeClass	GeneID	GeneName	Negative	DetectedSegments	DetectionRate	genes_lowCount_overNsamples	mean_zscore	mean_expr	logFC	AveExpr	t	P.Value	adj.P.Val	B	TargetName
Hs_R_NGS_WTA_v1.0	Endogenous	1509	CTSD	FALSE	207	0.981043	FALSE	1.9561	10.7035	1.16555	10.6926	14.0372	1.04469e-31	4.1683e-28	61.1551	CTSD
Hs_R_NGS_WTA_v1.0	Endogenous	6282	S100A11	FALSE	191	0.905213	FALSE	1.24991	9.34035	0.776525	9.31429	12.6153	5.59487e-29	1.11618e-25	54.9079	S100A11
Hs_R_NGS_WTA_v1.0	Endogenous	3115	HLA-DPB1	FALSE	191	0.905213	FALSE	0.727092	9.02518	0.956572	8.99645	10.5922	3.82029e-21	5.08098e-18	37.3298	HLA-DPB1
Hs_R_NGS_WTA_v1.0	Endogenous	341	APOC1	FALSE	200	0.947867	FALSE	2.66044	10.4839	1.32115	10.4681	10.4241	1.22149e-20	1.17581e-17	36.2373	APOC1
Hs_R_NGS_WTA_v1.0	Endogenous	1118	CHIT1	FALSE	131	0.620853	FALSE	3.86686	8.74682	2.44164	8.69436	10.3967	1.47345e-20	1.17581e-17	35.962	CHIT1
Hs_R_NGS_WTA_v1.0	Endogenous	10457	GPNMB	FALSE	184	0.872038	FALSE	3.54988	9.9345	1.53279	9.90973	10.2688	3.52689e-20	2.34538e-17	35.185	GPNMB
Hs_R_NGS_WTA_v1.0	Endogenous	3988	LIPA	FALSE	189	0.895735	FALSE	0.877482	8.97431	0.866876	8.94242	10.0719	1.29995e-19	7.4097e-17	33.8943	LIPA
Hs_R_NGS_WTA_v1.0	Endogenous	3128, 3123, 3125, 3126, 3127	HLA-DRB3, HLA-DRB1, HLA-DRB6, HLA-DRB4, HLA-DRB5	FALSE	209	0.990521	FALSE	1.25052	10.4348	0.789041	10.4221	9.82647	6.90433e-19	3.44353e-16	32.2947	HLA-DRB1
Hs_R_NGS_WTA_v1.0	Endogenous	3122	HLA-DRA	FALSE	203	0.962085	FALSE	1.18376	9.51472	0.89594	9.49509	9.69148	1.73657e-18	7.69878e-16	31.3828	HLA-DRA
Hs_R_NGS_WTA_v1.0	Endogenous	3501	IGHG2	FALSE	149	0.706161	FALSE	7.19659	9.96319	3.02501	9.93037	9.48337	6.95537e-18	2.63825e-15	30.0323	IGHG2
Hs_R_NGS_WTA_v1.0	Endogenous	3503	IGHG4	FALSE	154	0.729858	FALSE	7.83232	10.0858	3.16083	10.0466	9.47664	7.27337e-18	2.63825e-15	29.9893	IGHG4
Hs_R_NGS_WTA_v1.0	Endogenous	9349	RPL23	FALSE	210	0.995261	FALSE	0.353285	10.9981	0.497965	10.9923	9.08526	2.30491e-17	7.66382e-15	28.8281	RPL23
Hs_R_NGS_WTA_v1.0	Endogenous	6136, 65065	NBEAL1, RPL12	FALSE	210	0.995261	FALSE	0.191735	10.0254	0.475066	10.0107	8.86523	1.07323e-16	3.29399e-14	27.3275	RPL12
Hs_R_NGS_WTA_v1.0	Endogenous	968	CD68	FALSE	199	0.943128	FALSE	1.28981	9.30083	0.658815	9.27469	8.91715	2.01543e-16	5.74398e-14	26.7377	CD68
Hs_R_NGS_WTA_v1.0	Endogenous	3502	IGHG3	FALSE	146	0.691943	FALSE	6.96183	9.47676	2.77974	9.42659	8.82202	5.27783e-16	1.4039e-13	25.8099	IGHG3
Hs_R_NGS_WTA_v1.0	Endogenous	6277	S100A6	FALSE	190	0.900474	FALSE	0.608611	8.89585	0.732823	8.86178	8.77641	6.65363e-16	1.65925e-13	25.5794	S100A6
Hs_R_NGS_WTA_v1.0	Endogenous	6224	RPS20	FALSE	209	0.990521	FALSE	0.158565	10.4531	0.475658	10.4426	8.57602	7.86288e-16	1.84547e-13	25.3839	RPS20
Hs_R_NGS_WTA_v1.0	Endogenous	3113	HLA-DPA1	FALSE	204	0.966825	FALSE	1.32124	10.1566	0.795727	10.143	8.59756	2.2269e-15	4.93629e-13	24.409	HLA-DPA1
Hs_R_NGS_WTA_v1.0	Endogenous	3514	IGKC	FALSE	150	0.7109	FALSE	7.61772	9.94576	2.93259	9.90938	8.51888	3.67552e-15	7.71859e-13	23.9222	IGKC
Hs_R_NGS_WTA_v1.0	Endogenous	4046	LSP1	FALSE	82	0.388626	FALSE	0.419035	7.69429	0.688541	7.62298	8.29485	9.33616e-15	1.86256e-12	22.9756	LSP1
Hs_R_NGS_WTA_v1.0	Endogenous	3500	IGHG1	FALSE	145	0.687204	FALSE	7.26249	9.6398	2.73968	9.60053	8.33998	1.13919e-14	2.16446e-12	22.8218	IGHG1
Hs_R_NGS_WTA_v1.0	Endogenous	3111	HLA-DOA	FALSE	68	0.322275	FALSE	-0.0743638	7.6101	0.575349	7.53694	8.16154	1.28048e-14	2.32233e-12	22.6533	HLA-DOA
Hs_R_NGS_WTA_v1.0	Endogenous	6206	RPS12	FALSE	211	1	FALSE	0.315033	10.7333	0.443643	10.7241	8.12413	1.64092e-14	2.84664e-12	22.4194	RPS12
Hs_R_NGS_WTA_v1.0	Endogenous	967	CD63	FALSE	210	0.995261	FALSE	0.63518	9.97229	0.492594	9.95661	8.04974	2.68149e-14	4.45798e-12	21.9503	CD63
Hs_R_NGS_WTA_v1.0	Endogenous	2760	GM2A	FALSE	183	0.867299	FALSE	0.779496	8.82313	0.644044	8.78921	8.01477	7.80423e-14	1.24555e-11	20.9495	GM2A
Hs_R_NGS_WTA_v1.0	Endogenous	7431	VIM	FALSE	206	0.976303	FALSE	1.26897	9.66562	0.72143	9.64467	8.01554	8.59629e-14	1.3192e-11	20.8554	VIM
Hs_R_NGS_WTA_v1.0	Endogenous	100529097, 6173	RPL36A, RPL36A-HNRNPH2	FALSE	210	0.995261	FALSE	0.376019	10.1908	0.436028	10.1793	7.78245	1.53183e-13	2.2637e-11	20.2506	RPL36A
Hs_R_NGS_WTA_v1.0	Endogenous	2	A2M	FALSE	210	0.995261	FALSE	0.491726	10.3823	0.661173	10.3705	7.87409	2.05078e-13	2.92237e-11	19.997	A2M
Hs_R_NGS_WTA_v1.0	Endogenous	6143	RPL19	FALSE	209	0.990521	FALSE	0.213921	10.6059	0.407068	10.5974	7.64345	3.73862e-13	4.97237e-11	19.3767	RPL19
Hs_R_NGS_WTA_v1.0	Endogenous	54209	TREM2	FALSE	177	0.838863	FALSE	0.805632	9.06063	0.795827	9.02901	7.7814	3.61664e-13	4.97237e-11	19.4612	TREM2
Hs_R_NGS_WTA_v1.0	Endogenous	972	CD74	FALSE	211	1	FALSE	1.06373	10.9732	0.70825	10.9652	7.63786	8.62506e-13	1.11013e-10	18.5931	CD74
Hs_R_NGS_WTA_v1.0	Endogenous	26471	NUPR1	FALSE	136	0.64455	FALSE	1.34494	8.27914	0.765498	8.22878	7.5798	1.21888e-12	1.51979e-10	18.2913	NUPR1
Hs_R_NGS_WTA_v1.0	Endogenous	6124	RPL4	FALSE	206	0.976303	FALSE	0.162431	9.23338	0.446576	9.20991	7.43389	1.40852e-12	1.70303e-10	18.1089	RPL4
Hs_R_NGS_WTA_v1.0	Endogenous	928	CD9	FALSE	185	0.876777	FALSE	0.0252172	8.61343	0.490883	8.57392	7.41161	1.61969e-12	1.90075e-10	17.9827	CD9
Hs_R_NGS_WTA_v1.0	Endogenous	427	ASAH1	FALSE	192	0.909953	FALSE	1.67447	9.29495	0.647392	9.26831	7.47662	2.24381e-12	2.55795e-10	17.6925	ASAH1
Hs_R_NGS_WTA_v1.0	Endogenous	3512	JCHAIN	FALSE	62	0.293839	FALSE	1.73941	7.34357	1.02069	7.24512	7.46521	2.42604e-12	2.68886e-10	17.6162	JCHAIN
Hs_R_NGS_WTA_v1.0	Endogenous	3956	LGALS1	FALSE	168	0.796209	FALSE	0.654799	8.57416	0.562537	8.53465	7.34402	3.86329e-12	4.05646e-10	17.1626	LGALS1
Hs_R_NGS_WTA_v1.0	Endogenous	6189	RPS3A	FALSE	210	0.995261	FALSE	0.460107	10.3863	0.468699	10.3751	7.20262	8.27771e-12	8.46873e-10	16.385	RPS3A
Hs_R_NGS_WTA_v1.0	Endogenous	6133	RPL9	FALSE	210	0.995261	FALSE	0.207348	10.6553	0.404251	10.6475	7.09764	1.1269e-11	1.12408e-09	16.0641	RPL9
Hs_R_NGS_WTA_v1.0	Endogenous	6191	RPS4X	FALSE	211	1	FALSE	0.54159	10.2631	0.562027	10.2506	7.16465	1.40689e-11	1.36914e-09	15.8867	RPS4X
Hs_R_NGS_WTA_v1.0	Endogenous	6181	RPLP2	FALSE	210	0.995261	FALSE	0.144501	11.1584	0.381911	11.1535	7.01966	1.8091e-11	1.67868e-09	15.596	RPLP2
Hs_R_NGS_WTA_v1.0	Endogenous	6232	RPS27	FALSE	209	0.990521	FALSE	0.449211	10.3591	0.472414	10.3482	7.02583	2.57364e-11	2.33383e-09	15.2896	RPS27
Hs_R_NGS_WTA_v1.0	Endogenous	4736	RPL10A	FALSE	190	0.900474	FALSE	0.115501	8.74976	0.422857	8.71684	6.93105	3.08507e-11	2.73543e-09	15.1303	RPL10A
Hs_R_NGS_WTA_v1.0	Endogenous	6171, 23543	RBFOX2, RPL41	FALSE	209	0.990521	FALSE	0.115725	9.95517	0.39895	9.94157	6.83932	5.33582e-11	4.52977e-09	14.5727	RPL41
Hs_R_NGS_WTA_v1.0	Endogenous	6157	RPL27A	FALSE	209	0.990521	FALSE	0.372743	9.89321	0.401566	9.87717	6.75708	8.68345e-11	7.07081e-09	14.1022	RPL27A
Hs_R_NGS_WTA_v1.0	Endogenous	5935	RBM3	FALSE	48	0.227488	FALSE	0.135975	7.34554	0.549523	7.25217	6.7515	9.57515e-11	7.49115e-09	14.0683	RBM3
Hs_R_NGS_WTA_v1.0	Endogenous	6125	RPL5	FALSE	210	0.995261	FALSE	0.386421	9.9535	0.415855	9.93853	6.73342	1.01453e-10	7.78457e-09	13.9505	RPL5
Hs_R_NGS_WTA_v1.0	Endogenous	975	CD81	FALSE	193	0.914692	FALSE	0.579197	8.94603	0.517624	8.91438	6.71436	1.70202e-10	1.25761e-08	13.498	CD81
Hs_R_NGS_WTA_v1.0	Endogenous	7305	TYROBP	FALSE	194	0.919431	FALSE	0.871587	8.99886	0.446111	8.9674	6.63851	1.7974e-10	1.30393e-08	13.4271	TYROBP
Hs_R_NGS_WTA_v1.0	Endogenous	6235	RPS29	FALSE	210	0.995261	FALSE	0.0937793	10.959	0.362951	10.9522	6.60857	2.07141e-10	1.47588e-08	13.2335	RPS29
Hs_R_NGS_WTA_v1.0	Endogenous	1476	CSTB	FALSE	187	0.886256	FALSE	0.396248	8.65466	0.396316	8.61783	6.5809	2.43213e-10	1.70249e-08	13.1422	CSTB
Hs_R_NGS_WTA_v1.0	Endogenous	6230	RPS25	FALSE	210	0.995261	FALSE	0.138877	10.2056	0.36407	10.1936	6.56025	2.74089e-10	1.88554e-08	12.9816	RPS25
Hs_R_NGS_WTA_v1.0	Endogenous	6222	RPS18	FALSE	211	1	FALSE	0.106433	10.8373	0.354703	10.8292	6.54502	2.9929e-10	2.02401e-08	12.8804	RPS18
Hs_R_NGS_WTA_v1.0	Endogenous	304, 302, 303	ANXA2P1, ANXA2P2, ANXA2	FALSE	105	0.49763	FALSE	0.722417	7.88651	0.453195	7.81938	6.46275	4.8021e-10	3.10738e-08	12.5156	ANXA2
Hs_R_NGS_WTA_v1.0	Endogenous	6281	S100A10	FALSE	136	0.64455	FALSE	0.528004	8.14809	0.591951	8.09744	6.53948	4.82851e-10	3.10738e-08	12.5219	S100A10
Hs_R_NGS_WTA_v1.0	Endogenous	231	AKR1B1	FALSE	168	0.796209	FALSE	0.609914	8.43857	0.421259	8.3973	6.33963	9.66895e-10	6.07751e-08	11.821	AKR1B1
Hs_R_NGS_WTA_v1.0	Endogenous	5375	PMP2	FALSE	170	0.805687	FALSE	0.520548	8.54309	0.53074	8.50389	6.40955	9.74839e-10	6.07751e-08	11.8236	PMP2
Hs_R_NGS_WTA_v1.0	Endogenous	6168	RPL37A	FALSE	211	1	FALSE	-0.0588459	11.1306	0.307765	11.1239	6.31536	1.10869e-09	6.80566e-08	11.606	RPL37A
Hs_R_NGS_WTA_v1.0	Endogenous	4074	M6PR	FALSE	159	0.753555	FALSE	0.136203	8.36351	0.376468	8.31658	6.28994	1.27908e-09	7.73264e-08	11.5517	M6PR
Hs_R_NGS_WTA_v1.0	Endogenous	4673	NAP1L1	FALSE	209	0.990521	FALSE	0.273928	9.89683	0.459565	9.88114	6.3083	1.64964e-09	9.67949e-08	11.2731	NAP1L1
Hs_R_NGS_WTA_v1.0	Endogenous	6164	RPL34	FALSE	211	1	FALSE	-0.146412	10.8916	0.321559	10.8838	6.21462	1.94902e-09	1.12704e-07	11.0659	RPL34
Hs_R_NGS_WTA_v1.0	Endogenous	6158	RPL28	FALSE	210	0.995261	FALSE	0.189574	10.0964	0.335569	10.0831	6.20259	2.08391e-09	1.18783e-07	11.0233	RPL28
Hs_R_NGS_WTA_v1.0	Endogenous	6202	RPS8	FALSE	209	0.990521	FALSE	-0.0171419	10.0613	0.340214	10.0485	6.10696	3.53631e-09	1.98731e-07	10.5129	RPS8
Hs_R_NGS_WTA_v1.0	Endogenous	6208	RPS14	FALSE	209	0.990521	FALSE	0.228153	10.0149	0.366876	10.0014	6.08664	3.95393e-09	2.19114e-07	10.4067	RPS14
Hs_R_NGS_WTA_v1.0	Endogenous	3108	HLA-DMA	FALSE	138	0.654028	FALSE	0.706313	8.1645	0.569195	8.11012	6.14194	4.20364e-09	2.29761e-07	10.4429	HLA-DMA
Hs_R_NGS_WTA_v1.0	Endogenous	4048	LTA4H	FALSE	56	0.265403	FALSE	0.0501886	7.51288	0.440384	7.4334	6.04829	4.8778e-09	2.63006e-07	10.3061	LTA4H
Hs_R_NGS_WTA_v1.0	Endogenous	6135	RPL11	FALSE	203	0.962085	FALSE	0.185257	9.13331	0.428966	9.10704	6.02708	6.58137e-09	3.45522e-07	9.96055	RPL11
Hs_R_NGS_WTA_v1.0	Endogenous	6139	RPL17	FALSE	208	0.985782	FALSE	0.452138	9.63768	0.383784	9.61906	5.9525	8.58949e-09	4.45092e-07	9.67823	RPL17
Hs_R_NGS_WTA_v1.0	Endogenous	7127	TNFAIP2	FALSE	116	0.549763	FALSE	0.255102	7.89319	0.446745	7.83358	5.86079	1.45743e-08	7.26894e-07	9.23935	TNFAIP2
Hs_R_NGS_WTA_v1.0	Endogenous	6152, 256691	RPL24, MAMDC2	FALSE	210	0.995261	FALSE	-0.261827	9.68255	0.291524	9.66505	5.81806	1.68612e-08	8.30571e-07	9.02399	RPL24
Hs_R_NGS_WTA_v1.0	Endogenous	6176	RPLP1	FALSE	211	1	FALSE	0.0712289	10.9146	0.340072	10.9072	5.8034	1.83373e-08	8.92268e-07	8.90348	RPLP1
Hs_R_NGS_WTA_v1.0	Endogenous	6233	RPS27A	FALSE	206	0.976303	FALSE	0.368002	9.59748	0.397332	9.58012	5.79658	2.21586e-08	1.05253e-06	8.77364	RPS27A
Hs_R_NGS_WTA_v1.0	Endogenous	3133	HLA-E	FALSE	202	0.957346	FALSE	0.276081	9.33537	0.351393	9.31365	5.7538	2.36892e-08	1.112e-06	8.70847	HLA-E
Hs_R_NGS_WTA_v1.0	Endogenous	6234	RPS28	FALSE	210	0.995261	FALSE	-0.016525	10.562	0.34231	10.5526	5.74378	2.52146e-08	1.16984e-06	8.60517	RPS28
Hs_R_NGS_WTA_v1.0	Endogenous	6229	RPS24	FALSE	209	0.990521	FALSE	0.123984	9.85874	0.336479	9.84376	5.65197	4.03715e-08	1.80991e-06	8.17706	RPS24
Hs_R_NGS_WTA_v1.0	Endogenous	80896	NPL	FALSE	63	0.298578	FALSE	0.42531	7.4906	0.430818	7.40886	5.59849	5.32644e-08	2.33544e-06	8.02604	NPL
Hs_R_NGS_WTA_v1.0	Endogenous	6207	RPS13	FALSE	209	0.990521	FALSE	0.207381	9.7353	0.376429	9.71994	5.60989	5.69216e-08	2.46867e-06	7.86048	RPS13
Hs_R_NGS_WTA_v1.0	Endogenous	283160	OR8D2	FALSE	71	0.336493	FALSE	0.466025	7.32769	0.435007	7.22372	5.57489	6.01601e-08	2.58106e-06	7.90939	OR8D2
Hs_R_NGS_WTA_v1.0	Endogenous	6228	RPS23	FALSE	209	0.990521	FALSE	-0.077059	10.1417	0.311627	10.1298	5.566	6.29734e-08	2.64488e-06	7.73743	RPS23
Hs_R_NGS_WTA_v1.0	Endogenous	3958	LGALS3	FALSE	72	0.341232	FALSE	1.05647	7.60652	0.536813	7.52992	5.60204	6.53048e-08	2.71423e-06	7.85728	LGALS3
Hs_R_NGS_WTA_v1.0	Endogenous	6167	RPL37	FALSE	211	1	FALSE	0.156165	10.9044	0.308079	10.8965	5.54209	7.12001e-08	2.92875e-06	7.5975	RPL37
Hs_R_NGS_WTA_v1.0	Endogenous	6155	RPL27	FALSE	211	1	FALSE	-0.218191	10.4105	0.258627	10.3994	5.51648	8.11714e-08	3.20667e-06	7.48788	RPL27
Hs_R_NGS_WTA_v1.0	Endogenous	6218	RPS17	FALSE	210	0.995261	FALSE	0.124642	10.6761	0.290151	10.6681	5.51682	8.1032e-08	3.20667e-06	7.48057	RPS17
Hs_R_NGS_WTA_v1.0	Endogenous	2876	GPX1	FALSE	208	0.985782	FALSE	0.63614	9.81574	0.390832	9.7992	5.53961	8.66837e-08	3.39086e-06	7.46111	GPX1
Hs_R_NGS_WTA_v1.0	Endogenous	6227	RPS21	FALSE	210	0.995261	FALSE	0.211561	10.0686	0.307684	10.0561	5.48365	9.59569e-08	3.71716e-06	7.33842	RPS21
Hs_R_NGS_WTA_v1.0	Endogenous	6170	RPL39	FALSE	209	0.990521	FALSE	0.299827	9.71017	0.346279	9.69235	5.47304	1.02654e-07	3.90083e-06	7.28904	RPL39
Hs_R_NGS_WTA_v1.0	Endogenous	100820829, 145781	GCOM1, MYZAP	FALSE	56	0.265403	FALSE	-0.000930794	7.35116	0.423884	7.25036	5.47196	1.01834e-07	3.90083e-06	7.40727	MYZAP
Hs_R_NGS_WTA_v1.0	Endogenous	1933	EEF1B2	FALSE	199	0.943128	FALSE	0.10058	8.91786	0.332103	8.88847	5.4294	1.26322e-07	4.71051e-06	7.11903	EEF1B2
Hs_R_NGS_WTA_v1.0	Endogenous	6169	RPL38	FALSE	209	0.990521	FALSE	0.0535786	10.0524	0.327168	10.0396	5.42586	1.28598e-07	4.75097e-06	7.05779	RPL38
Hs_R_NGS_WTA_v1.0	Endogenous	1508	CTSB	FALSE	206	0.976303	FALSE	1.22003	10.2337	0.447023	10.218	5.44963	1.45521e-07	5.27844e-06	6.961	CTSB
Hs_R_NGS_WTA_v1.0	Endogenous	10399	RACK1	FALSE	198	0.938389	FALSE	0.059162	9.0345	0.327804	9.00548	5.39752	1.48331e-07	5.33191e-06	6.96555	RACK1
Hs_R_NGS_WTA_v1.0	Endogenous	8367	H4C5	FALSE	126	0.597156	FALSE	-0.557373	7.92025	0.350344	7.86227	5.39206	1.52455e-07	5.38314e-06	6.98878	H4C5
Hs_R_NGS_WTA_v1.0	Endogenous	6160, 641311	RPL31P11, RPL31	FALSE	210	0.995261	FALSE	0.172417	10.6425	0.30082	10.6335	5.36148	1.77707e-07	6.21975e-06	6.72607	RPL31
Hs_R_NGS_WTA_v1.0	Endogenous	64446	DNAI2	FALSE	65	0.308057	FALSE	-0.101015	7.47426	0.389648	7.39507	5.35839	1.80472e-07	6.26161e-06	6.86112	DNAI2
Hs_R_NGS_WTA_v1.0	Endogenous	435	ASL	FALSE	27	0.127962	FALSE	-0.0826222	7.17492	0.380496	7.07212	5.35337	1.85064e-07	6.36557e-06	6.85377	ASL
Hs_R_NGS_WTA_v1.0	Endogenous	3074	HEXB	FALSE	106	0.50237	FALSE	0.842241	7.92637	0.419385	7.86103	5.33209	2.15564e-07	7.35127e-06	6.68379	HEXB
Hs_R_NGS_WTA_v1.0	Endogenous	9445	ITM2B	FALSE	210	0.995261	FALSE	-0.137978	10.0289	0.306227	10.0137	5.30445	2.36103e-07	7.98348e-06	6.47544	ITM2B
Hs_R_NGS_WTA_v1.0	Endogenous	6205	RPS11	FALSE	210	0.995261	FALSE	0.230752	10.0513	0.323904	10.0368	5.27224	2.78102e-07	9.32461e-06	6.32062	RPS11
Hs_R_NGS_WTA_v1.0	Endogenous	9516	LITAF	FALSE	194	0.919431	FALSE	-0.285301	8.5325	0.303536	8.49402	5.20948	3.77023e-07	1.23305e-05	6.09518	LITAF
Hs_R_NGS_WTA_v1.0	Endogenous	100423062	IGLL5	FALSE	66	0.312796	FALSE	4.31662	8.31226	1.63111	8.24139	5.2391	4.03768e-07	1.30979e-05	6.07162	IGLL5
Hs_R_NGS_WTA_v1.0	Endogenous	567	B2M	FALSE	209	0.990521	FALSE	1.06589	10.4009	0.425516	10.3893	5.23203	4.16807e-07	1.34118e-05	5.94422	B2M
Hs_R_NGS_WTA_v1.0	Endogenous	4035	LRP1	FALSE	174	0.824645	FALSE	0.623073	8.52201	0.365532	8.48017	5.19103	4.23536e-07	1.34754e-05	5.99047	LRP1
Hs_R_NGS_WTA_v1.0	Endogenous	6161	RPL32	FALSE	210	0.995261	FALSE	-0.0282335	10.4701	0.270576	10.4609	5.18282	4.2945e-07	1.34922e-05	5.88811	RPL32
Hs_R_NGS_WTA_v1.0	Endogenous	282808	RAB40AL	FALSE	69	0.327014	FALSE	-0.27005	7.35241	0.40685	7.24811	5.16941	4.58458e-07	1.4291e-05	5.98502	RAB40AL
Hs_R_NGS_WTA_v1.0	Endogenous	3106	HLA-B	FALSE	211	1	FALSE	0.961923	10.8535	0.341155	10.8444	5.1877	4.76142e-07	1.47272e-05	5.79451	HLA-B
Hs_R_NGS_WTA_v1.0	Endogenous	51296	SLC15A3	FALSE	93	0.440758	FALSE	-0.0291799	7.83569	0.369123	7.77036	5.13364	5.45354e-07	1.66104e-05	5.79101	SLC15A3
Hs_R_NGS_WTA_v1.0	Endogenous	10437	IFI30	FALSE	175	0.829384	FALSE	1.69632	9.06277	0.522275	9.02553	5.01584	1.15244e-06	3.33206e-05	5.04026	IFI30
Hs_R_NGS_WTA_v1.0	Endogenous	51816	ADA2	FALSE	81	0.383886	FALSE	0.149703	7.69107	0.353312	7.6161	4.87073	1.89928e-06	5.37455e-05	4.62954	ADA2
Hs_R_NGS_WTA_v1.0	Endogenous	140	ADORA3	FALSE	109	0.516588	FALSE	0.367257	7.97422	0.398044	7.91388	4.8795	2.0229e-06	5.68406e-05	4.54662	ADORA3
Hs_R_NGS_WTA_v1.0	Endogenous	6154	RPL26	FALSE	209	0.990521	FALSE	0.14401	10.253	0.284575	10.2417	4.84272	2.16296e-06	5.9111e-05	4.35279	RPL26
Hs_R_NGS_WTA_v1.0	Endogenous	10261	IGSF6	FALSE	101	0.478673	FALSE	0.342263	7.8702	0.396507	7.8068	4.83462	2.43501e-06	6.6093e-05	4.38489	IGSF6
Hs_R_NGS_WTA_v1.0	Endogenous	7694	ZNF135	FALSE	69	0.327014	FALSE	-0.142324	7.4284	0.334444	7.3427	4.79487	2.69703e-06	7.17409e-05	4.29997	ZNF135
Hs_R_NGS_WTA_v1.0	Endogenous	6696	SPP1	FALSE	207	0.981043	FALSE	2.81439	10.9829	0.878587	10.9722	4.81711	2.85182e-06	7.53559e-05	4.07375	SPP1
Hs_R_NGS_WTA_v1.0	Endogenous	4973	OLR1	FALSE	182	0.862559	FALSE	0.324652	8.83797	0.323472	8.80295	4.77733	2.95489e-06	7.7566e-05	4.12284	OLR1
Hs_R_NGS_WTA_v1.0	Endogenous	7533	YWHAH	FALSE	202	0.957346	FALSE	-0.512219	9.1106	0.289723	9.08389	4.73912	3.48049e-06	8.90202e-05	3.94313	YWHAH
Hs_R_NGS_WTA_v1.0	Endogenous	1937	EEF1G	FALSE	208	0.985782	FALSE	0.186994	9.63943	0.316041	9.62016	4.7482	3.51834e-06	8.94152e-05	3.92191	EEF1G
Hs_R_NGS_WTA_v1.0	Endogenous	3178, 728643, 664709, 144983	HNRNPA1, HNRNPA1P33, HNRNPA1P10, HNRNPA1L2	FALSE	205	0.971564	FALSE	-0.560686	9.17503	0.237079	9.14991	4.70509	4.06196e-06	0.000101932	3.80054	HNRNPA1
Hs_R_NGS_WTA_v1.0	Endogenous	2799	GNS	FALSE	86	0.407583	FALSE	-0.117857	7.70206	0.315356	7.62838	4.68703	4.40756e-06	0.000109231	3.83344	GNS
Hs_R_NGS_WTA_v1.0	Endogenous	81035	COLEC12	FALSE	38	0.180095	FALSE	0.288919	7.21952	0.370315	7.1191	4.65926	4.99495e-06	0.000120787	3.76561	COLEC12
Hs_R_NGS_WTA_v1.0	Endogenous	3688	ITGB1	FALSE	155	0.734597	FALSE	0.239639	8.22862	0.358008	8.1755	4.63131	6.07495e-06	0.000142583	3.48523	ITGB1
Hs_R_NGS_WTA_v1.0	Endogenous	11224	RPL35	FALSE	205	0.971564	FALSE	0.108936	9.04698	0.291251	9.0184	4.60897	6.25568e-06	0.000145966	3.40087	RPL35
Hs_R_NGS_WTA_v1.0	Endogenous	4481	MSR1	FALSE	160	0.758294	FALSE	0.401699	8.46292	0.383643	8.41611	4.63182	6.35303e-06	0.000147376	3.43741	MSR1
Hs_R_NGS_WTA_v1.0	Endogenous	1522	CTSZ	FALSE	188	0.890995	FALSE	1.72387	9.28079	0.530451	9.25216	4.62448	6.6911e-06	0.000154321	3.35609	CTSZ
Hs_R_NGS_WTA_v1.0	Endogenous	25873	RPL36	FALSE	211	1	FALSE	0.0167585	10.0489	0.249286	10.0345	4.53815	8.56057e-06	0.000191891	3.05649	RPL36
Hs_R_NGS_WTA_v1.0	Endogenous	6156	RPL30	FALSE	211	1	FALSE	0.141177	10.2235	0.274691	10.2111	4.5348	8.68912e-06	0.000193685	3.03283	RPL30
Hs_R_NGS_WTA_v1.0	Endogenous	10648	SCGB1D1	FALSE	29	0.137441	FALSE	0.271525	7.25634	0.337738	7.15743	4.50284	9.996e-06	0.000220354	3.09905	SCGB1D1
Hs_R_NGS_WTA_v1.0	Endogenous	54543	TOMM7	FALSE	204	0.966825	FALSE	-0.3467	8.92386	0.264003	8.89429	4.4973	1.02412e-05	0.000224518	2.93614	TOMM7
Hs_R_NGS_WTA_v1.0	Endogenous	822	CAPG	FALSE	94	0.445498	FALSE	0.429799	7.82048	0.372261	7.75138	4.48741	1.13595e-05	0.000244996	2.94007	CAPG
Hs_R_NGS_WTA_v1.0	Endogenous	6748	SSR4	FALSE	137	0.649289	FALSE	0.12392	8.03111	0.303101	7.97606	4.43515	1.34189e-05	0.000286317	2.74518	SSR4
Hs_R_NGS_WTA_v1.0	Endogenous	1471	CST3	FALSE	201	0.952607	FALSE	-0.453401	8.96121	0.261565	8.9319	4.41408	1.46963e-05	0.000308622	2.59285	CST3
Hs_R_NGS_WTA_v1.0	Endogenous	6146	RPL22	FALSE	210	0.995261	FALSE	-0.165508	9.57534	0.228108	9.55537	4.38712	1.65021e-05	0.000341157	2.45783	RPL22
Hs_R_NGS_WTA_v1.0	Endogenous	55435	AP1AR	FALSE	85	0.402844	FALSE	-0.435228	7.49977	0.266768	7.41859	4.37576	1.73252e-05	0.000356328	2.54974	AP1AR
Hs_R_NGS_WTA_v1.0	Endogenous	58191	CXCL16	FALSE	64	0.303318	FALSE	0.395798	7.41823	0.335419	7.33127	4.36897	1.78355e-05	0.000364941	2.54743	CXCL16
Hs_R_NGS_WTA_v1.0	Endogenous	966	CD59	FALSE	201	0.952607	FALSE	-0.0923371	8.71762	0.271067	8.68202	4.36215	1.83629e-05	0.000371919	2.40442	CD59
Hs_R_NGS_WTA_v1.0	Endogenous	23646	PLD3	FALSE	119	0.563981	FALSE	1.13589	8.1553	0.399114	8.09566	4.38652	1.83411e-05	0.000371919	2.48003	PLD3
Hs_R_NGS_WTA_v1.0	Endogenous	5912	RAP2B	FALSE	51	0.241706	FALSE	0.220261	7.39694	0.327078	7.3122	4.34615	1.9659e-05	0.000394169	2.46195	RAP2B
Hs_R_NGS_WTA_v1.0	Endogenous	138065	RNF183	FALSE	14	0.0663507	FALSE	0.204411	7.20265	0.326989	7.10424	4.33901	2.02648e-05	0.000404282	2.44643	RNF183
Hs_R_NGS_WTA_v1.0	Endogenous	162968	ZNF497	FALSE	48	0.227488	FALSE	-0.11159	7.42119	0.297151	7.33762	4.32911	2.11352e-05	0.00041955	2.36869	ZNF497
Hs_R_NGS_WTA_v1.0	Endogenous	7805	LAPTM5	FALSE	203	0.962085	FALSE	0.948946	9.70323	0.292567	9.68364	4.33323	2.17966e-05	0.000428416	2.19376	LAPTM5
Hs_R_NGS_WTA_v1.0	Endogenous	2857	GPR34	FALSE	130	0.616114	FALSE	0.425898	8.01469	0.371559	7.9551	4.33943	2.21877e-05	0.000433965	2.28057	GPR34
Hs_R_NGS_WTA_v1.0	Endogenous	53827	FXYD5	FALSE	126	0.597156	FALSE	0.840538	8.06475	0.351655	8.00373	4.31686	2.34689e-05	0.000452371	2.24702	FXYD5
Hs_R_NGS_WTA_v1.0	Endogenous	4129	MAOB	FALSE	88	0.417062	FALSE	0.340807	7.70445	0.382317	7.63656	4.326	2.33589e-05	0.000452371	2.26182	MAOB
Hs_R_NGS_WTA_v1.0	Endogenous	3776	KCNK2	FALSE	56	0.265403	FALSE	-0.108739	7.35147	0.331556	7.25555	4.29484	2.44329e-05	0.000466446	2.23988	KCNK2
Hs_R_NGS_WTA_v1.0	Endogenous	9168	TMSB10	FALSE	210	0.995261	FALSE	0.753423	10.5816	0.229827	10.5711	4.28004	2.60044e-05	0.000491743	1.98586	TMSB10
Hs_R_NGS_WTA_v1.0	Endogenous	4666	NACA	FALSE	204	0.966825	FALSE	-0.0166454	9.04817	0.262107	9.01999	4.2568	2.86678e-05	0.000537017	1.96136	NACA
Hs_R_NGS_WTA_v1.0	Endogenous	91947	ARRDC4	FALSE	160	0.758294	FALSE	0.906358	8.30486	0.4829	8.25682	4.26503	3.06684e-05	0.000569148	1.95382	ARRDC4
Hs_R_NGS_WTA_v1.0	Endogenous	3646	EIF3E	FALSE	146	0.691943	FALSE	-0.0359265	8.12263	0.273315	8.06979	4.23815	3.09935e-05	0.000572518	1.95152	EIF3E
Hs_R_NGS_WTA_v1.0	Endogenous	120776	OR2D2	FALSE	29	0.137441	FALSE	0.0551308	7.18483	0.315431	7.07847	4.21678	3.38782e-05	0.000620065	1.9555	OR2D2
Hs_R_NGS_WTA_v1.0	Endogenous	115273	RAB42	FALSE	26	0.123223	FALSE	0.684296	7.13751	0.363986	7.03026	4.20365	3.58705e-05	0.000650087	1.92711	RAB42
Hs_R_NGS_WTA_v1.0	Endogenous	397	ARHGDIB	FALSE	201	0.952607	FALSE	0.24374	9.09203	0.299037	9.06332	4.20122	3.79427e-05	0.000681944	1.70257	ARHGDIB
Hs_R_NGS_WTA_v1.0	Endogenous	26188	OR1C1	FALSE	32	0.151659	FALSE	0.176839	7.17702	0.341942	7.06551	4.1865	3.84088e-05	0.000687224	1.84263	OR1C1
Hs_R_NGS_WTA_v1.0	Endogenous	6209	RPS15	FALSE	208	0.985782	FALSE	0.106045	9.588	0.245895	9.56938	4.18279	3.9001e-05	0.000694706	1.64551	RPS15
Hs_R_NGS_WTA_v1.0	Endogenous	9045	RPL14	FALSE	209	0.990521	FALSE	0.43765	9.68457	0.261479	9.66722	4.14719	4.51651e-05	0.000792136	1.50631	RPL14
Hs_R_NGS_WTA_v1.0	Endogenous	1536	CYBB	FALSE	181	0.85782	FALSE	0.30151	8.54318	0.319806	8.50185	4.16154	4.52649e-05	0.000792136	1.57102	CYBB
Hs_R_NGS_WTA_v1.0	Endogenous	2524	FUT2	FALSE	22	0.104265	FALSE	0.0788898	7.19367	0.31079	7.08741	4.12921	4.86091e-05	0.000846944	1.62626	FUT2
Hs_R_NGS_WTA_v1.0	Endogenous	6194	RPS6	FALSE	210	0.995261	FALSE	-0.174043	11.0179	0.209215	11.0113	4.12632	4.91863e-05	0.000853276	1.36215	RPS6
Hs_R_NGS_WTA_v1.0	Endogenous	3109	HLA-DMB	FALSE	184	0.872038	FALSE	-0.0757945	8.43428	0.276	8.39194	4.12268	4.99228e-05	0.000862303	1.48386	HLA-DMB
Hs_R_NGS_WTA_v1.0	Endogenous	6166	RPL36AL	FALSE	205	0.971564	FALSE	-0.420021	8.73533	0.228265	8.70244	4.10933	5.27157e-05	0.000899316	1.40986	RPL36AL
Hs_R_NGS_WTA_v1.0	Endogenous	57804	POLD4	FALSE	86	0.407583	FALSE	-0.474506	7.64922	0.248782	7.57605	4.05826	6.48389e-05	0.00106464	1.29898	POLD4
Hs_R_NGS_WTA_v1.0	Endogenous	373156	GSTK1	FALSE	125	0.592417	FALSE	-0.258409	7.87039	0.263963	7.80715	4.05669	6.52501e-05	0.001067	1.27204	GSTK1
Hs_R_NGS_WTA_v1.0	Endogenous	23471	TRAM1	FALSE	64	0.303318	FALSE	-0.0741009	7.54635	0.288824	7.46641	4.02674	7.35994e-05	0.00118891	1.21364	TRAM1
Hs_R_NGS_WTA_v1.0	Endogenous	6210	RPS15A	FALSE	189	0.895735	FALSE	0.135217	8.73684	0.299869	8.70124	4.02421	7.79448e-05	0.00124899	1.05287	RPS15A
Hs_R_NGS_WTA_v1.0	Endogenous	55914	ERBIN	FALSE	133	0.630332	FALSE	-0.269088	7.88168	0.27486	7.82104	3.99602	8.32137e-05	0.00132086	1.04244	ERBIN
Hs_R_NGS_WTA_v1.0	Endogenous	6187	RPS2	FALSE	208	0.985782	FALSE	0.347073	9.55263	0.244289	9.53312	3.96088	9.56731e-05	0.00147989	0.802586	RPS2
Hs_R_NGS_WTA_v1.0	Endogenous	10391	CORO2B	FALSE	93	0.440758	FALSE	-0.379128	7.65548	0.253984	7.58391	3.96083	9.56918e-05	0.00147989	0.937001	CORO2B
Hs_R_NGS_WTA_v1.0	Endogenous	54868	TMEM104	FALSE	62	0.293839	FALSE	-0.098319	7.40765	0.288389	7.31988	3.94678	0.000101154	0.00154638	0.91355	TMEM104
Hs_R_NGS_WTA_v1.0	Endogenous	6128	RPL6	FALSE	205	0.971564	FALSE	0.269807	9.14164	0.248442	9.1162	3.94315	0.000102613	0.00155955	0.765439	RPL6
Hs_R_NGS_WTA_v1.0	Endogenous	1192	CLIC1	FALSE	181	0.85782	FALSE	-0.120747	8.49	0.234925	8.44711	3.92758	0.000109096	0.00163031	0.751445	CLIC1
Hs_R_NGS_WTA_v1.0	Endogenous	12	SERPINA3	FALSE	156	0.739336	FALSE	1.19852	8.36695	0.497732	8.32094	3.94275	0.000110972	0.00164601	0.738453	SERPINA3
Hs_R_NGS_WTA_v1.0	Endogenous	23705	CADM1	FALSE	13	0.0616114	FALSE	-0.126013	7.01768	0.292204	6.90524	3.88188	0.000130454	0.00189277	0.735019	CADM1
Hs_R_NGS_WTA_v1.0	Endogenous	7114	TMSB4X	FALSE	210	0.995261	FALSE	0.780764	10.8902	0.34023	10.8814	3.89934	0.000131188	0.00189652	0.459376	TMSB4X
Hs_R_NGS_WTA_v1.0	Endogenous	54768	HYDIN	FALSE	116	0.549763	FALSE	-0.455468	7.79729	0.237423	7.73525	3.87846	0.000132203	0.0019043	0.618442	HYDIN
Hs_R_NGS_WTA_v1.0	Endogenous	27230	SERP1	FALSE	125	0.592417	FALSE	-0.266219	7.90291	0.238222	7.84331	3.87263	0.000135233	0.00193397	0.596468	SERP1
Hs_R_NGS_WTA_v1.0	Endogenous	22809	ATF5	FALSE	28	0.132701	FALSE	0.308133	7.18617	0.30551	7.08342	3.86125	0.000141341	0.00200693	0.6468	ATF5
Hs_R_NGS_WTA_v1.0	Endogenous	27343	POLL	FALSE	54	0.255924	FALSE	-0.0986673	7.3236	0.283078	7.22567	3.8508	0.000147178	0.00206774	0.569422	POLL
Hs_R_NGS_WTA_v1.0	Endogenous	11328	FKBP9	FALSE	50	0.236967	FALSE	-0.123136	7.42658	0.276748	7.34138	3.8281	0.000160658	0.00224134	0.484929	FKBP9
Hs_R_NGS_WTA_v1.0	Endogenous	2124	EVI2B	FALSE	183	0.867299	FALSE	-0.104643	8.39729	0.239666	8.35544	3.82503	0.00016257	0.00225227	0.388721	EVI2B
Hs_R_NGS_WTA_v1.0	Endogenous	57045	TWSG1	FALSE	67	0.317536	FALSE	-0.360449	7.62733	0.243323	7.55449	3.82545	0.000162305	0.00225227	0.458925	TWSG1
Hs_R_NGS_WTA_v1.0	Endogenous	7009	TMBIM6	FALSE	199	0.943128	FALSE	-0.36218	8.89015	0.218198	8.85944	3.80147	0.000177954	0.0024484	0.259655	TMBIM6
Hs_R_NGS_WTA_v1.0	Endogenous	7311	UBA52	FALSE	192	0.909953	FALSE	0.410662	8.75542	0.246476	8.72037	3.79025	0.000185763	0.00252967	0.235474	UBA52
Hs_R_NGS_WTA_v1.0	Endogenous	6941	TCF19	FALSE	37	0.175355	FALSE	-0.14994	7.27518	0.276956	7.18097	3.77512	0.000196801	0.00265282	0.313248	TCF19
Hs_R_NGS_WTA_v1.0	Endogenous	153657	TTC23L	FALSE	25	0.118483	FALSE	0.0940438	7.22012	0.287124	7.11378	3.77355	0.000197975	0.00265472	0.313433	TTC23L
Hs_R_NGS_WTA_v1.0	Endogenous	26986	PABPC1	FALSE	211	1	FALSE	0.0207015	10.0184	0.224873	10.004	3.75471	0.000212673	0.00281007	0.0381554	PABPC1
Hs_R_NGS_WTA_v1.0	Endogenous	334	APLP2	FALSE	172	0.815166	FALSE	0.511027	8.54096	0.259117	8.4987	3.75468	0.000212692	0.00281007	0.129303	APLP2
Hs_R_NGS_WTA_v1.0	Endogenous	375298	CERKL	FALSE	74	0.350711	FALSE	-0.16389	7.52654	0.264236	7.44515	3.72087	0.000241678	0.0031063	0.0951175	CERKL
Hs_R_NGS_WTA_v1.0	Endogenous	359710	BPIFB3	FALSE	13	0.0616114	FALSE	0.150402	7.12707	0.276766	7.0234	3.66381	0.000299217	0.00374255	-0.037641	BPIFB3
Hs_R_NGS_WTA_v1.0	Endogenous	6201	RPS7	FALSE	208	0.985782	FALSE	-0.000879509	9.41708	0.191927	9.39562	3.64745	0.000317946	0.00396439	-0.303173	RPS7
Hs_R_NGS_WTA_v1.0	Endogenous	5341	PLEK	FALSE	24	0.113744	FALSE	0.414408	7.23047	0.301807	7.13029	3.64375	0.000322334	0.00400658	-0.124725	PLEK
Hs_R_NGS_WTA_v1.0	Endogenous	10097	ACTR2	FALSE	201	0.952607	FALSE	-0.129262	8.88564	0.189033	8.85398	3.63572	0.000332062	0.00410194	-0.317296	ACTR2
Hs_R_NGS_WTA_v1.0	Endogenous	441024	MTHFD2L	FALSE	80	0.379147	FALSE	-0.182223	7.53208	0.261895	7.45325	3.6291	0.000340283	0.00415208	-0.227319	MTHFD2L
Hs_R_NGS_WTA_v1.0	Endogenous	5074	PAWR	FALSE	44	0.208531	FALSE	0.106747	7.36098	0.255746	7.27141	3.62045	0.000351304	0.00427349	-0.230615	PAWR
Hs_R_NGS_WTA_v1.0	Endogenous	1975	EIF4B	FALSE	203	0.962085	FALSE	-0.114078	8.96023	0.213712	8.93173	3.60973	0.000365443	0.00439193	-0.403722	EIF4B
Hs_R_NGS_WTA_v1.0	Endogenous	1602	DACH1	FALSE	171	0.810427	FALSE	-0.650725	8.28439	0.216015	8.23848	3.61026	0.000364739	0.00439193	-0.363869	DACH1
Hs_R_NGS_WTA_v1.0	Endogenous	5720	PSME1	FALSE	60	0.28436	FALSE	-0.267748	7.52388	0.237629	7.44744	3.61155	0.000363007	0.00439193	-0.274108	PSME1
Hs_R_NGS_WTA_v1.0	Endogenous	6203	RPS9	FALSE	209	0.990521	FALSE	-0.139727	9.64199	0.182611	9.62421	3.57118	0.000420828	0.00490966	-0.579048	RPS9
Hs_R_NGS_WTA_v1.0	Endogenous	3105	HLA-A	FALSE	207	0.981043	FALSE	0.3021	9.66254	0.302433	9.64278	3.58318	0.00042499	0.00494376	-0.570562	HLA-A
Hs_R_NGS_WTA_v1.0	Endogenous	8667	EIF3H	FALSE	98	0.464455	FALSE	-0.284605	7.79818	0.231034	7.73162	3.56283	0.000433811	0.00503171	-0.464836	EIF3H
Hs_R_NGS_WTA_v1.0	Endogenous	55862	ECHDC1	FALSE	138	0.654028	FALSE	-0.795012	7.85155	0.213243	7.79073	3.54292	0.000466318	0.00533125	-0.553043	ECHDC1
Hs_R_NGS_WTA_v1.0	Endogenous	79752	ZFAND1	FALSE	37	0.175355	FALSE	0.0792886	7.3048	0.240425	7.21374	3.51367	0.000518254	0.00584133	-0.574174	ZFAND1
Hs_R_NGS_WTA_v1.0	Endogenous	8754	ADAM9	FALSE	126	0.597156	FALSE	-0.167944	8.01602	0.218087	7.95593	3.50264	0.000539201	0.00606032	-0.688352	ADAM9
Hs_R_NGS_WTA_v1.0	Endogenous	6204, 376693, 100529239	RPS10, RPS10-NUDT3, RPS10P7	FALSE	206	0.976303	FALSE	-0.0211427	9.14866	0.235558	9.1229	3.50062	0.000549262	0.00613881	-0.799046	RPS10
Hs_R_NGS_WTA_v1.0	Endogenous	148198	ZNF98	FALSE	122	0.578199	FALSE	-0.114721	7.73702	0.246386	7.6672	3.49588	0.000552432	0.00613984	-0.690809	ZNF98
Hs_R_NGS_WTA_v1.0	Endogenous	11335	CBX3	FALSE	87	0.412322	FALSE	-0.20499	7.69206	0.222554	7.62197	3.48988	0.000564441	0.00623856	-0.69874	CBX3
Hs_R_NGS_WTA_v1.0	Endogenous	8832	CD84	FALSE	43	0.203791	FALSE	0.0089734	7.33233	0.245082	7.24127	3.47698	0.000591059	0.00644351	-0.692404	CD84
Hs_R_NGS_WTA_v1.0	Endogenous	51465	UBE2J1	FALSE	28	0.132701	FALSE	0.277773	7.2355	0.256438	7.13401	3.45141	0.000647348	0.00692969	-0.765337	UBE2J1
Hs_R_NGS_WTA_v1.0	Endogenous	6129	RPL7	FALSE	210	0.995261	FALSE	-0.274626	10.2431	0.193807	10.2313	3.44486	0.00066256	0.00706849	-1.031	RPL7
Hs_R_NGS_WTA_v1.0	Endogenous	718	C3	FALSE	202	0.957346	FALSE	0.782662	9.98183	0.377034	9.96502	3.45012	0.000681912	0.00723625	-1.04608	C3
Hs_R_NGS_WTA_v1.0	Endogenous	2896	GRN	FALSE	126	0.597156	FALSE	0.929801	8.11138	0.269456	8.05146	3.3967	0.000797371	0.00832856	-1.02692	GRN
Hs_R_NGS_WTA_v1.0	Endogenous	6138	RPL15	FALSE	210	0.995261	FALSE	-0.00339281	9.83505	0.182538	9.8194	3.38873	0.000807256	0.00838789	-1.18984	RPL15
Hs_R_NGS_WTA_v1.0	Endogenous	55573	CDV3	FALSE	138	0.654028	FALSE	-0.244351	8.05296	0.212287	7.99665	3.35965	0.000893319	0.00906957	-1.16369	CDV3
Hs_R_NGS_WTA_v1.0	Endogenous	5654	HTRA1	FALSE	149	0.706161	FALSE	-0.295093	8.16321	0.238869	8.10827	3.35623	0.000906064	0.00917562	-1.19456	HTRA1
Hs_R_NGS_WTA_v1.0	Endogenous	348	APOE	FALSE	211	1	FALSE	1.01775	10.5017	0.28143	10.4894	3.36301	0.000921834	0.00928818	-1.32472	APOE
Hs_R_NGS_WTA_v1.0	Endogenous	9016	SLC25A14	FALSE	90	0.42654	FALSE	0.128034	7.59931	0.24544	7.52435	3.3152	0.00104156	0.0103122	-1.25832	SLC25A14
Hs_R_NGS_WTA_v1.0	Endogenous	714	C1QC	FALSE	205	0.971564	FALSE	1.29381	10.0889	0.32647	10.0733	3.31611	0.00108195	0.0106152	-1.46057	C1QC
Hs_R_NGS_WTA_v1.0	Endogenous	51192, 100529251	CKLF-CMTM1, CKLF	FALSE	138	0.654028	FALSE	-0.356462	7.97188	0.21332	7.91573	3.29297	0.00112399	0.0109651	-1.36469	CKLF
Hs_R_NGS_WTA_v1.0	Endogenous	55352	COPRS	FALSE	37	0.175355	FALSE	-0.220121	7.40157	0.227841	7.31595	3.28641	0.00114948	0.0111864	-1.30996	COPRS
Hs_R_NGS_WTA_v1.0	Endogenous	1368	CPM	FALSE	105	0.49763	FALSE	1.00173	7.82949	0.328664	7.7625	3.29648	0.00115475	0.0112103	-1.32866	CPM
Hs_R_NGS_WTA_v1.0	Endogenous	147920	IGFL2	FALSE	12	0.056872	FALSE	0.492497	7.00129	0.279545	6.87775	3.2834	0.00116131	0.0112467	-1.26272	IGFL2
Hs_R_NGS_WTA_v1.0	Endogenous	1382	CRABP2	FALSE	211	1	FALSE	-0.922988	10.1962	0.173624	10.1842	3.27638	0.00118945	0.0114636	-1.56844	CRABP2
Hs_R_NGS_WTA_v1.0	Endogenous	5036	PA2G4	FALSE	147	0.696682	FALSE	-0.262381	8.02729	0.212609	7.97343	3.27509	0.00119469	0.0114808	-1.42949	PA2G4
Hs_R_NGS_WTA_v1.0	Endogenous	10068	IL18BP	FALSE	48	0.227488	FALSE	-0.0942403	7.40583	0.239933	7.31913	3.2647	0.00123763	0.0117575	-1.36735	IL18BP
Hs_R_NGS_WTA_v1.0	Endogenous	951	CD37	FALSE	98	0.464455	FALSE	0.350925	7.80711	0.239992	7.74011	3.25149	0.00129429	0.0121511	-1.46051	CD37
Hs_R_NGS_WTA_v1.0	Endogenous	64837	KLC2	FALSE	180	0.853081	FALSE	-0.292158	8.33074	0.207765	8.28839	3.24981	0.00130167	0.0121917	-1.5366	KLC2
Hs_R_NGS_WTA_v1.0	Endogenous	7782	SLC30A4	FALSE	37	0.175355	FALSE	-0.132705	7.29291	0.231218	7.20016	3.24227	0.00133525	0.0124769	-1.44251	SLC30A4
Hs_R_NGS_WTA_v1.0	Endogenous	282775	OR5J2	FALSE	71	0.336493	FALSE	-0.00269071	7.54848	0.223346	7.47211	3.23778	0.00135563	0.0125531	-1.47993	OR5J2
Hs_R_NGS_WTA_v1.0	Endogenous	1200	TPP1	FALSE	179	0.848341	FALSE	-0.102272	8.46059	0.1903	8.41845	3.23183	0.00138306	0.0127222	-1.58937	TPP1
Hs_R_NGS_WTA_v1.0	Endogenous	64843	ISL2	FALSE	118	0.559242	FALSE	-0.449544	7.79917	0.211126	7.7361	3.23167	0.00138382	0.0127222	-1.54124	ISL2
Hs_R_NGS_WTA_v1.0	Endogenous	619189	SERINC4	FALSE	11	0.0521327	FALSE	-0.21163	7.10811	0.230123	6.99864	3.22526	0.00141397	0.0128513	-1.44939	SERINC4
Hs_R_NGS_WTA_v1.0	Endogenous	2213	FCGR2B	FALSE	51	0.241706	FALSE	1.37053	7.23076	0.36741	7.11844	3.2317	0.0014326	0.0129617	-1.40418	FCGR2B
Hs_R_NGS_WTA_v1.0	Endogenous	3119	HLA-DQB1	FALSE	135	0.63981	FALSE	0.817708	8.26092	0.404164	8.20425	3.22574	0.00146534	0.0131514	-1.60213	HLA-DQB1
Hs_R_NGS_WTA_v1.0	Endogenous	650368, 200810, 56052	TSSC2, ALG1, ALG1L	FALSE	99	0.469194	FALSE	-0.383131	7.67014	0.203087	7.60254	3.20515	0.00151263	0.0134418	-1.60505	ALG1L
Hs_R_NGS_WTA_v1.0	Endogenous	11337	GABARAP	FALSE	186	0.881517	FALSE	-0.24292	8.56463	0.187913	8.52451	3.20308	0.00152315	0.0135053	-1.69245	GABARAP
Hs_R_NGS_WTA_v1.0	Endogenous	3762	KCNJ5	FALSE	47	0.222749	FALSE	0.0352489	7.42939	0.238992	7.34438	3.20193	0.00152902	0.0135272	-1.56363	KCNJ5
Hs_R_NGS_WTA_v1.0	Endogenous	10577	NPC2	FALSE	211	1	FALSE	-0.55722	9.60699	0.179866	9.58831	3.19578	0.00156077	0.0137169	-1.77947	NPC2
Hs_R_NGS_WTA_v1.0	Endogenous	644150	WIPF3	FALSE	33	0.156398	FALSE	0.0823654	7.1558	0.2547	7.04795	3.18587	0.00161318	0.013932	-1.57826	WIPF3
Hs_R_NGS_WTA_v1.0	Endogenous	3952	LEP	FALSE	53	0.251185	FALSE	0.192332	7.35484	0.277942	7.26115	3.19098	0.00160988	0.013932	-1.604	LEP
Hs_R_NGS_WTA_v1.0	Endogenous	6165	RPL35A	FALSE	211	1	FALSE	-0.294182	10.005	0.168513	9.98993	3.18124	0.00163822	0.0140539	-1.84467	RPL35A
Hs_R_NGS_WTA_v1.0	Endogenous	5521	PPP2R2B	FALSE	209	0.990521	FALSE	-0.602351	8.88404	0.178479	8.85403	3.18066	0.00164138	0.0140539	-1.78473	PPP2R2B
Hs_R_NGS_WTA_v1.0	Endogenous	689, 690	BTF3P11, BTF3	FALSE	171	0.810427	FALSE	-0.23262	8.34394	0.193781	8.2973	3.17525	0.00167112	0.0142474	-1.75376	BTF3
Hs_R_NGS_WTA_v1.0	Endogenous	25946	ZNF385A	FALSE	101	0.478673	FALSE	-0.222546	7.86265	0.215416	7.79927	3.17387	0.0016788	0.0142823	-1.70951	ZNF385A
Hs_R_NGS_WTA_v1.0	Endogenous	5878	RAB5C	FALSE	195	0.924171	FALSE	-0.425507	8.7531	0.177126	8.71838	3.16621	0.001722	0.014526	-1.8185	RAB5C
Hs_R_NGS_WTA_v1.0	Endogenous	6611	SMS	FALSE	69	0.327014	FALSE	0.388678	7.52136	0.250733	7.43925	3.14737	0.00183266	0.015234	-1.73266	SMS
Hs_R_NGS_WTA_v1.0	Endogenous	139189	DGKK	FALSE	18	0.0853081	FALSE	-0.0695627	7.20748	0.226572	7.10774	3.1431	0.00185861	0.0153856	-1.72438	DGKK
Hs_R_NGS_WTA_v1.0	Endogenous	3939	LDHA	FALSE	194	0.919431	FALSE	-0.0708638	8.76999	0.217229	8.73471	3.14109	0.00188264	0.0155201	-1.90095	LDHA
Hs_R_NGS_WTA_v1.0	Endogenous	400916	CHCHD10	FALSE	103	0.488152	FALSE	0.0790133	7.8476	0.225336	7.78284	3.13822	0.00188873	0.0155382	-1.81145	CHCHD10
Hs_R_NGS_WTA_v1.0	Endogenous	1356	CP	FALSE	58	0.274882	FALSE	-0.005049	7.51049	0.225634	7.42621	3.1319	0.00192839	0.0157993	-1.78309	CP
Hs_R_NGS_WTA_v1.0	Endogenous	6051	RNPEP	FALSE	210	0.995261	FALSE	-0.352049	9.0582	0.193721	9.0315	3.12823	0.00195178	0.0158607	-1.95279	RNPEP
Hs_R_NGS_WTA_v1.0	Endogenous	1116	CHI3L1	FALSE	95	0.450237	FALSE	0.683395	7.81603	0.345379	7.74273	3.13952	0.00194532	0.0158607	-1.82073	CHI3L1
Hs_R_NGS_WTA_v1.0	Endogenous	55505	NOP10	FALSE	122	0.578199	FALSE	0.177393	7.96254	0.206108	7.89902	3.12707	0.00195923	0.0158889	-1.85446	NOP10
Hs_R_NGS_WTA_v1.0	Endogenous	7381	UQCRB	FALSE	201	0.952607	FALSE	-0.390982	8.86209	0.178044	8.8312	3.12512	0.00197175	0.015958	-1.95063	UQCRB
Hs_R_NGS_WTA_v1.0	Endogenous	1520	CTSS	FALSE	109	0.516588	FALSE	0.952692	7.92991	0.255816	7.86372	3.12018	0.00202794	0.0162806	-1.85172	CTSS
Hs_R_NGS_WTA_v1.0	Endogenous	1475	CSTA	FALSE	39	0.184834	FALSE	0.365763	7.31602	0.246431	7.21546	3.10754	0.0020885	0.0166662	-1.80972	CSTA
Hs_R_NGS_WTA_v1.0	Endogenous	54	ACP5	FALSE	34	0.161137	FALSE	0.588785	7.03787	0.336866	6.91762	3.10925	0.00213171	0.0169489	-1.75503	ACP5
Hs_R_NGS_WTA_v1.0	Endogenous	3073	HEXA	FALSE	181	0.85782	FALSE	-0.368364	8.3686	0.185579	8.32632	3.0953	0.00217354	0.0171599	-1.99329	HEXA
Hs_R_NGS_WTA_v1.0	Endogenous	2209, 2210, 100132417	FCGR1CP, FCGR1B, FCGR1A	FALSE	143	0.677725	FALSE	0.319972	8.21036	0.252095	8.15718	3.08797	0.00228049	0.0178765	-2.0242	FCGR1A
Hs_R_NGS_WTA_v1.0	Endogenous	54891	INO80D	FALSE	75	0.35545	FALSE	-0.397578	7.56866	0.194488	7.49531	3.07801	0.00229906	0.0179868	-1.97078	INO80D
Hs_R_NGS_WTA_v1.0	Endogenous	93210	PGAP3	FALSE	23	0.109005	FALSE	0.0619957	7.19372	0.249105	7.0899	3.06224	0.00241931	0.0186713	-1.93963	PGAP3
Hs_R_NGS_WTA_v1.0	Endogenous	8992	ATP6V0E1	FALSE	150	0.7109	FALSE	-0.0309582	8.11751	0.194407	8.06376	3.05727	0.00245843	0.0189001	-2.0794	ATP6V0E1
Hs_R_NGS_WTA_v1.0	Endogenous	1968, 255308	EIF2S3B, EIF2S3	FALSE	113	0.535545	FALSE	0.292168	7.8929	0.21691	7.83252	3.03679	0.00262573	0.0198422	-2.11754	EIF2S3B
Hs_R_NGS_WTA_v1.0	Endogenous	8635	RNASET2	FALSE	93	0.440758	FALSE	0.275304	7.7536	0.278813	7.68292	3.04365	0.00264057	0.0199166	-2.11046	RNASET2
Hs_R_NGS_WTA_v1.0	Endogenous	23478	SEC11A	FALSE	156	0.739336	FALSE	-0.113324	8.22421	0.18403	8.17381	3.02565	0.00272102	0.0203312	-2.1855	SEC11A
Hs_R_NGS_WTA_v1.0	Endogenous	55244	SLC47A1	FALSE	80	0.379147	FALSE	0.20515	7.55569	0.229174	7.47932	3.0063	0.00289425	0.021358	-2.15741	SLC47A1
Hs_R_NGS_WTA_v1.0	Endogenous	51073	MRPL4	FALSE	17	0.0805687	FALSE	-0.178576	7.2149	0.224723	7.11348	3.00382	0.00291713	0.0214352	-2.12255	MRPL4
Hs_R_NGS_WTA_v1.0	Endogenous	6144, 100131205	RPL21P28, RPL21	FALSE	211	1	FALSE	-0.043576	10.3517	0.160221	10.3403	2.99044	0.00304367	0.0219383	-2.43094	RPL21
Hs_R_NGS_WTA_v1.0	Endogenous	283337	ZNF740	FALSE	11	0.0521327	FALSE	0.130211	7.03798	0.236601	6.92227	2.99116	0.0030367	0.0219383	-2.12766	ZNF740
Hs_R_NGS_WTA_v1.0	Endogenous	6275	S100A4	FALSE	69	0.327014	FALSE	0.624701	7.61912	0.275923	7.53872	2.99403	0.00306601	0.0220421	-2.17511	S100A4
Hs_R_NGS_WTA_v1.0	Endogenous	27333	GOLIM4	FALSE	97	0.459716	FALSE	0.00730899	7.78392	0.208588	7.71869	2.97812	0.00316462	0.0225479	-2.28777	GOLIM4
Hs_R_NGS_WTA_v1.0	Endogenous	5010	CLDN11	FALSE	172	0.815166	FALSE	0.489606	8.70616	0.296665	8.66625	2.95462	0.00350173	0.0247514	-2.47315	CLDN11
Hs_R_NGS_WTA_v1.0	Endogenous	3687	ITGAX	FALSE	164	0.777251	FALSE	-0.0964685	8.3065	0.206203	8.25845	2.94226	0.00354206	0.0249696	-2.43498	ITGAX
Hs_R_NGS_WTA_v1.0	Endogenous	27131	SNX5	FALSE	80	0.379147	FALSE	-0.230548	7.63066	0.195895	7.55491	2.9404	0.00356272	0.025071	-2.35497	SNX5
Hs_R_NGS_WTA_v1.0	Endogenous	514	ATP5F1E	FALSE	33	0.156398	FALSE	0.178257	7.30646	0.237028	7.2119	2.93594	0.00361269	0.0252889	-2.31092	ATP5F1E
Hs_R_NGS_WTA_v1.0	Endogenous	2658	GDF2	FALSE	15	0.07109	FALSE	0.0173562	7.13376	0.224056	7.029	2.92227	0.00376991	0.0261512	-2.34274	GDF2
Hs_R_NGS_WTA_v1.0	Endogenous	8665	EIF3F	FALSE	148	0.701422	FALSE	-0.146756	8.09991	0.19065	8.04837	2.91911	0.00380712	0.026281	-2.47891	EIF3F
Hs_R_NGS_WTA_v1.0	Endogenous	10412	NSA2	FALSE	42	0.199052	FALSE	-0.18177	7.44594	0.19727	7.3649	2.90268	0.00400613	0.0274647	-2.43883	NSA2
Hs_R_NGS_WTA_v1.0	Endogenous	26996	GPR160	FALSE	20	0.0947867	FALSE	-0.0991921	7.28161	0.214181	7.18359	2.90027	0.00403615	0.0276231	-2.41179	GPR160
Hs_R_NGS_WTA_v1.0	Endogenous	79444	BIRC7	FALSE	44	0.208531	FALSE	-0.0581351	7.40197	0.207314	7.31796	2.89881	0.00405436	0.0276528	-2.4424	BIRC7
Hs_R_NGS_WTA_v1.0	Endogenous	3493	IGHA1	FALSE	31	0.146919	FALSE	2.15962	7.2238	0.65001	7.1055	2.90005	0.0041433	0.0281631	-2.417	IGHA1
Hs_R_NGS_WTA_v1.0	Endogenous	83479	DDX59	FALSE	29	0.137441	FALSE	0.0143106	7.17798	0.230088	7.06425	2.87284	0.00439203	0.029403	-2.49054	DDX59
Hs_R_NGS_WTA_v1.0	Endogenous	81608	FIP1L1	FALSE	18	0.0853081	FALSE	-0.0656536	7.25495	0.208775	7.15831	2.86764	0.00446273	0.0297267	-2.51183	FIP1L1
Hs_R_NGS_WTA_v1.0	Endogenous	90649	ZNF486	FALSE	32	0.151659	FALSE	-0.0875616	7.27657	0.208778	7.18163	2.86534	0.00449426	0.0298868	-2.52029	ZNF486
Hs_R_NGS_WTA_v1.0	Endogenous	241	ALOX5AP	FALSE	174	0.824645	FALSE	0.71895	8.66124	0.250473	8.61906	2.86724	0.0045742	0.0302671	-2.67108	ALOX5AP
Hs_R_NGS_WTA_v1.0	Endogenous	2882	GPX7	FALSE	18	0.0853081	FALSE	0.0575269	7.19196	0.218159	7.09094	2.85446	0.00464626	0.0306181	-2.53081	GPX7
Hs_R_NGS_WTA_v1.0	Endogenous	51284	TLR7	FALSE	77	0.364929	FALSE	0.348035	7.66698	0.249999	7.59134	2.85914	0.00465794	0.0306181	-2.59776	TLR7
Hs_R_NGS_WTA_v1.0	Endogenous	9450	LY86	FALSE	48	0.227488	FALSE	0.513664	7.3699	0.248919	7.28059	2.85281	0.00471067	0.0308158	-2.55894	LY86
Hs_R_NGS_WTA_v1.0	Endogenous	1837	DTNA	FALSE	169	0.800948	FALSE	0.627552	8.39269	0.296388	8.34952	2.84669	0.00487297	0.0316664	-2.72527	DTNA
Hs_R_NGS_WTA_v1.0	Endogenous	2197	FAU	FALSE	208	0.985782	FALSE	-0.271584	9.31918	0.141617	9.29679	2.8369	0.00490174	0.0318015	-2.79631	FAU
Hs_R_NGS_WTA_v1.0	Endogenous	10952	SEC61B	FALSE	66	0.312796	FALSE	-0.473632	7.61255	0.186991	7.53675	2.83103	0.00498981	0.0321637	-2.65503	SEC61B
Hs_R_NGS_WTA_v1.0	Endogenous	6349, 414062	CCL3L3, CCL3L1	FALSE	42	0.199052	FALSE	0.265032	7.36885	0.219105	7.28162	2.82324	0.00510907	0.0328297	-2.64743	CCL3L3
Hs_R_NGS_WTA_v1.0	Endogenous	339123	JMJD8	FALSE	47	0.222749	FALSE	-0.122788	7.42148	0.191845	7.33691	2.81908	0.0051738	0.0331356	-2.67644	JMJD8
Hs_R_NGS_WTA_v1.0	Endogenous	2995	GYPC	FALSE	196	0.92891	FALSE	0.086847	8.57956	0.186909	8.54086	2.81181	0.00528878	0.0337635	-2.8104	GYPC
Hs_R_NGS_WTA_v1.0	Endogenous	2517	FUCA1	FALSE	38	0.180095	FALSE	0.438431	7.25383	0.240715	7.15456	2.80696	0.00536665	0.0341514	-2.63162	FUCA1
Hs_R_NGS_WTA_v1.0	Endogenous	8362, 8363	H4C11, H4C12	FALSE	152	0.720379	FALSE	0.299051	8.22539	0.214659	8.17383	2.80908	0.00539047	0.034234	-2.80372	H4C12
Hs_R_NGS_WTA_v1.0	Endogenous	6130	RPL7A	FALSE	209	0.990521	FALSE	-0.12902	9.57525	0.169491	9.55565	2.79718	0.00552704	0.0346743	-2.92384	RPL7A
Hs_R_NGS_WTA_v1.0	Endogenous	8887	TAX1BP1	FALSE	160	0.758294	FALSE	-0.572399	8.07581	0.176837	8.02299	2.79094	0.00563161	0.0351645	-2.82891	TAX1BP1
Hs_R_NGS_WTA_v1.0	Endogenous	4869	NPM1	FALSE	193	0.914692	FALSE	0.0648408	8.70986	0.167717	8.67361	2.78428	0.00574512	0.0358172	-2.89188	NPM1
Hs_R_NGS_WTA_v1.0	Endogenous	55026	TMEM255A	FALSE	17	0.0805687	FALSE	-0.0338852	7.0667	0.224191	6.95548	2.78053	0.00581013	0.0360067	-2.69257	TMEM255A
Hs_R_NGS_WTA_v1.0	Endogenous	4946	OAZ1	FALSE	199	0.943128	FALSE	0.215925	9.07249	0.169039	9.04433	2.76389	0.00610606	0.0374818	-2.9796	OAZ1
Hs_R_NGS_WTA_v1.0	Endogenous	53342	IL17D	FALSE	37	0.175355	FALSE	0.000279064	7.36327	0.200254	7.27616	2.75277	0.00631132	0.0384326	-2.83485	IL17D
Hs_R_NGS_WTA_v1.0	Endogenous	27181	SIGLEC8	FALSE	66	0.312796	FALSE	0.48046	7.57943	0.229701	7.50144	2.74977	0.00641234	0.0388833	-2.86361	SIGLEC8
Hs_R_NGS_WTA_v1.0	Endogenous	5641	LGMN	FALSE	116	0.549763	FALSE	0.936512	8.10599	0.276613	8.04813	2.75025	0.00649375	0.0392577	-2.92599	LGMN
Hs_R_NGS_WTA_v1.0	Endogenous	9812	DELE1	FALSE	200	0.947867	FALSE	-0.446913	8.76207	0.164204	8.73022	2.73128	0.00672587	0.0402814	-3.04927	DELE1
Hs_R_NGS_WTA_v1.0	Endogenous	10134	BCAP31	FALSE	106	0.50237	FALSE	-0.0834775	7.82757	0.187369	7.76039	2.73142	0.00672302	0.0402814	-2.94692	BCAP31
Hs_R_NGS_WTA_v1.0	Endogenous	441509	GLRA4	FALSE	13	0.0616114	FALSE	0.126062	7.10417	0.214818	6.9961	2.73163	0.00671888	0.0402814	-2.83837	GLRA4
Hs_R_NGS_WTA_v1.0	Endogenous	54741	LEPROT	FALSE	94	0.445498	FALSE	-0.275995	7.69935	0.193781	7.62778	2.722	0.00691231	0.041103	-2.96675	LEPROT
Hs_R_NGS_WTA_v1.0	Endogenous	3482	IGF2R	FALSE	98	0.464455	FALSE	0.55263	7.82312	0.212043	7.75497	2.71675	0.00702748	0.0414787	-2.9663	IGF2R
Hs_R_NGS_WTA_v1.0	Endogenous	9911	TMCC2	FALSE	56	0.265403	FALSE	-0.243891	7.46455	0.182392	7.3848	2.7158	0.00703959	0.0414889	-2.95937	TMCC2
Hs_R_NGS_WTA_v1.0	Endogenous	25837	RAB26	FALSE	14	0.0663507	FALSE	-0.000428293	7.19813	0.216415	7.09511	2.70626	0.00723927	0.0422335	-2.93344	RAB26
Hs_R_NGS_WTA_v1.0	Endogenous	847	CAT	FALSE	45	0.21327	FALSE	0.0320368	7.36718	0.218687	7.27877	2.70573	0.00725061	0.0422335	-2.95443	CAT
Hs_R_NGS_WTA_v1.0	Endogenous	123920	CMTM3	FALSE	42	0.199052	FALSE	0.124095	7.343	0.207847	7.25619	2.70072	0.00735768	0.0426864	-2.9591	CMTM3
Hs_R_NGS_WTA_v1.0	Endogenous	3117	HLA-DQA1	FALSE	62	0.293839	FALSE	0.81718	7.46996	0.370455	7.37828	2.70833	0.00734137	0.0426864	-2.94577	HLA-DQA1
Hs_R_NGS_WTA_v1.0	Endogenous	114823	LENG8	FALSE	136	0.64455	FALSE	-0.231502	8.07881	0.179772	8.02466	2.69952	0.00738353	0.0427031	-3.07635	LENG8
Hs_R_NGS_WTA_v1.0	Endogenous	1418	CRYGA	FALSE	32	0.151659	FALSE	0.0192491	7.33238	0.197006	7.24235	2.69474	0.00748741	0.0432341	-2.9791	CRYGA
Hs_R_NGS_WTA_v1.0	Endogenous	10487	CAP1	FALSE	163	0.772512	FALSE	0.020904	8.29621	0.169779	8.24881	2.69282	0.00752958	0.0434148	-3.10632	CAP1
Hs_R_NGS_WTA_v1.0	Endogenous	85291	KRTAP4-2	FALSE	17	0.0805687	FALSE	-0.248854	7.23259	0.18798	7.13415	2.69099	0.00756998	0.0435847	-2.95654	KRTAP4-2
Hs_R_NGS_WTA_v1.0	Endogenous	6193	RPS5	FALSE	184	0.872038	FALSE	-0.419383	8.50324	0.157906	8.46243	2.68996	0.00759263	0.0435893	-3.13647	RPS5
Hs_R_NGS_WTA_v1.0	Endogenous	80133	MROH9	FALSE	126	0.597156	FALSE	-0.307994	7.83194	0.172406	7.77119	2.69008	0.00759001	0.0435893	-3.0765	MROH9
Hs_R_NGS_WTA_v1.0	Endogenous	4478	MSN	FALSE	200	0.947867	FALSE	0.038364	8.74013	0.162476	8.70566	2.68356	0.00773563	0.0442195	-3.16637	MSN
Hs_R_NGS_WTA_v1.0	Endogenous	6646	SOAT1	FALSE	78	0.369668	FALSE	0.138877	7.60671	0.197956	7.52953	2.67862	0.00784754	0.044795	-3.04728	SOAT1
Hs_R_NGS_WTA_v1.0	Endogenous	53346	TM6SF1	FALSE	48	0.227488	FALSE	-0.509905	7.4535	0.179424	7.36704	2.66775	0.00809918	0.0460995	-3.06174	TM6SF1
Hs_R_NGS_WTA_v1.0	Endogenous	677	ZFP36L1	FALSE	162	0.767773	FALSE	0.246926	8.4252	0.213957	8.38108	2.66221	0.00835596	0.0472242	-3.21242	ZFP36L1
Hs_R_NGS_WTA_v1.0	Endogenous	342035	GLDN	FALSE	112	0.530806	FALSE	0.619447	7.82617	0.273857	7.75434	2.66049	0.00842834	0.0475659	-3.17692	GLDN
Hs_R_NGS_WTA_v1.0	Endogenous	820	CAMP	FALSE	26	0.123223	FALSE	0.016688	7.27772	0.18584	7.18439	2.65314	0.00844856	0.0476127	-3.07583	CAMP
Hs_R_NGS_WTA_v1.0	Endogenous	11027	LILRA2	FALSE	22	0.104265	FALSE	0.377811	7.21556	0.216956	7.11306	2.64675	0.00860575	0.048226	-3.06224	LILRA2
Hs_R_NGS_WTA_v1.0	Endogenous	4069	LYZ	FALSE	123	0.582938	FALSE	1.25869	8.24809	0.351805	8.19161	2.6536	0.00859661	0.048226	-3.16959	LYZ
Hs_R_NGS_WTA_v1.0	Endogenous	373856	USP41	FALSE	53	0.251185	FALSE	0.0521081	7.36895	0.188303	7.28031	2.63213	0.00897498	0.0499444	-3.15461	USP41

## Sheet: Table S4-4
Module	CodeClass	GeneID	GeneName	Negative	DetectedSegments	DetectionRate	genes_lowCount_overNsamples	mean_zscore	mean_expr	logFC	AveExpr	t	P.Value	adj.P.Val	B	TargetName
Hs_R_NGS_WTA_v1.0	Endogenous	3503	IGHG4	FALSE	154	0.729858	FALSE	7.83232	10.0858	3.21239	10.0466	10.0625	1.43157e-19	3.30171e-18	33.68	IGHG4
Hs_R_NGS_WTA_v1.0	Endogenous	3514	IGKC	FALSE	150	0.7109	FALSE	7.61772	9.94576	2.93935	9.90938	8.93777	2.49644e-16	3.7029e-15	26.2992	IGKC
Hs_R_NGS_WTA_v1.0	Endogenous	3501	IGHG2	FALSE	149	0.706161	FALSE	7.19659	9.96319	2.91386	9.93037	9.49669	6.36696e-18	1.1392e-16	29.9311	IGHG2
Hs_R_NGS_WTA_v1.0	Endogenous	3500	IGHG1	FALSE	145	0.687204	FALSE	7.26249	9.6398	2.89152	9.60053	9.22636	3.79531e-17	6.38956e-16	28.1734	IGHG1
Hs_R_NGS_WTA_v1.0	Endogenous	3502	IGHG3	FALSE	146	0.691943	FALSE	6.96183	9.47676	2.80982	9.42659	9.3129	2.14763e-17	3.70954e-16	28.7489	IGHG3
Hs_R_NGS_WTA_v1.0	Endogenous	1118	CHIT1	FALSE	131	0.620853	FALSE	3.86686	8.74682	2.44538	8.69436	10.9748	2.74702e-22	8.76848e-21	39.93	CHIT1
Hs_R_NGS_WTA_v1.0	Endogenous	10457	GPNMB	FALSE	184	0.872038	FALSE	3.54988	9.9345	2.41894	9.90973	17.5991	1.15381e-42	5.75462e-40	86.4287	GPNMB
Hs_R_NGS_WTA_v1.0	Endogenous	100423062	IGLL5	FALSE	66	0.312796	FALSE	4.31662	8.31226	2.2301	8.24139	7.66775	7.20214e-13	6.28808e-12	18.5261	IGLL5
Hs_R_NGS_WTA_v1.0	Endogenous	341	APOC1	FALSE	200	0.947867	FALSE	2.66044	10.4839	1.83654	10.4681	15.5318	2.47246e-36	4.69767e-34	71.95	APOC1
Hs_R_NGS_WTA_v1.0	Endogenous	1509	CTSD	FALSE	207	0.981043	FALSE	1.9561	10.7035	1.56489	10.6926	20.1369	3.13193e-50	6.24821e-47	103.733	CTSD
Hs_R_NGS_WTA_v1.0	Endogenous	1522	CTSZ	FALSE	188	0.890995	FALSE	1.72387	9.28079	1.41451	9.25216	13.6657	1.50526e-30	1.33466e-28	58.7388	CTSZ
Hs_R_NGS_WTA_v1.0	Endogenous	7431	VIM	FALSE	206	0.976303	FALSE	1.26897	9.66562	1.25887	9.64467	15.2162	2.31392e-35	3.41947e-33	69.7349	VIM
Hs_R_NGS_WTA_v1.0	Endogenous	26471	NUPR1	FALSE	136	0.64455	FALSE	1.34494	8.27914	1.24001	8.22878	13.3641	1.27231e-29	1.03603e-27	56.6478	NUPR1
Hs_R_NGS_WTA_v1.0	Endogenous	3128, 3123, 3125, 3126, 3127	HLA-DRB3, HLA-DRB1, HLA-DRB6, HLA-DRB4, HLA-DRB5	FALSE	209	0.990521	FALSE	1.25052	10.4348	1.23958	10.4221	16.5744	1.41573e-39	3.53047e-37	79.3653	HLA-DRB1
Hs_R_NGS_WTA_v1.0	Endogenous	427	ASAH1	FALSE	192	0.909953	FALSE	1.67447	9.29495	1.21552	9.26831	15.3696	7.20727e-36	1.15028e-33	70.8952	ASAH1
Hs_R_NGS_WTA_v1.0	Endogenous	4069	LYZ	FALSE	123	0.582938	FALSE	1.25869	8.24809	1.19874	8.19161	10.0346	1.72992e-19	3.92182e-18	33.5573	LYZ
Hs_R_NGS_WTA_v1.0	Endogenous	10437	IFI30	FALSE	175	0.829384	FALSE	1.69632	9.06277	1.15813	9.02553	12.2238	4.31031e-26	2.26291e-24	48.5688	IFI30
Hs_R_NGS_WTA_v1.0	Endogenous	3122	HLA-DRA	FALSE	203	0.962085	FALSE	1.18376	9.51472	1.10695	9.49509	12.8443	5.25597e-28	3.43792e-26	52.9248	HLA-DRA
Hs_R_NGS_WTA_v1.0	Endogenous	3106	HLA-B	FALSE	211	1	FALSE	0.961923	10.8535	1.09674	10.8444	18.0371	1.60834e-45	1.28346e-42	92.9267	HLA-B
Hs_R_NGS_WTA_v1.0	Endogenous	3958	LGALS3	FALSE	72	0.341232	FALSE	1.05647	7.60652	1.05177	7.52992	12.0411	8.68901e-26	4.33364e-24	47.9145	LGALS3
Hs_R_NGS_WTA_v1.0	Endogenous	348	APOE	FALSE	211	1	FALSE	1.01775	10.5017	1.04568	10.4894	13.6296	1.9112e-30	1.65776e-28	58.4783	APOE
Hs_R_NGS_WTA_v1.0	Endogenous	1508	CTSB	FALSE	206	0.976303	FALSE	1.22003	10.2337	1.04003	10.218	13.7711	6.77292e-31	6.28658e-29	59.513	CTSB
Hs_R_NGS_WTA_v1.0	Endogenous	2213	FCGR2B	FALSE	51	0.241706	FALSE	1.37053	7.23076	0.973545	7.11844	9.69764	1.4724e-18	2.7843e-17	31.5224	FCGR2B
Hs_R_NGS_WTA_v1.0	Endogenous	23646	PLD3	FALSE	119	0.563981	FALSE	1.13589	8.1553	0.966136	8.09566	11.6692	1.67245e-24	6.67307e-23	44.9744	PLD3
Hs_R_NGS_WTA_v1.0	Endogenous	972	CD74	FALSE	211	1	FALSE	1.06373	10.9732	0.965413	10.9652	11.1051	1.11169e-22	3.69638e-21	40.7204	CD74
Hs_R_NGS_WTA_v1.0	Endogenous	567	B2M	FALSE	209	0.990521	FALSE	1.06589	10.4009	0.950275	10.3893	12.6502	2.02723e-27	1.20726e-25	51.5612	B2M
Hs_R_NGS_WTA_v1.0	Endogenous	3113	HLA-DPA1	FALSE	204	0.966825	FALSE	1.32124	10.1566	0.949134	10.143	10.9256	3.8635e-22	1.22344e-20	39.51	HLA-DPA1
Hs_R_NGS_WTA_v1.0	Endogenous	80097	MZT2B	FALSE	211	1	FALSE	1.31022	12.7307	0.94663	12.7278	8.32435	1.25687e-14	1.43694e-13	22.3445	MZT2B
Hs_R_NGS_WTA_v1.0	Endogenous	968	CD68	FALSE	199	0.943128	FALSE	1.28981	9.30083	0.939693	9.27469	13.7614	2.19077e-31	2.24133e-29	60.6286	CD68
Hs_R_NGS_WTA_v1.0	Endogenous	7852	CXCR4	FALSE	184	0.872038	FALSE	0.826101	8.97368	0.936322	8.94086	9.20702	4.30917e-17	7.13427e-16	28.0549	CXCR4
Hs_R_NGS_WTA_v1.0	Endogenous	3105	HLA-A	FALSE	207	0.981043	FALSE	0.3021	9.66254	0.925047	9.64278	12.0108	1.86556e-25	8.96818e-24	47.0906	HLA-A
Hs_R_NGS_WTA_v1.0	Endogenous	2498, 2495	FTH1P3, FTH1	FALSE	211	1	FALSE	0.0821955	12.6031	0.912228	12.6003	11.9853	2.31761e-25	1.10087e-23	46.8288	FTH1
Hs_R_NGS_WTA_v1.0	Endogenous	6282	S100A11	FALSE	191	0.905213	FALSE	1.24991	9.34035	0.908276	9.31429	15.8424	2.17481e-40	7.88864e-38	81.1327	S100A11
Hs_R_NGS_WTA_v1.0	Endogenous	5641	LGMN	FALSE	116	0.549763	FALSE	0.936512	8.10599	0.894827	8.04813	9.80451	8.05722e-19	1.58366e-17	32.0376	LGMN
Hs_R_NGS_WTA_v1.0	Endogenous	967	CD63	FALSE	210	0.995261	FALSE	0.63518	9.97229	0.887456	9.95661	15.6926	7.4612e-40	2.12644e-37	79.9054	CD63
Hs_R_NGS_WTA_v1.0	Endogenous	3115	HLA-DPB1	FALSE	191	0.905213	FALSE	0.727092	9.02518	0.846184	8.99645	9.94215	3.20346e-19	6.9633e-18	32.902	HLA-DPB1
Hs_R_NGS_WTA_v1.0	Endogenous	3119	HLA-DQB1	FALSE	135	0.63981	FALSE	0.817708	8.26092	0.840396	8.20425	7.33183	5.34702e-12	4.06374e-11	16.5537	HLA-DQB1
Hs_R_NGS_WTA_v1.0	Endogenous	6277	S100A6	FALSE	190	0.900474	FALSE	0.608611	8.89585	0.823639	8.86178	10.5862	3.59576e-21	1.04723e-19	37.3439	S100A6
Hs_R_NGS_WTA_v1.0	Endogenous	53827	FXYD5	FALSE	126	0.597156	FALSE	0.840538	8.06475	0.812193	8.00373	10.9169	1.18467e-22	3.90649e-21	40.7356	FXYD5
Hs_R_NGS_WTA_v1.0	Endogenous	3988	LIPA	FALSE	189	0.895735	FALSE	0.877482	8.97431	0.810546	8.94242	10.043	1.58119e-19	3.62583e-18	33.5972	LIPA
Hs_R_NGS_WTA_v1.0	Endogenous	1520	CTSS	FALSE	109	0.516588	FALSE	0.952692	7.92991	0.785163	7.86372	10.5388	1.33571e-21	4.06832e-20	38.3433	CTSS
Hs_R_NGS_WTA_v1.0	Endogenous	9168	TMSB10	FALSE	210	0.995261	FALSE	0.753423	10.5816	0.77772	10.5711	15.6593	9.8096e-40	2.60935e-37	79.6285	TMSB10
Hs_R_NGS_WTA_v1.0	Endogenous	3108	HLA-DMA	FALSE	138	0.654028	FALSE	0.706313	8.1645	0.741537	8.11012	8.61383	1.94174e-15	2.48319e-14	24.3504	HLA-DMA
Hs_R_NGS_WTA_v1.0	Endogenous	8751	ADAM15	FALSE	211	1	FALSE	0.284988	11.2496	0.740195	11.242	7.20829	1.10397e-11	8.02339e-11	15.6799	ADAM15
Hs_R_NGS_WTA_v1.0	Endogenous	713	C1QB	FALSE	210	0.995261	FALSE	1.53245	10.7675	0.72172	10.7563	7.25811	8.24794e-12	6.07182e-11	15.9828	C1QB
Hs_R_NGS_WTA_v1.0	Endogenous	304, 302, 303	ANXA2P1, ANXA2P2, ANXA2	FALSE	105	0.49763	FALSE	0.722417	7.88651	0.712259	7.81938	11.0052	1.66412e-23	5.98183e-22	42.6538	ANXA2
Hs_R_NGS_WTA_v1.0	Endogenous	7305	TYROBP	FALSE	194	0.919431	FALSE	0.871587	8.99886	0.711985	8.9674	11.4905	4.82259e-25	2.16204e-23	46.1029	TYROBP
Hs_R_NGS_WTA_v1.0	Endogenous	3956	LGALS1	FALSE	168	0.796209	FALSE	0.654799	8.57416	0.705422	8.53465	9.92162	1.89468e-19	4.22333e-18	33.4159	LGALS1
Hs_R_NGS_WTA_v1.0	Endogenous	2896	GRN	FALSE	126	0.597156	FALSE	0.929801	8.11138	0.704406	8.05146	9.73143	4.26679e-19	9.05558e-18	32.636	GRN
Hs_R_NGS_WTA_v1.0	Endogenous	6232	RPS27	FALSE	209	0.990521	FALSE	0.449211	10.3591	0.681906	10.3482	10.8624	2.53544e-22	8.15839e-21	39.8919	RPS27
Hs_R_NGS_WTA_v1.0	Endogenous	1368	CPM	FALSE	105	0.49763	FALSE	1.00173	7.82949	0.677792	7.7625	7.43002	2.92247e-12	2.31362e-11	17.1976	CPM
Hs_R_NGS_WTA_v1.0	Endogenous	7114	TMSB4X	FALSE	210	0.995261	FALSE	0.780764	10.8902	0.675629	10.8814	8.29749	1.48727e-14	1.66691e-13	22.1994	TMSB4X
Hs_R_NGS_WTA_v1.0	Endogenous	6181	RPLP2	FALSE	210	0.995261	FALSE	0.144501	11.1584	0.670558	11.1535	13.1659	6.77501e-31	6.28658e-29	59.4053	RPLP2
Hs_R_NGS_WTA_v1.0	Endogenous	3074	HEXB	FALSE	106	0.50237	FALSE	0.842241	7.92637	0.648915	7.86103	8.93452	8.77525e-17	1.38941e-15	27.3909	HEXB
Hs_R_NGS_WTA_v1.0	Endogenous	2207	FCER1G	FALSE	180	0.853081	FALSE	0.368409	8.69205	0.639738	8.65087	8.64763	1.30286e-15	1.75031e-14	24.6974	FCER1G
Hs_R_NGS_WTA_v1.0	Endogenous	9349	RPL23	FALSE	210	0.995261	FALSE	0.353285	10.9981	0.635359	10.9923	12.3417	4.93355e-28	3.28081e-26	52.8678	RPL23
Hs_R_NGS_WTA_v1.0	Endogenous	6206	RPS12	FALSE	211	1	FALSE	0.315033	10.7333	0.629487	10.7241	12.3054	6.57463e-28	4.23109e-26	52.5876	RPS12
Hs_R_NGS_WTA_v1.0	Endogenous	714	C1QC	FALSE	205	0.971564	FALSE	1.29381	10.0889	0.621987	10.0733	6.81707	1.04699e-10	6.07191e-10	13.515	C1QC
Hs_R_NGS_WTA_v1.0	Endogenous	6281	S100A10	FALSE	136	0.64455	FALSE	0.528004	8.14809	0.617053	8.09744	7.2979	6.31789e-12	4.77431e-11	16.3983	S100A10
Hs_R_NGS_WTA_v1.0	Endogenous	6171, 23543	RBFOX2, RPL41	FALSE	209	0.990521	FALSE	0.115725	9.95517	0.613291	9.94157	11.3063	1.6428e-24	6.62667e-23	44.85	RPL41
Hs_R_NGS_WTA_v1.0	Endogenous	2760	GM2A	FALSE	183	0.867299	FALSE	0.779496	8.82313	0.610665	8.78921	8.12301	3.97302e-14	4.2273e-13	21.3227	GM2A
Hs_R_NGS_WTA_v1.0	Endogenous	6139	RPL17	FALSE	208	0.985782	FALSE	0.452138	9.63768	0.602802	9.61906	10.0859	2.21677e-20	5.85755e-19	35.4548	RPL17
Hs_R_NGS_WTA_v1.0	Endogenous	962	CD48	FALSE	36	0.170616	FALSE	0.618371	7.25604	0.602002	7.15352	7.1244	1.20823e-11	8.68617e-11	15.8578	CD48
Hs_R_NGS_WTA_v1.0	Endogenous	54	ACP5	FALSE	34	0.161137	FALSE	0.588785	7.03787	0.601508	6.91762	6.16641	3.45711e-09	1.43537e-08	10.3932	ACP5
Hs_R_NGS_WTA_v1.0	Endogenous	6143	RPL19	FALSE	209	0.990521	FALSE	0.213921	10.6059	0.600061	10.5974	12.0446	5.16474e-27	2.90244e-25	50.5457	RPL19
Hs_R_NGS_WTA_v1.0	Endogenous	1514	CTSL	FALSE	112	0.530806	FALSE	0.725476	8.10016	0.598228	8.03702	5.66807	4.92794e-08	1.58568e-07	7.64972	CTSL
Hs_R_NGS_WTA_v1.0	Endogenous	3512	JCHAIN	FALSE	62	0.293839	FALSE	1.73941	7.34357	0.594146	7.24512	4.45164	1.40726e-05	2.86625e-05	2.33057	JCHAIN
Hs_R_NGS_WTA_v1.0	Endogenous	10399	RACK1	FALSE	198	0.938389	FALSE	0.059162	9.0345	0.591798	9.00548	10.5734	4.41919e-22	1.38839e-20	39.3431	RACK1
Hs_R_NGS_WTA_v1.0	Endogenous	1675	CFD	FALSE	95	0.450237	FALSE	0.274487	7.79074	0.591665	7.7177	8.47989	1.51225e-15	1.97185e-14	24.5878	CFD
Hs_R_NGS_WTA_v1.0	Endogenous	9045	RPL14	FALSE	209	0.990521	FALSE	0.43765	9.68457	0.588459	9.66722	10.1204	1.30741e-20	3.52471e-19	35.9666	RPL14
Hs_R_NGS_WTA_v1.0	Endogenous	6176	RPLP1	FALSE	211	1	FALSE	0.0712289	10.9146	0.587197	10.9072	10.7072	1.68911e-22	5.52421e-21	40.2344	RPLP1
Hs_R_NGS_WTA_v1.0	Endogenous	9332	CD163	FALSE	80	0.379147	FALSE	1.25495	7.81562	0.583687	7.72757	4.39967	1.75256e-05	3.48764e-05	2.04891	CD163
Hs_R_NGS_WTA_v1.0	Endogenous	10628	TXNIP	FALSE	124	0.587678	FALSE	0.51771	8.08624	0.578912	8.02545	5.72119	3.76809e-08	1.24459e-07	7.91451	TXNIP
Hs_R_NGS_WTA_v1.0	Endogenous	8407	TAGLN2	FALSE	108	0.511848	FALSE	0.159586	7.93704	0.578874	7.8733	7.126	1.60545e-11	1.12778e-10	15.4979	TAGLN2
Hs_R_NGS_WTA_v1.0	Endogenous	6167	RPL37	FALSE	211	1	FALSE	0.156165	10.9044	0.574591	10.8965	11.0566	1.122e-23	4.06981e-22	42.9194	RPL37
Hs_R_NGS_WTA_v1.0	Endogenous	231	AKR1B1	FALSE	168	0.796209	FALSE	0.609914	8.43857	0.572764	8.3973	9.30993	4.69894e-18	8.56108e-17	30.2175	AKR1B1
Hs_R_NGS_WTA_v1.0	Endogenous	26986	PABPC1	FALSE	211	1	FALSE	0.0207015	10.0184	0.572402	10.004	10.3383	2.57724e-21	7.56115e-20	37.5605	PABPC1
Hs_R_NGS_WTA_v1.0	Endogenous	6303	SAT1	FALSE	189	0.895735	FALSE	0.719817	8.97295	0.569328	8.93856	5.9055	1.46682e-08	5.33996e-08	8.7466	SAT1
Hs_R_NGS_WTA_v1.0	Endogenous	6222	RPS18	FALSE	211	1	FALSE	0.106433	10.8373	0.568326	10.8292	11.2047	3.59662e-24	1.37986e-22	44.0488	RPS18
Hs_R_NGS_WTA_v1.0	Endogenous	25873	RPL36	FALSE	211	1	FALSE	0.0167585	10.0489	0.566135	10.0345	11.1214	6.8256e-24	2.56926e-22	43.4361	RPL36
Hs_R_NGS_WTA_v1.0	Endogenous	6136, 65065	NBEAL1, RPL12	FALSE	210	0.995261	FALSE	0.191735	10.0254	0.561898	10.0107	11.2104	3.44177e-24	1.33327e-22	44.1169	RPL12
Hs_R_NGS_WTA_v1.0	Endogenous	6648	SOD2	FALSE	99	0.469194	FALSE	0.3931	7.92217	0.560956	7.85601	5.22855	4.24591e-07	1.13017e-06	5.58125	SOD2
Hs_R_NGS_WTA_v1.0	Endogenous	6218	RPS17	FALSE	210	0.995261	FALSE	0.124642	10.6761	0.560561	10.6681	11.4228	6.66826e-25	2.892e-23	45.7234	RPS17
Hs_R_NGS_WTA_v1.0	Endogenous	6275	S100A4	FALSE	69	0.327014	FALSE	0.624701	7.61912	0.556847	7.53872	6.61337	2.7784e-10	1.45866e-09	12.7639	S100A4
Hs_R_NGS_WTA_v1.0	Endogenous	6157	RPL27A	FALSE	209	0.990521	FALSE	0.372743	9.89321	0.544578	9.87717	9.83034	1.09953e-19	2.58067e-18	33.853	RPL27A
Hs_R_NGS_WTA_v1.0	Endogenous	1476	CSTB	FALSE	187	0.886256	FALSE	0.396248	8.65466	0.540273	8.61783	9.6801	3.28296e-19	7.08054e-18	32.8302	CSTB
Hs_R_NGS_WTA_v1.0	Endogenous	6386	SDCBP	FALSE	182	0.862559	FALSE	0.318855	8.72041	0.538168	8.68336	7.35403	4.10082e-12	3.18332e-11	16.7641	SDCBP
Hs_R_NGS_WTA_v1.0	Endogenous	10261	IGSF6	FALSE	101	0.478673	FALSE	0.342263	7.8702	0.537137	7.8068	7.07176	1.8049e-11	1.2481e-10	15.379	IGSF6
Hs_R_NGS_WTA_v1.0	Endogenous	4481	MSR1	FALSE	160	0.758294	FALSE	0.401699	8.46292	0.524288	8.41611	6.82811	9.10157e-11	5.35623e-10	13.7485	MSR1
Hs_R_NGS_WTA_v1.0	Endogenous	100529097, 6173	RPL36A, RPL36A-HNRNPH2	FALSE	210	0.995261	FALSE	0.376019	10.1908	0.518624	10.1793	9.88254	7.50506e-20	1.81486e-18	34.221	RPL36A
Hs_R_NGS_WTA_v1.0	Endogenous	6224	RPS20	FALSE	209	0.990521	FALSE	0.158565	10.4531	0.518397	10.4426	9.94896	4.61076e-20	1.16436e-18	34.6939	RPS20
Hs_R_NGS_WTA_v1.0	Endogenous	2876	GPX1	FALSE	208	0.985782	FALSE	0.63614	9.81574	0.517812	9.7992	7.88108	1.51913e-13	1.49294e-12	19.9385	GPX1
Hs_R_NGS_WTA_v1.0	Endogenous	822	CAPG	FALSE	94	0.445498	FALSE	0.429799	7.82048	0.516742	7.75138	6.72699	1.34121e-10	7.59069e-10	13.4266	CAPG
Hs_R_NGS_WTA_v1.0	Endogenous	5360	PLTP	FALSE	116	0.549763	FALSE	0.508524	8.03774	0.51588	7.97744	5.78449	2.72059e-08	9.28583e-08	8.22272	PLTP
Hs_R_NGS_WTA_v1.0	Endogenous	25828	TXN2	FALSE	183	0.867299	FALSE	-0.0731874	8.67867	0.51571	8.64168	8.95882	5.59199e-17	9.06993e-16	27.7542	TXN2
Hs_R_NGS_WTA_v1.0	Endogenous	6155	RPL27	FALSE	211	1	FALSE	-0.218191	10.4105	0.509124	10.3994	11.6591	1.06215e-25	5.23207e-24	47.5518	RPL27
Hs_R_NGS_WTA_v1.0	Endogenous	6188	RPS3	FALSE	209	0.990521	FALSE	-0.0343713	9.85346	0.509028	9.83727	9.27539	6.00803e-18	1.07982e-16	29.8981	RPS3
Hs_R_NGS_WTA_v1.0	Endogenous	6234	RPS28	FALSE	210	0.995261	FALSE	-0.016525	10.562	0.502408	10.5526	9.00413	4.2659e-17	7.09206e-16	27.9385	RPS28
Hs_R_NGS_WTA_v1.0	Endogenous	241	ALOX5AP	FALSE	174	0.824645	FALSE	0.71895	8.66124	0.502234	8.61906	6.25045	2.34073e-09	1.00641e-08	10.5651	ALOX5AP
Hs_R_NGS_WTA_v1.0	Endogenous	6154	RPL26	FALSE	209	0.990521	FALSE	0.14401	10.253	0.497875	10.2417	9.0993	2.08812e-17	3.62244e-16	28.6536	RPL26
Hs_R_NGS_WTA_v1.0	Endogenous	84034	EMILIN2	FALSE	29	0.137441	FALSE	0.952602	7.05336	0.49609	6.9282	5.55054	7.46964e-08	2.3248e-07	7.40938	EMILIN2
Hs_R_NGS_WTA_v1.0	Endogenous	6165	RPL35A	FALSE	211	1	FALSE	-0.294182	10.005	0.495852	9.98993	10.1224	1.28315e-20	3.48284e-19	35.9733	RPL35A
Hs_R_NGS_WTA_v1.0	Endogenous	25798	BRI3	FALSE	124	0.587678	FALSE	0.495934	8.01819	0.495699	7.95753	8.19597	1.01861e-14	1.18491e-13	22.6817	BRI3
Hs_R_NGS_WTA_v1.0	Endogenous	334	APLP2	FALSE	172	0.815166	FALSE	0.511027	8.54096	0.494731	8.4987	7.77814	1.57498e-13	1.53648e-12	19.9463	APLP2
Hs_R_NGS_WTA_v1.0	Endogenous	6235	RPS29	FALSE	210	0.995261	FALSE	0.0937793	10.959	0.494446	10.9522	9.59201	6.21194e-19	1.2518e-17	32.1047	RPS29
Hs_R_NGS_WTA_v1.0	Endogenous	6125	RPL5	FALSE	210	0.995261	FALSE	0.386421	9.9535	0.489248	9.93853	8.46849	1.69316e-15	2.18632e-14	24.3317	RPL5
Hs_R_NGS_WTA_v1.0	Endogenous	3117	HLA-DQA1	FALSE	62	0.293839	FALSE	0.81718	7.46996	0.487305	7.37828	3.84125	0.00016376	0.000273963	-0.0209657	HLA-DQA1
Hs_R_NGS_WTA_v1.0	Endogenous	6191	RPS4X	FALSE	211	1	FALSE	0.54159	10.2631	0.484999	10.2506	6.55388	4.52158e-10	2.24671e-09	12.0751	RPS4X
Hs_R_NGS_WTA_v1.0	Endogenous	1975	EIF4B	FALSE	203	0.962085	FALSE	-0.114078	8.96023	0.484761	8.93173	8.89094	8.97589e-17	1.40999e-15	27.2726	EIF4B
Hs_R_NGS_WTA_v1.0	Endogenous	6158	RPL28	FALSE	210	0.995261	FALSE	0.189574	10.0964	0.484555	10.0831	9.59627	6.02395e-19	1.23895e-17	32.163	RPL28
Hs_R_NGS_WTA_v1.0	Endogenous	6156	RPL30	FALSE	211	1	FALSE	0.141177	10.2235	0.48367	10.2111	8.57655	7.84628e-16	1.10235e-14	25.0758	RPL30
Hs_R_NGS_WTA_v1.0	Endogenous	6205	RPS11	FALSE	210	0.995261	FALSE	0.230752	10.0513	0.483459	10.0368	8.44944	1.90135e-15	2.43936e-14	24.2119	RPS11
Hs_R_NGS_WTA_v1.0	Endogenous	4869	NPM1	FALSE	193	0.914692	FALSE	0.0648408	8.70986	0.481444	8.67361	8.70362	3.28004e-16	4.82929e-15	26.0102	NPM1
Hs_R_NGS_WTA_v1.0	Endogenous	6170	RPL39	FALSE	209	0.990521	FALSE	0.299827	9.71017	0.480619	9.69235	8.16273	1.34268e-14	1.52629e-13	22.3024	RPL39
Hs_R_NGS_WTA_v1.0	Endogenous	3133	HLA-E	FALSE	202	0.957346	FALSE	0.276081	9.33537	0.475511	9.31365	8.3823	2.92514e-15	3.61341e-14	23.8172	HLA-E
Hs_R_NGS_WTA_v1.0	Endogenous	3107	HLA-C	FALSE	206	0.976303	FALSE	0.134342	9.09189	0.467521	9.06355	7.46853	1.29856e-12	1.09309e-11	17.8434	HLA-C
Hs_R_NGS_WTA_v1.0	Endogenous	6164	RPL34	FALSE	211	1	FALSE	-0.146412	10.8916	0.465203	10.8838	9.59265	6.1836e-19	1.2518e-17	32.1111	RPL34
Hs_R_NGS_WTA_v1.0	Endogenous	6133	RPL9	FALSE	210	0.995261	FALSE	0.207348	10.6553	0.464417	10.6475	8.68087	3.83531e-16	5.585e-15	25.7674	RPL9
Hs_R_NGS_WTA_v1.0	Endogenous	6229	RPS24	FALSE	209	0.990521	FALSE	0.123984	9.85874	0.463892	9.84376	8.36357	3.31847e-15	4.06157e-14	23.6693	RPS24
Hs_R_NGS_WTA_v1.0	Endogenous	6227	RPS21	FALSE	210	0.995261	FALSE	0.211561	10.0686	0.46341	10.0561	8.85212	1.17554e-16	1.82507e-15	26.9558	RPS21
Hs_R_NGS_WTA_v1.0	Endogenous	6161	RPL32	FALSE	210	0.995261	FALSE	-0.0282335	10.4701	0.462157	10.4609	9.48875	1.30731e-18	2.49577e-17	31.3841	RPL32
Hs_R_NGS_WTA_v1.0	Endogenous	6168	RPL37A	FALSE	211	1	FALSE	-0.0588459	11.1306	0.459811	11.1239	10.0655	1.95443e-20	5.19879e-19	35.5219	RPL37A
Hs_R_NGS_WTA_v1.0	Endogenous	6135	RPL11	FALSE	203	0.962085	FALSE	0.185257	9.13331	0.458222	9.10704	6.90767	4.77736e-11	2.9553e-10	14.319	RPL11
Hs_R_NGS_WTA_v1.0	Endogenous	6208	RPS14	FALSE	209	0.990521	FALSE	0.228153	10.0149	0.457277	10.0014	8.10844	1.82045e-14	2.01767e-13	21.9855	RPS14
Hs_R_NGS_WTA_v1.0	Endogenous	6194	RPS6	FALSE	210	0.995261	FALSE	-0.174043	11.0179	0.454933	11.0113	9.59372	6.13578e-19	1.24907e-17	32.1141	RPS6
Hs_R_NGS_WTA_v1.0	Endogenous	4035	LRP1	FALSE	174	0.824645	FALSE	0.623073	8.52201	0.453312	8.48017	6.93882	3.16967e-11	2.04687e-10	14.7475	LRP1
Hs_R_NGS_WTA_v1.0	Endogenous	2197	FAU	FALSE	208	0.985782	FALSE	-0.271584	9.31918	0.453041	9.29679	9.86513	8.52548e-20	2.03693e-18	34.1264	FAU
Hs_R_NGS_WTA_v1.0	Endogenous	51816	ADA2	FALSE	81	0.383886	FALSE	0.149703	7.69107	0.453027	7.6161	6.73882	9.67007e-11	5.66572e-10	13.746	ADA2
Hs_R_NGS_WTA_v1.0	Endogenous	6201	RPS7	FALSE	208	0.985782	FALSE	-0.000879509	9.41708	0.448567	9.39562	9.23386	8.06824e-18	1.42444e-16	29.6278	RPS7
Hs_R_NGS_WTA_v1.0	Endogenous	7805	LAPTM5	FALSE	203	0.962085	FALSE	0.948946	9.70323	0.447997	9.68364	7.14555	1.12236e-11	8.14218e-11	15.703	LAPTM5
Hs_R_NGS_WTA_v1.0	Endogenous	6230	RPS25	FALSE	210	0.995261	FALSE	0.138877	10.2056	0.444607	10.1936	8.56663	8.38316e-16	1.16954e-14	25.0129	RPS25
Hs_R_NGS_WTA_v1.0	Endogenous	51255	RNF181	FALSE	190	0.900474	FALSE	-0.0438359	8.67704	0.444278	8.64223	6.8882	4.37305e-11	2.73487e-10	14.4195	RNF181
Hs_R_NGS_WTA_v1.0	Endogenous	710	SERPING1	FALSE	102	0.483412	FALSE	0.332565	7.95521	0.443042	7.8902	5.39205	1.87006e-07	5.32966e-07	6.37038	SERPING1
Hs_R_NGS_WTA_v1.0	Endogenous	6210	RPS15A	FALSE	189	0.895735	FALSE	0.135217	8.73684	0.442143	8.70124	6.40797	8.44027e-10	3.93805e-09	11.5358	RPS15A
Hs_R_NGS_WTA_v1.0	Endogenous	6209	RPS15	FALSE	208	0.985782	FALSE	0.106045	9.588	0.441601	9.56938	8.10573	1.85329e-14	2.04837e-13	21.9871	RPS15
Hs_R_NGS_WTA_v1.0	Endogenous	5725	PTBP1	FALSE	211	1	FALSE	0.220716	15.4434	0.439246	15.4429	5.32129	2.72242e-07	7.52247e-07	5.78739	PTBP1
Hs_R_NGS_WTA_v1.0	Endogenous	6189	RPS3A	FALSE	210	0.995261	FALSE	0.460107	10.3863	0.438941	10.3751	7.1675	1.02129e-11	7.44963e-11	15.7691	RPS3A
Hs_R_NGS_WTA_v1.0	Endogenous	4046	LSP1	FALSE	82	0.388626	FALSE	0.419035	7.69429	0.4371	7.62298	5.53218	8.61308e-08	2.65786e-07	7.15104	LSP1
Hs_R_NGS_WTA_v1.0	Endogenous	1937	EEF1G	FALSE	208	0.985782	FALSE	0.186994	9.63943	0.43546	9.62016	7.02719	2.13596e-11	1.43961e-10	15.0719	EEF1G
Hs_R_NGS_WTA_v1.0	Endogenous	7311	UBA52	FALSE	192	0.909953	FALSE	0.410662	8.75542	0.434017	8.72037	7.22615	5.12726e-12	3.94177e-11	16.5091	UBA52
Hs_R_NGS_WTA_v1.0	Endogenous	6159	RPL29	FALSE	204	0.966825	FALSE	-0.0882835	9.27965	0.433191	9.25669	6.65709	2.02264e-10	1.09058e-09	12.8907	RPL29
Hs_R_NGS_WTA_v1.0	Endogenous	3507	IGHM	FALSE	13	0.0616114	FALSE	0.940375	6.95681	0.433151	6.82783	2.70715	0.00736661	0.00973916	-3.45176	IGHM
Hs_R_NGS_WTA_v1.0	Endogenous	397	ARHGDIB	FALSE	201	0.952607	FALSE	0.24374	9.09203	0.431715	9.06332	6.54267	3.85274e-10	1.95082e-09	12.2731	ARHGDIB
Hs_R_NGS_WTA_v1.0	Endogenous	6160, 641311	RPL31P11, RPL31	FALSE	210	0.995261	FALSE	0.172417	10.6425	0.431403	10.6335	8.2096	9.30266e-15	1.08849e-13	22.6224	RPL31
Hs_R_NGS_WTA_v1.0	Endogenous	684	BST2	FALSE	71	0.336493	FALSE	0.647895	7.50511	0.431089	7.40806	4.89184	1.97041e-06	4.63871e-06	4.17456	BST2
Hs_R_NGS_WTA_v1.0	Endogenous	2212, 9103	FCGR2C, FCGR2A	FALSE	146	0.691943	FALSE	0.486637	8.1826	0.429175	8.13105	4.7815	3.3403e-06	7.54689e-06	3.56527	FCGR2C
Hs_R_NGS_WTA_v1.0	Endogenous	3936	LCP1	FALSE	114	0.540284	FALSE	0.61899	7.98371	0.429018	7.9169	6.04922	5.2743e-09	2.10025e-08	9.80986	LCP1
Hs_R_NGS_WTA_v1.0	Endogenous	6142	RPL18A	FALSE	209	0.990521	FALSE	0.108737	9.75382	0.427936	9.7374	7.46032	1.19309e-12	1.01071e-11	17.8818	RPL18A
Hs_R_NGS_WTA_v1.0	Endogenous	6169	RPL38	FALSE	209	0.990521	FALSE	0.0535786	10.0524	0.426359	10.0396	7.577	5.7076e-13	5.03835e-12	18.5944	RPL38
Hs_R_NGS_WTA_v1.0	Endogenous	1116	CHI3L1	FALSE	95	0.450237	FALSE	0.683395	7.81603	0.426097	7.74273	4.17882	4.35791e-05	8.0762e-05	1.15924	CHI3L1
Hs_R_NGS_WTA_v1.0	Endogenous	6128	RPL6	FALSE	205	0.971564	FALSE	0.269807	9.14164	0.424435	9.1162	7.28184	3.63447e-12	2.82681e-11	16.8241	RPL6
Hs_R_NGS_WTA_v1.0	Endogenous	6137	RPL13	FALSE	208	0.985782	FALSE	0.421241	10.2175	0.424342	10.205	6.91703	4.45694e-11	2.78297e-10	14.3265	RPL13
Hs_R_NGS_WTA_v1.0	Endogenous	4973	OLR1	FALSE	182	0.862559	FALSE	0.324652	8.83797	0.420937	8.80295	6.70477	1.22531e-10	7.01431e-10	13.3964	OLR1
Hs_R_NGS_WTA_v1.0	Endogenous	5204	PFDN5	FALSE	194	0.919431	FALSE	-0.0438436	8.69095	0.420352	8.65476	8.16862	1.22171e-14	1.40076e-13	22.4475	PFDN5
Hs_R_NGS_WTA_v1.0	Endogenous	3482	IGF2R	FALSE	98	0.464455	FALSE	0.55263	7.82312	0.412986	7.75497	5.76056	2.3234e-08	8.03324e-08	8.39533	IGF2R
Hs_R_NGS_WTA_v1.0	Endogenous	80221	ACSF2	FALSE	124	0.587678	FALSE	0.292454	8.00038	0.409425	7.94036	5.39579	1.74e-07	5.01634e-07	6.42147	ACSF2
Hs_R_NGS_WTA_v1.0	Endogenous	4736	RPL10A	FALSE	190	0.900474	FALSE	0.115501	8.74976	0.407994	8.71684	7.16381	7.52105e-12	5.57788e-11	16.135	RPL10A
Hs_R_NGS_WTA_v1.0	Endogenous	6146	RPL22	FALSE	210	0.995261	FALSE	-0.165508	9.57534	0.405066	9.55537	8.40433	2.52129e-15	3.15359e-14	23.954	RPL22
Hs_R_NGS_WTA_v1.0	Endogenous	6217	RPS16	FALSE	210	0.995261	FALSE	0.122772	10.0832	0.404637	10.0693	7.62714	4.14847e-13	3.80514e-12	18.9069	RPS16
Hs_R_NGS_WTA_v1.0	Endogenous	29997	NOP53	FALSE	182	0.862559	FALSE	-0.0511454	8.47128	0.401668	8.43314	7.50638	8.92527e-13	7.64202e-12	18.2464	NOP53
Hs_R_NGS_WTA_v1.0	Endogenous	6132	RPL8	FALSE	203	0.962085	FALSE	0.056814	8.99559	0.400679	8.96519	7.77099	1.64942e-13	1.60516e-12	19.8693	RPL8
Hs_R_NGS_WTA_v1.0	Endogenous	6152, 256691	RPL24, MAMDC2	FALSE	210	0.995261	FALSE	-0.261827	9.68255	0.399746	9.66505	8.5688	8.26007e-16	1.15641e-14	25.0498	RPL24
Hs_R_NGS_WTA_v1.0	Endogenous	58475	MS4A7	FALSE	64	0.303318	FALSE	0.512657	7.62456	0.39593	7.54558	5.44569	1.16338e-07	3.49837e-07	6.85633	MS4A7
Hs_R_NGS_WTA_v1.0	Endogenous	6202	RPS8	FALSE	209	0.990521	FALSE	-0.0171419	10.0613	0.395775	10.0485	7.58961	5.26816e-13	4.70245e-12	18.6724	RPS8
Hs_R_NGS_WTA_v1.0	Endogenous	3109	HLA-DMB	FALSE	184	0.872038	FALSE	-0.0757945	8.43428	0.395586	8.39194	6.37126	8.0852e-10	3.79083e-09	11.585	HLA-DMB
Hs_R_NGS_WTA_v1.0	Endogenous	11224	RPL35	FALSE	205	0.971564	FALSE	0.108936	9.04698	0.395035	9.0184	6.73722	9.76144e-11	5.71087e-10	13.6048	RPL35
Hs_R_NGS_WTA_v1.0	Endogenous	2	A2M	FALSE	210	0.995261	FALSE	0.491726	10.3823	0.394175	10.3705	4.94909	1.56641e-06	3.73579e-06	4.13887	A2M
Hs_R_NGS_WTA_v1.0	Endogenous	6187	RPS2	FALSE	208	0.985782	FALSE	0.347073	9.55263	0.393521	9.53312	6.86381	4.61186e-11	2.86625e-10	14.3073	RPS2
Hs_R_NGS_WTA_v1.0	Endogenous	54905	CYP2W1	FALSE	197	0.933649	FALSE	0.498031	9.13226	0.392856	9.10331	4.36035	2.06636e-05	4.05946e-05	1.73635	CYP2W1
Hs_R_NGS_WTA_v1.0	Endogenous	2014	EMP3	FALSE	87	0.412322	FALSE	0.345654	7.73862	0.389936	7.66693	5.78872	1.96995e-08	6.93744e-08	8.5577	EMP3
Hs_R_NGS_WTA_v1.0	Endogenous	4946	OAZ1	FALSE	199	0.943128	FALSE	0.215925	9.07249	0.387115	9.04433	6.8584	4.76301e-11	2.951e-10	14.3023	OAZ1
Hs_R_NGS_WTA_v1.0	Endogenous	1601	DAB2	FALSE	63	0.298578	FALSE	0.521072	7.4587	0.384475	7.371	5.204	3.8726e-07	1.03912e-06	5.72692	DAB2
Hs_R_NGS_WTA_v1.0	Endogenous	951	CD37	FALSE	98	0.464455	FALSE	0.350925	7.80711	0.370075	7.74011	5.42799	1.27224e-07	3.79672e-07	6.73828	CD37
Hs_R_NGS_WTA_v1.0	Endogenous	6207	RPS13	FALSE	209	0.990521	FALSE	0.207381	9.7353	0.369551	9.71994	5.88396	1.37653e-08	5.05276e-08	8.74849	RPS13
Hs_R_NGS_WTA_v1.0	Endogenous	9445	ITM2B	FALSE	210	0.995261	FALSE	-0.137978	10.0289	0.368244	10.0137	6.82749	5.72417e-11	3.48693e-10	14.0731	ITM2B
Hs_R_NGS_WTA_v1.0	Endogenous	966	CD59	FALSE	201	0.952607	FALSE	-0.0923371	8.71762	0.368003	8.68202	6.38586	7.44281e-10	3.52694e-09	11.6438	CD59
Hs_R_NGS_WTA_v1.0	Endogenous	3688	ITGB1	FALSE	155	0.734597	FALSE	0.239639	8.22862	0.367619	8.1755	5.1	7.08911e-07	1.81901e-06	5.03849	ITGB1
Hs_R_NGS_WTA_v1.0	Endogenous	1192	CLIC1	FALSE	181	0.85782	FALSE	-0.120747	8.49	0.36273	8.44711	6.55242	2.86784e-10	1.50167e-09	12.5931	CLIC1
Hs_R_NGS_WTA_v1.0	Endogenous	10632	ATP5MG	FALSE	208	0.985782	FALSE	-0.125292	9.14641	0.361123	9.1179	5.80354	1.91724e-08	6.76373e-08	8.45175	ATP5MG
Hs_R_NGS_WTA_v1.0	Endogenous	1200	TPP1	FALSE	179	0.848341	FALSE	-0.102272	8.46059	0.359064	8.41845	6.60793	2.07913e-10	1.11502e-09	12.9083	TPP1
Hs_R_NGS_WTA_v1.0	Endogenous	975	CD81	FALSE	193	0.914692	FALSE	0.579197	8.94603	0.358522	8.91438	4.95175	1.4996e-06	3.59362e-06	4.26295	CD81
Hs_R_NGS_WTA_v1.0	Endogenous	51372	TMA7	FALSE	211	1	FALSE	-0.755335	10.4435	0.35761	10.4321	8.79667	1.72632e-16	2.60909e-15	26.5577	TMA7
Hs_R_NGS_WTA_v1.0	Endogenous	115817	DHRS1	FALSE	179	0.848341	FALSE	0.122783	8.93374	0.353849	8.89976	3.52192	0.00052945	0.000822295	-1.32046	DHRS1
Hs_R_NGS_WTA_v1.0	Endogenous	6130	RPL7A	FALSE	209	0.990521	FALSE	-0.12902	9.57525	0.349653	9.55565	6.23019	1.78699e-09	7.80952e-09	10.7304	RPL7A
Hs_R_NGS_WTA_v1.0	Endogenous	6144, 100131205	RPL21P28, RPL21	FALSE	211	1	FALSE	-0.043576	10.3517	0.346397	10.3403	6.93789	2.96113e-11	1.92739e-10	14.7035	RPL21
Hs_R_NGS_WTA_v1.0	Endogenous	6138	RPL15	FALSE	210	0.995261	FALSE	-0.00339281	9.83505	0.344627	9.8194	6.8831	4.11067e-11	2.59109e-10	14.4079	RPL15
Hs_R_NGS_WTA_v1.0	Endogenous	6129	RPL7	FALSE	210	0.995261	FALSE	-0.274626	10.2431	0.34085	10.2313	6.4953	3.98471e-10	2.00745e-09	12.1645	RPL7
Hs_R_NGS_WTA_v1.0	Endogenous	9296	ATP6V1F	FALSE	127	0.601896	FALSE	0.475485	8.0816	0.339212	8.02252	5.0176	9.51809e-07	2.37061e-06	4.7658	ATP6V1F
Hs_R_NGS_WTA_v1.0	Endogenous	344, 100533990	APOC4-APOC2, APOC2	FALSE	135	0.63981	FALSE	0.963911	8.25498	0.338107	8.19892	4.00585	8.65463e-05	0.000151989	0.449694	APOC2
Hs_R_NGS_WTA_v1.0	Endogenous	6233	RPS27A	FALSE	206	0.976303	FALSE	0.368002	9.59748	0.335342	9.58012	5.21667	4.05924e-07	1.08337e-06	5.47498	RPS27A
Hs_R_NGS_WTA_v1.0	Endogenous	2799	GNS	FALSE	86	0.407583	FALSE	-0.117857	7.70206	0.328073	7.62838	5.24072	3.23443e-07	8.79713e-07	5.86158	GNS
Hs_R_NGS_WTA_v1.0	Endogenous	2124	EVI2B	FALSE	183	0.867299	FALSE	-0.104643	8.39729	0.327583	8.35544	5.63527	4.40303e-08	1.42959e-07	7.70319	EVI2B
Hs_R_NGS_WTA_v1.0	Endogenous	3937	LCP2	FALSE	90	0.42654	FALSE	0.528333	7.72395	0.324941	7.65112	4.67307	4.69407e-06	1.03534e-05	3.28605	LCP2
Hs_R_NGS_WTA_v1.0	Endogenous	4074	M6PR	FALSE	159	0.753555	FALSE	0.136203	8.36351	0.32429	8.31658	5.80343	1.82232e-08	6.49201e-08	8.56006	M6PR
Hs_R_NGS_WTA_v1.0	Endogenous	6203	RPS9	FALSE	209	0.990521	FALSE	-0.139727	9.64199	0.320971	9.62421	6.75894	8.58895e-11	5.08456e-10	13.695	RPS9
Hs_R_NGS_WTA_v1.0	Endogenous	1075	CTSC	FALSE	72	0.341232	FALSE	0.273781	7.71127	0.319695	7.63657	4.55818	7.83701e-06	1.67486e-05	2.79398	CTSC
Hs_R_NGS_WTA_v1.0	Endogenous	6223	RPS19	FALSE	210	0.995261	FALSE	-0.388926	10.0947	0.317733	10.082	5.96471	7.68261e-09	2.94181e-08	9.28234	RPS19
Hs_R_NGS_WTA_v1.0	Endogenous	6483	ST3GAL2	FALSE	158	0.748815	FALSE	0.111584	8.34594	0.315393	8.29822	4.49543	1.08634e-05	2.25638e-05	2.40717	ST3GAL2
Hs_R_NGS_WTA_v1.0	Endogenous	1535	CYBA	FALSE	131	0.620853	FALSE	0.413891	8.12687	0.314722	8.06984	5.06462	7.60417e-07	1.93622e-06	4.97503	CYBA
Hs_R_NGS_WTA_v1.0	Endogenous	4082	MARCKS	FALSE	174	0.824645	FALSE	-0.177066	8.54109	0.313826	8.49948	4.56163	8.21087e-06	1.75101e-05	2.64837	MARCKS
Hs_R_NGS_WTA_v1.0	Endogenous	4048	LTA4H	FALSE	56	0.265403	FALSE	0.0501886	7.51288	0.313744	7.4334	4.57064	7.41671e-06	1.59271e-05	2.8906	LTA4H
Hs_R_NGS_WTA_v1.0	Endogenous	4904	YBX1	FALSE	208	0.985782	FALSE	-0.0324462	9.25236	0.311786	9.22793	5.68868	3.33395e-08	1.11879e-07	7.90257	YBX1
Hs_R_NGS_WTA_v1.0	Endogenous	6228	RPS23	FALSE	209	0.990521	FALSE	-0.077059	10.1417	0.309139	10.1298	5.88396	1.18644e-08	4.39137e-08	8.85941	RPS23
Hs_R_NGS_WTA_v1.0	Endogenous	7941	PLA2G7	FALSE	87	0.412322	FALSE	0.500628	7.68985	0.308611	7.61297	4.07749	6.1273e-05	0.000110825	0.852134	PLA2G7
Hs_R_NGS_WTA_v1.0	Endogenous	6175	RPLP0	FALSE	198	0.938389	FALSE	0.168512	8.92334	0.308305	8.89189	4.95888	1.27132e-06	3.07242e-06	4.40104	RPLP0
Hs_R_NGS_WTA_v1.0	Endogenous	2517	FUCA1	FALSE	38	0.180095	FALSE	0.438431	7.25383	0.306872	7.15456	3.8909	0.000125948	0.000214573	0.255048	FUCA1
Hs_R_NGS_WTA_v1.0	Endogenous	8673	VAMP8	FALSE	123	0.582938	FALSE	0.123435	7.99311	0.303397	7.93217	4.814	2.46975e-06	5.70272e-06	3.86162	VAMP8
Hs_R_NGS_WTA_v1.0	Endogenous	54209	TREM2	FALSE	177	0.838863	FALSE	0.805632	9.06063	0.301016	9.02901	3.08141	0.00234702	0.00333854	-2.70683	TREM2
Hs_R_NGS_WTA_v1.0	Endogenous	4478	MSN	FALSE	200	0.947867	FALSE	0.038364	8.74013	0.300134	8.70566	5.36061	1.78481e-07	5.1233e-07	6.31031	MSN
Hs_R_NGS_WTA_v1.0	Endogenous	5094	PCBP2	FALSE	208	0.985782	FALSE	-0.314353	9.17668	0.297803	9.15183	5.63028	4.51857e-08	1.46221e-07	7.61187	PCBP2
Hs_R_NGS_WTA_v1.0	Endogenous	1757	SARDH	FALSE	177	0.838863	FALSE	0.117185	8.54625	0.296466	8.50295	4.76052	3.15676e-06	7.15797e-06	3.56518	SARDH
Hs_R_NGS_WTA_v1.0	Endogenous	23030	KDM4B	FALSE	79	0.374408	FALSE	0.063503	7.6701	0.296057	7.59554	4.22318	3.29886e-05	6.25593e-05	1.41712	KDM4B
Hs_R_NGS_WTA_v1.0	Endogenous	5175	PECAM1	FALSE	145	0.687204	FALSE	0.0094359	8.19135	0.289401	8.13897	4.19159	3.85144e-05	7.20791e-05	1.20864	PECAM1
Hs_R_NGS_WTA_v1.0	Endogenous	6124	RPL4	FALSE	206	0.976303	FALSE	0.162431	9.23338	0.284876	9.20991	5.04304	8.43119e-07	2.13319e-06	4.78161	RPL4
Hs_R_NGS_WTA_v1.0	Endogenous	54511	HMGCLL1	FALSE	171	0.810427	FALSE	-0.0585382	8.52505	0.283263	8.48439	3.99507	8.76654e-05	0.000153752	0.400932	HMGCLL1
Hs_R_NGS_WTA_v1.0	Endogenous	5912	RAP2B	FALSE	51	0.241706	FALSE	0.220261	7.39694	0.281783	7.3122	4.01075	7.84655e-05	0.000139084	0.664545	RAP2B
Hs_R_NGS_WTA_v1.0	Endogenous	3916	LAMP1	FALSE	83	0.393365	FALSE	0.283314	7.61329	0.281241	7.53185	4.04952	6.7165e-05	0.000120553	0.768378	LAMP1
Hs_R_NGS_WTA_v1.0	Endogenous	3326	HSP90AB1	FALSE	201	0.952607	FALSE	-0.0430688	9.27716	0.275478	9.24874	2.82067	0.00526967	0.007089	-3.46204	HSP90AB1
Hs_R_NGS_WTA_v1.0	Endogenous	54495	TMX3	FALSE	197	0.933649	FALSE	-0.365297	8.82841	0.274025	8.79571	4.2394	3.15647e-05	6.0116e-05	1.33906	TMX3
Hs_R_NGS_WTA_v1.0	Endogenous	8761	PABPC4	FALSE	94	0.445498	FALSE	-0.107595	7.73955	0.272867	7.67087	4.07169	6.14159e-05	0.000110983	0.824536	PABPC4
Hs_R_NGS_WTA_v1.0	Endogenous	10577	NPC2	FALSE	211	1	FALSE	-0.55722	9.60699	0.270506	9.58831	5.17512	4.45873e-07	1.18208e-06	5.37221	NPC2
Hs_R_NGS_WTA_v1.0	Endogenous	6141	RPL18	FALSE	203	0.962085	FALSE	-0.028251	9.19888	0.269488	9.17408	4.51449	9.49861e-06	2.00103e-05	2.45039	RPL18
Hs_R_NGS_WTA_v1.0	Endogenous	79778	MICALL2	FALSE	137	0.649289	FALSE	0.145988	8.23067	0.265915	8.17889	3.22582	0.00146188	0.00212724	-2.20144	MICALL2
Hs_R_NGS_WTA_v1.0	Endogenous	5476	CTSA	FALSE	64	0.303318	FALSE	0.165094	7.5737	0.263325	7.49149	3.96805	9.29931e-05	0.000162098	0.471081	CTSA
Hs_R_NGS_WTA_v1.0	Endogenous	2741	GLRA1	FALSE	154	0.729858	FALSE	-0.0111803	8.24672	0.262371	8.1984	3.81547	0.00017193	0.00028643	-0.214908	GLRA1
Hs_R_NGS_WTA_v1.0	Endogenous	6748	SSR4	FALSE	137	0.649289	FALSE	0.12392	8.03111	0.259014	7.97606	4.05519	6.56472e-05	0.000118094	0.720655	SSR4
Hs_R_NGS_WTA_v1.0	Endogenous	51296	SLC15A3	FALSE	93	0.440758	FALSE	-0.0291799	7.83569	0.25887	7.77036	3.83674	0.000155396	0.000261066	-0.0606176	SLC15A3
Hs_R_NGS_WTA_v1.0	Endogenous	124044	SPATA2L	FALSE	183	0.867299	FALSE	0.433697	8.94113	0.258683	8.90286	3.44114	0.000699684	0.0010619	-1.56969	SPATA2L
Hs_R_NGS_WTA_v1.0	Endogenous	960	CD44	FALSE	189	0.895735	FALSE	-0.125524	8.47614	0.258356	8.43451	3.51988	0.000525548	0.000817201	-1.2753	CD44
Hs_R_NGS_WTA_v1.0	Endogenous	712	C1QA	FALSE	186	0.881517	FALSE	0.978979	8.97844	0.258328	8.94365	2.11341	0.0357915	0.0434463	-5.14282	C1QA
Hs_R_NGS_WTA_v1.0	Endogenous	81035	COLEC12	FALSE	38	0.180095	FALSE	0.288919	7.21952	0.25827	7.1191	3.465	0.00061684	0.000945884	-1.22486	COLEC12
Hs_R_NGS_WTA_v1.0	Endogenous	6611	SMS	FALSE	69	0.327014	FALSE	0.388678	7.52136	0.258015	7.43925	3.4751	0.000595048	0.000913521	-1.25861	SMS
Hs_R_NGS_WTA_v1.0	Endogenous	4218	RAB8A	FALSE	91	0.43128	FALSE	0.378546	7.71584	0.256021	7.6421	3.54063	0.000472986	0.000741247	-1.09459	RAB8A
Hs_R_NGS_WTA_v1.0	Endogenous	7077	TIMP2	FALSE	118	0.559242	FALSE	0.377806	8.01269	0.255166	7.95216	3.2691	0.00125608	0.00184528	-2.03802	TIMP2
Hs_R_NGS_WTA_v1.0	Endogenous	152206	CCDC13	FALSE	202	0.957346	FALSE	0.672403	9.30396	0.253947	9.2744	2.85402	0.00476611	0.00645512	-3.37277	CCDC13
Hs_R_NGS_WTA_v1.0	Endogenous	5479	PPIB	FALSE	165	0.781991	FALSE	-0.364253	8.28862	0.252258	8.23845	4.55986	7.77902e-06	1.66336e-05	2.72084	PPIB
Hs_R_NGS_WTA_v1.0	Endogenous	1936	EEF1D	FALSE	207	0.981043	FALSE	-0.51064	9.00622	0.250325	8.97873	5.03372	8.81466e-07	2.22176e-06	4.74986	EEF1D
Hs_R_NGS_WTA_v1.0	Endogenous	3765	KCNJ9	FALSE	189	0.895735	FALSE	0.686595	8.95739	0.248813	8.9201	2.50533	0.0130223	0.0166642	-4.24378	KCNJ9
Hs_R_NGS_WTA_v1.0	Endogenous	10424	PGRMC2	FALSE	166	0.78673	FALSE	-0.278993	8.3648	0.248405	8.32017	4.10975	5.26271e-05	9.62338e-05	0.888156	PGRMC2
Hs_R_NGS_WTA_v1.0	Endogenous	3178, 728643, 664709, 144983	HNRNPA1, HNRNPA1P33, HNRNPA1P10, HNRNPA1L2	FALSE	205	0.971564	FALSE	-0.560686	9.17503	0.247224	9.14991	5.26303	2.89787e-07	7.9522e-07	5.81279	HNRNPA1
Hs_R_NGS_WTA_v1.0	Endogenous	2878	GPX3	FALSE	132	0.625592	FALSE	0.0702988	8.05789	0.245895	7.99962	2.89731	0.00417233	0.00569733	-3.13595	GPX3
Hs_R_NGS_WTA_v1.0	Endogenous	3646	EIF3E	FALSE	146	0.691943	FALSE	-0.0359265	8.12263	0.243235	8.06979	4.04351	6.88068e-05	0.000123388	0.664049	EIF3E
Hs_R_NGS_WTA_v1.0	Endogenous	6451	SH3BGRL	FALSE	98	0.464455	FALSE	0.105854	7.76934	0.239421	7.69965	3.689	0.000272382	0.00044233	-0.583355	SH3BGRL
Hs_R_NGS_WTA_v1.0	Endogenous	55505	NOP10	FALSE	122	0.578199	FALSE	0.177393	7.96254	0.238889	7.89902	3.9002	0.000121455	0.000207717	0.1555	NOP10
Hs_R_NGS_WTA_v1.0	Endogenous	2767	GNA11	FALSE	97	0.459716	FALSE	0.0383214	7.75816	0.238702	7.69093	3.62783	0.000341875	0.000546945	-0.798001	GNA11
Hs_R_NGS_WTA_v1.0	Endogenous	3689	ITGB2	FALSE	153	0.725118	FALSE	0.618207	8.28026	0.237996	8.22828	3.13988	0.00192581	0.00277	-2.45443	ITGB2
Hs_R_NGS_WTA_v1.0	Endogenous	409	ARRB2	FALSE	122	0.578199	FALSE	-0.081615	7.95602	0.237514	7.89569	3.7469	0.000219062	0.000360139	-0.411198	ARRB2
Hs_R_NGS_WTA_v1.0	Endogenous	5538	PPT1	FALSE	119	0.563981	FALSE	0.619732	7.94901	0.237279	7.88486	3.28908	0.00114913	0.00169502	-1.93566	PPT1
Hs_R_NGS_WTA_v1.0	Endogenous	7920	ABHD16A	FALSE	202	0.957346	FALSE	-0.287391	9.26844	0.235453	9.24362	3.49944	0.000562938	0.000868234	-1.40525	ABHD16A
Hs_R_NGS_WTA_v1.0	Endogenous	10924	SMPDL3A	FALSE	43	0.203791	FALSE	0.0737821	7.36885	0.235016	7.27705	3.23686	0.00135985	0.00198674	-1.99474	SMPDL3A
Hs_R_NGS_WTA_v1.0	Endogenous	10410	IFITM3	FALSE	188	0.890995	FALSE	-0.263924	8.83531	0.232149	8.79693	2.12396	0.0348876	0.0424525	-5.10507	IFITM3
Hs_R_NGS_WTA_v1.0	Endogenous	50854	SNHG32	FALSE	112	0.530806	FALSE	0.00468373	7.87079	0.231617	7.81119	3.93638	0.000105387	0.00018219	0.29255	SNHG32
Hs_R_NGS_WTA_v1.0	Endogenous	140	ADORA3	FALSE	109	0.516588	FALSE	0.367257	7.97422	0.231128	7.91388	3.01479	0.00286902	0.00401522	-2.78491	ADORA3
Hs_R_NGS_WTA_v1.0	Endogenous	2771	GNAI2	FALSE	171	0.810427	FALSE	0.229414	8.38867	0.226609	8.34381	3.84128	0.000152694	0.000256633	-0.119866	GNAI2
Hs_R_NGS_WTA_v1.0	Endogenous	26291	FGF21	FALSE	127	0.601896	FALSE	0.108649	7.9807	0.226576	7.92234	2.7094	0.0073072	0.00966382	-3.64199	FGF21
Hs_R_NGS_WTA_v1.0	Endogenous	9913	SUPT7L	FALSE	211	1	FALSE	-0.34086	14.7782	0.223456	14.7776	2.21334	0.0279914	0.0344284	-5.06489	SUPT7L
Hs_R_NGS_WTA_v1.0	Endogenous	8763	CD164	FALSE	125	0.592417	FALSE	0.206114	7.99265	0.221822	7.93391	3.29066	0.0011329	0.00167417	-1.93672	CD164
Hs_R_NGS_WTA_v1.0	Endogenous	83442	SH3BGRL3	FALSE	179	0.848341	FALSE	0.385851	8.52552	0.220548	8.48232	3.29023	0.00114806	0.00169439	-2.01492	SH3BGRL3
Hs_R_NGS_WTA_v1.0	Endogenous	55754	TMEM30A	FALSE	211	1	FALSE	-0.491171	9.93272	0.220357	9.91725	4.35949	1.85721e-05	3.68487e-05	1.76635	TMEM30A
Hs_R_NGS_WTA_v1.0	Endogenous	5216	PFN1	FALSE	154	0.729858	FALSE	0.25797	8.30675	0.220044	8.2543	3.60202	0.000375944	0.000597378	-0.957909	PFN1
Hs_R_NGS_WTA_v1.0	Endogenous	54875	CNTLN	FALSE	174	0.824645	FALSE	0.111512	8.57129	0.218907	8.52794	2.68459	0.00785892	0.0103626	-3.76745	CNTLN
Hs_R_NGS_WTA_v1.0	Endogenous	5355	PLP2	FALSE	50	0.236967	FALSE	0.0836929	7.43666	0.217761	7.34671	2.67038	0.00808829	0.0106474	-3.61432	PLP2
Hs_R_NGS_WTA_v1.0	Endogenous	689, 690	BTF3P11, BTF3	FALSE	171	0.810427	FALSE	-0.23262	8.34394	0.214492	8.2973	3.77985	0.000193284	0.000319603	-0.331292	BTF3
Hs_R_NGS_WTA_v1.0	Endogenous	6646	SOAT1	FALSE	78	0.369668	FALSE	0.138877	7.60671	0.213942	7.52953	3.11488	0.00203902	0.00292862	-2.41741	SOAT1
Hs_R_NGS_WTA_v1.0	Endogenous	10092	ARPC5	FALSE	180	0.853081	FALSE	-0.463321	8.46846	0.213847	8.42496	3.94129	0.000103368	0.00017901	0.243137	ARPC5
Hs_R_NGS_WTA_v1.0	Endogenous	51108	METTL9	FALSE	94	0.445498	FALSE	-0.110585	7.79478	0.213037	7.72753	3.34624	0.000935833	0.00139954	-1.72973	METTL9
Hs_R_NGS_WTA_v1.0	Endogenous	29992	PILRA	FALSE	53	0.251185	FALSE	0.078823	7.48233	0.212513	7.39599	3.14304	0.00185902	0.00267587	-2.30747	PILRA
Hs_R_NGS_WTA_v1.0	Endogenous	1536	CYBB	FALSE	181	0.85782	FALSE	0.30151	8.54318	0.211617	8.50185	2.94146	0.00361398	0.00498955	-3.06412	CYBB
Hs_R_NGS_WTA_v1.0	Endogenous	1968, 255308	EIF2S3B, EIF2S3	FALSE	113	0.535545	FALSE	0.292168	7.8929	0.211135	7.83252	3.16854	0.00170878	0.00246941	-2.30523	EIF2S3B
Hs_R_NGS_WTA_v1.0	Endogenous	58191	CXCL16	FALSE	64	0.303318	FALSE	0.395798	7.41823	0.209196	7.33127	2.90427	0.00398645	0.00545658	-2.98854	CXCL16
Hs_R_NGS_WTA_v1.0	Endogenous	105371312, 728841, 284565	NBPF15, LOC105371312, NBPF8	FALSE	208	0.985782	FALSE	0.0995934	9.3374	0.207492	9.31055	3.24248	0.00135359	0.00197832	-2.22444	NBPF15
Hs_R_NGS_WTA_v1.0	Endogenous	25946	ZNF385A	FALSE	101	0.478673	FALSE	-0.222546	7.86265	0.205999	7.79927	3.25659	0.00127211	0.00186676	-2.02993	ZNF385A
Hs_R_NGS_WTA_v1.0	Endogenous	4150	MAZ	FALSE	211	1	FALSE	-0.450006	10.0637	0.205925	10.0504	3.11456	0.00209398	0.00300431	-2.67232	MAZ
Hs_R_NGS_WTA_v1.0	Endogenous	1512	CTSH	FALSE	82	0.388626	FALSE	0.304589	7.65393	0.205473	7.57838	2.66515	0.00821661	0.0108128	-3.68788	CTSH
Hs_R_NGS_WTA_v1.0	Endogenous	3151, 107986383	LOC107986383, HMGN2	FALSE	128	0.606635	FALSE	-0.0193526	7.99522	0.203841	7.93666	2.95576	0.00340142	0.0047173	-2.9538	HMGN2
Hs_R_NGS_WTA_v1.0	Endogenous	7127	TNFAIP2	FALSE	116	0.549763	FALSE	0.255102	7.89319	0.2019	7.83358	2.80061	0.00550165	0.00738117	-3.37407	TNFAIP2
Hs_R_NGS_WTA_v1.0	Endogenous	1933	EEF1B2	FALSE	199	0.943128	FALSE	0.10058	8.91786	0.200605	8.88847	3.4953	0.000553583	0.000855791	-1.36971	EEF1B2
Hs_R_NGS_WTA_v1.0	Endogenous	3111	HLA-DOA	FALSE	68	0.322275	FALSE	-0.0743638	7.6101	0.200121	7.53694	2.95262	0.00342893	0.0047538	-2.89079	HLA-DOA
Hs_R_NGS_WTA_v1.0	Endogenous	2533	FYB1	FALSE	87	0.412322	FALSE	-0.150104	7.75243	0.198837	7.68198	3.08984	0.00221249	0.00316636	-2.5254	FYB1
Hs_R_NGS_WTA_v1.0	Endogenous	4666	NACA	FALSE	204	0.966825	FALSE	-0.0166454	9.04817	0.197541	9.01999	3.4335	0.00068973	0.00104879	-1.5844	NACA
Hs_R_NGS_WTA_v1.0	Endogenous	7392	USF2	FALSE	134	0.635071	FALSE	-0.250374	8.1194	0.197	8.06625	3.55856	0.000440594	0.00069266	-1.08617	USF2
Hs_R_NGS_WTA_v1.0	Endogenous	23548	TTC33	FALSE	178	0.843602	FALSE	-0.187404	8.50474	0.195984	8.46206	3.02222	0.00275435	0.0038683	-2.81465	TTC33
Hs_R_NGS_WTA_v1.0	Endogenous	57600	FNIP2	FALSE	61	0.2891	FALSE	0.432111	7.47442	0.195964	7.39001	2.69082	0.00757361	0.0100018	-3.58163	FNIP2
Hs_R_NGS_WTA_v1.0	Endogenous	3903	LAIR1	FALSE	51	0.241706	FALSE	0.850787	7.2953	0.194447	7.19549	2.39737	0.0172335	0.0217188	-4.26572	LAIR1
Hs_R_NGS_WTA_v1.0	Endogenous	8754	ADAM9	FALSE	126	0.597156	FALSE	-0.167944	8.01602	0.193176	7.95593	3.33261	0.000980969	0.0014643	-1.81004	ADAM9
Hs_R_NGS_WTA_v1.0	Endogenous	100533955, 1973	SENP3-EIF4A1, EIF4A1	FALSE	147	0.696682	FALSE	0.0785582	8.12076	0.193127	8.06818	3.11768	0.00202043	0.00290296	-2.49106	EIF4A1
Hs_R_NGS_WTA_v1.0	Endogenous	23471	TRAM1	FALSE	64	0.303318	FALSE	-0.0741009	7.54635	0.193091	7.46641	2.87032	0.00442621	0.00601928	-3.10318	TRAM1
Hs_R_NGS_WTA_v1.0	Endogenous	54504	CPVL	FALSE	67	0.317536	FALSE	0.30745	7.56323	0.191701	7.48264	2.38427	0.0179169	0.0225303	-4.35745	CPVL
Hs_R_NGS_WTA_v1.0	Endogenous	100288687	DUX4	FALSE	211	1	FALSE	-1.10715	10.0435	0.191212	10.0296	4.30947	2.29692e-05	4.47495e-05	1.56001	DUX4
Hs_R_NGS_WTA_v1.0	Endogenous	6204, 376693, 100529239	RPS10, RPS10-NUDT3, RPS10P7	FALSE	206	0.976303	FALSE	-0.0211427	9.14866	0.189838	9.1229	3.01938	0.0027945	0.00391918	-2.8845	RPS10
Hs_R_NGS_WTA_v1.0	Endogenous	546	ATRX	FALSE	205	0.971564	FALSE	-0.219624	8.98779	0.189497	8.9578	3.61414	0.000359562	0.000573173	-0.97277	ATRX
Hs_R_NGS_WTA_v1.0	Endogenous	8362, 8363	H4C11, H4C12	FALSE	152	0.720379	FALSE	0.299051	8.22539	0.187497	8.17383	2.62922	0.00912815	0.0119258	-3.87394	H4C12
Hs_R_NGS_WTA_v1.0	Endogenous	6166	RPL36AL	FALSE	205	0.971564	FALSE	-0.420021	8.73533	0.187377	8.70244	3.6156	0.000357641	0.000570795	-0.94594	RPL36AL
Hs_R_NGS_WTA_v1.0	Endogenous	10130	PDIA6	FALSE	145	0.687204	FALSE	-0.116815	8.18014	0.185084	8.12801	3.10828	0.00208344	0.00299027	-2.52309	PDIA6
Hs_R_NGS_WTA_v1.0	Endogenous	85479	DNAJC5B	FALSE	24	0.113744	FALSE	0.524997	7.14075	0.183011	7.03508	2.25833	0.0247257	0.0305814	-4.54219	DNAJC5B
Hs_R_NGS_WTA_v1.0	Endogenous	526	ATP6V1B2	FALSE	116	0.549763	FALSE	0.0839206	8.00101	0.181814	7.9415	2.73533	0.00664588	0.00885083	-3.55927	ATP6V1B2
Hs_R_NGS_WTA_v1.0	Endogenous	654364, 4831	NME1-NME2, NME2	FALSE	110	0.521327	FALSE	0.0514647	7.87464	0.181665	7.8099	2.90515	0.00397569	0.00544372	-3.07329	NME2
Hs_R_NGS_WTA_v1.0	Endogenous	10409	BASP1	FALSE	210	0.995261	FALSE	0.0963258	9.57897	0.18134	9.55614	2.63755	0.00896756	0.0117275	-3.96398	BASP1
Hs_R_NGS_WTA_v1.0	Endogenous	51504	TRMT112	FALSE	98	0.464455	FALSE	-0.429426	7.84894	0.18113	7.78498	2.93623	0.00360944	0.00498551	-2.98462	TRMT112
Hs_R_NGS_WTA_v1.0	Endogenous	8992	ATP6V0E1	FALSE	150	0.7109	FALSE	-0.0309582	8.11751	0.180213	8.06376	3.04444	0.00256203	0.00361987	-2.70359	ATP6V0E1
Hs_R_NGS_WTA_v1.0	Endogenous	203068	TUBB	FALSE	147	0.696682	FALSE	0.0699358	8.18119	0.17934	8.12778	3.02975	0.00268559	0.00377705	-2.76531	TUBB
Hs_R_NGS_WTA_v1.0	Endogenous	162387	MFSD6L	FALSE	122	0.578199	FALSE	0.296269	8.04624	0.17851	7.98615	2.72834	0.00678431	0.00903216	-3.5778	MFSD6L
Hs_R_NGS_WTA_v1.0	Endogenous	80896	NPL	FALSE	63	0.298578	FALSE	0.42531	7.4906	0.176754	7.40886	2.41243	0.0165158	0.0208736	-4.26895	NPL
Hs_R_NGS_WTA_v1.0	Endogenous	3508	IGHMBP2	FALSE	131	0.620853	FALSE	-0.261557	8.00677	0.176266	7.95219	2.99131	0.00303527	0.00423305	-2.86082	IGHMBP2
Hs_R_NGS_WTA_v1.0	Endogenous	8665	EIF3F	FALSE	148	0.701422	FALSE	-0.146756	8.09991	0.174416	8.04837	2.86685	0.0044735	0.00607945	-3.21735	EIF3F
Hs_R_NGS_WTA_v1.0	Endogenous	4688	NCF2	FALSE	43	0.203791	FALSE	0.148067	7.35495	0.17437	7.26232	2.48412	0.0135957	0.0173368	-4.08344	NCF2
Hs_R_NGS_WTA_v1.0	Endogenous	51386	EIF3L	FALSE	140	0.663507	FALSE	-0.276977	8.05602	0.173139	8.00284	2.88548	0.00422467	0.00576486	-3.15839	EIF3L
Hs_R_NGS_WTA_v1.0	Endogenous	50801, 106780802	KCNK4, KCNK4-TEX40	FALSE	193	0.914692	FALSE	-0.244971	8.61238	0.170757	8.57682	2.414	0.0165828	0.0209517	-4.43744	KCNK4
Hs_R_NGS_WTA_v1.0	Endogenous	6185	RPN2	FALSE	91	0.43128	FALSE	-0.0232256	7.74002	0.169897	7.66862	2.86006	0.00456741	0.00620074	-3.17765	RPN2
Hs_R_NGS_WTA_v1.0	Endogenous	8661	EIF3A	FALSE	182	0.862559	FALSE	-0.476879	8.38445	0.169465	8.34087	3.04156	0.00258581	0.00364959	-2.7467	EIF3A
Hs_R_NGS_WTA_v1.0	Endogenous	308	ANXA5	FALSE	124	0.587678	FALSE	0.172054	7.98153	0.16681	7.91954	2.61786	0.0093491	0.0121905	-3.8572	ANXA5
Hs_R_NGS_WTA_v1.0	Endogenous	10627	MYL12A	FALSE	45	0.21327	FALSE	0.194736	7.41011	0.162732	7.31961	2.42335	0.016038	0.0202955	-4.24418	MYL12A
Hs_R_NGS_WTA_v1.0	Endogenous	400916	CHCHD10	FALSE	103	0.488152	FALSE	0.0790133	7.8476	0.162642	7.78284	2.42938	0.0157795	0.0199937	-4.30169	CHCHD10
Hs_R_NGS_WTA_v1.0	Endogenous	55819	RNF130	FALSE	170	0.805687	FALSE	-0.341577	8.32047	0.16245	8.27504	2.91595	0.00384468	0.00528247	-3.10572	RNF130
Hs_R_NGS_WTA_v1.0	Endogenous	256949	KANK3	FALSE	183	0.867299	FALSE	-0.0766322	8.53188	0.160055	8.49172	2.60037	0.00982684	0.0127675	-3.97168	KANK3
Hs_R_NGS_WTA_v1.0	Endogenous	10097	ACTR2	FALSE	201	0.952607	FALSE	-0.129262	8.88564	0.156815	8.85398	3.23329	0.00137631	0.00200932	-2.21441	ACTR2
Hs_R_NGS_WTA_v1.0	Endogenous	3073	HEXA	FALSE	181	0.85782	FALSE	-0.368364	8.3686	0.156742	8.32632	2.80563	0.00538831	0.00723883	-3.40823	HEXA
Hs_R_NGS_WTA_v1.0	Endogenous	920	CD4	FALSE	69	0.327014	FALSE	0.288562	7.57362	0.155459	7.49055	2.1288	0.0341786	0.0416914	-4.92792	CD4
Hs_R_NGS_WTA_v1.0	Endogenous	123803	NTAN1	FALSE	15	0.07109	FALSE	0.136539	7.17255	0.155339	7.0622	2.13478	0.0336826	0.0411367	-4.82245	NTAN1
Hs_R_NGS_WTA_v1.0	Endogenous	558	AXL	FALSE	114	0.540284	FALSE	0.0900666	7.93619	0.15237	7.87704	2.28459	0.0231154	0.0287143	-4.65553	AXL
Hs_R_NGS_WTA_v1.0	Endogenous	4673	NAP1L1	FALSE	209	0.990521	FALSE	0.273928	9.89683	0.152288	9.88114	2.20481	0.0285552	0.0350786	-5.00233	NAP1L1
Hs_R_NGS_WTA_v1.0	Endogenous	10695	CNPY3	FALSE	121	0.57346	FALSE	0.105	7.97018	0.150932	7.90987	2.23156	0.0264673	0.0326444	-4.77693	CNPY3
Hs_R_NGS_WTA_v1.0	Endogenous	9516	LITAF	FALSE	194	0.919431	FALSE	-0.285301	8.5325	0.150433	8.49402	2.75162	0.00633279	0.0084536	-3.57323	LITAF
Hs_R_NGS_WTA_v1.0	Endogenous	23478	SEC11A	FALSE	156	0.739336	FALSE	-0.113324	8.22421	0.150052	8.17381	2.64319	0.00869442	0.011389	-3.82415	SEC11A
Hs_R_NGS_WTA_v1.0	Endogenous	5359	PLSCR1	FALSE	73	0.345972	FALSE	-0.0072671	7.62956	0.14779	7.55002	2.10158	0.0365193	0.044249	-4.99513	PLSCR1
Hs_R_NGS_WTA_v1.0	Endogenous	10109	ARPC2	FALSE	158	0.748815	FALSE	-0.143434	8.24904	0.147039	8.19894	2.56792	0.0107712	0.0139219	-4.02687	ARPC2
Hs_R_NGS_WTA_v1.0	Endogenous	963	CD53	FALSE	154	0.729858	FALSE	0.156415	8.19381	0.144941	8.1432	2.33934	0.0200494	0.0250987	-4.56225	CD53
Hs_R_NGS_WTA_v1.0	Endogenous	2879	GPX4	FALSE	175	0.829384	FALSE	-0.264189	8.42555	0.144219	8.38208	2.63367	0.00893546	0.0116893	-3.88007	GPX4
Hs_R_NGS_WTA_v1.0	Endogenous	64747	MFSD1	FALSE	108	0.511848	FALSE	-0.163416	7.84282	0.14333	7.77668	2.3587	0.0190542	0.0238777	-4.45906	MFSD1
Hs_R_NGS_WTA_v1.0	Endogenous	928	CD9	FALSE	185	0.876777	FALSE	0.0252172	8.61343	0.143019	8.57392	2.28051	0.0233595	0.0289994	-4.73287	CD9
Hs_R_NGS_WTA_v1.0	Endogenous	2995	GYPC	FALSE	196	0.92891	FALSE	0.086847	8.57956	0.140195	8.54086	2.26089	0.0245647	0.0304011	-4.77288	GYPC
Hs_R_NGS_WTA_v1.0	Endogenous	59339	PLEKHA2	FALSE	49	0.232227	FALSE	-0.1802	7.44885	0.13701	7.36427	2.20859	0.0280457	0.0344739	-4.72591	PLEKHA2
Hs_R_NGS_WTA_v1.0	Endogenous	3185	HNRNPF	FALSE	107	0.507109	FALSE	0.138993	7.82607	0.136932	7.76154	2.12411	0.034573	0.0421339	-4.982	HNRNPF
Hs_R_NGS_WTA_v1.0	Endogenous	5878	RAB5C	FALSE	195	0.924171	FALSE	-0.425507	8.7531	0.135569	8.71838	2.59928	0.00985723	0.0128028	-3.99273	RAB5C
Hs_R_NGS_WTA_v1.0	Endogenous	811	CALR	FALSE	209	0.990521	FALSE	-1.07061	9.49168	0.132965	9.47229	2.69074	0.00757533	0.0100018	-3.81369	CALR
Hs_R_NGS_WTA_v1.0	Endogenous	11337	GABARAP	FALSE	186	0.881517	FALSE	-0.24292	8.56463	0.132647	8.52451	2.42537	0.0159506	0.0201977	-4.40261	GABARAP
Hs_R_NGS_WTA_v1.0	Endogenous	387	RHOA	FALSE	203	0.962085	FALSE	-0.426059	8.88726	0.129152	8.85633	2.52265	0.0122243	0.0156984	-4.19824	RHOA
Hs_R_NGS_WTA_v1.0	Endogenous	7576, 90333	ZNF468, ZNF28	FALSE	156	0.739336	FALSE	0.0211476	8.25814	0.128841	8.20894	2.05658	0.04069	0.0490049	-5.18326	ZNF28
Hs_R_NGS_WTA_v1.0	Endogenous	105375378, 11342	LOC105375378, RNF13	FALSE	139	0.658768	FALSE	-0.117119	8.07861	0.125313	8.02351	2.13764	0.0334468	0.0408863	-4.99024	RNF13
Hs_R_NGS_WTA_v1.0	Endogenous	7381	UQCRB	FALSE	201	0.952607	FALSE	-0.390982	8.86209	0.120772	8.8312	2.27113	0.0239291	0.0296328	-4.78341	UQCRB
Hs_R_NGS_WTA_v1.0	Endogenous	7812	CSDE1	FALSE	201	0.952607	FALSE	-0.697407	8.63775	0.113196	8.60157	2.29964	0.0222341	0.0276886	-4.70055	CSDE1
Hs_R_NGS_WTA_v1.0	Endogenous	5757	PTMA	FALSE	211	1	FALSE	-0.642509	9.95661	0.108438	9.94106	2.46279	0.0144124	0.0183607	-4.41338	PTMA

## Sheet: Table S5-1
ID	Description	GeneRatio	BgRatio	pvalue	p.adjust	qvalue	geneID	Count
GO:0002478	antigen processing and presentation of exogenous peptide antigen	11/65	38/18800	3.87243e-19	6.45921e-16	4.65914e-16	FCGR2B/IFI30/CTSS/CTSD/B2M/HLA-DRB1/HLA-A/HLA-DRA/HLA-DQB1/HLA-DQA1/LGMN	11
GO:0048002	antigen processing and presentation of peptide antigen	12/65	63/18800	2.32002e-18	1.86986e-15	1.34876e-15	FCGR2B/IFI30/CTSS/CTSD/HLA-B/B2M/HLA-DRB1/HLA-A/HLA-DRA/HLA-DQB1/HLA-DQA1/LGMN	12
GO:0019886	antigen processing and presentation of exogenous peptide antigen via MHC class II	10/65	30/18800	3.36305e-18	1.86986e-15	1.34876e-15	FCGR2B/IFI30/CTSS/CTSD/B2M/HLA-DRB1/HLA-DRA/HLA-DQB1/HLA-DQA1/LGMN	10
GO:0019884	antigen processing and presentation of exogenous antigen	11/65	47/18800	5.4734e-18	2.28241e-15	1.64634e-15	FCGR2B/IFI30/CTSS/CTSD/B2M/HLA-DRB1/HLA-A/HLA-DRA/HLA-DQB1/HLA-DQA1/LGMN	11
GO:0002495	antigen processing and presentation of peptide antigen via MHC class II	10/65	34/18800	1.4522e-17	4.84453e-15	3.49444e-15	FCGR2B/IFI30/CTSS/CTSD/B2M/HLA-DRB1/HLA-DRA/HLA-DQB1/HLA-DQA1/LGMN	10
GO:0002504	antigen processing and presentation of peptide or polysaccharide antigen via MHC class II	10/65	36/18800	2.80006e-17	7.78416e-15	5.61485e-15	FCGR2B/IFI30/CTSS/CTSD/B2M/HLA-DRB1/HLA-DRA/HLA-DQB1/HLA-DQA1/LGMN	10
GO:0019882	antigen processing and presentation	13/65	107/18800	3.98303e-17	9.491e-15	6.84603e-15	FCGR2B/IFI30/CTSS/CTSD/HLA-B/CD68/B2M/HLA-DRB1/HLA-A/HLA-DRA/HLA-DQB1/HLA-DQA1/LGMN	13
GO:0016064	immunoglobulin mediated immune response	12/65	216/18800	9.1883e-12	1.91576e-09	1.38187e-09	FCGR2B/B2M/HLA-DRB1/IGHG4/IGHG3/IGKC/IGHG1/IGHG2/C1QC/HLA-DRA/HLA-DQB1/HLA-DQA1	12
GO:0019724	B cell mediated immunity	12/65	219/18800	1.0804e-11	2.00234e-09	1.44432e-09	FCGR2B/B2M/HLA-DRB1/IGHG4/IGHG3/IGKC/IGHG1/IGHG2/C1QC/HLA-DRA/HLA-DQB1/HLA-DQA1	12
GO:0002449	lymphocyte mediated immunity	14/65	365/18800	2.10038e-11	3.50343e-09	2.52708e-09	FCGR2B/HLA-B/B2M/HLA-DRB1/IGHG4/IGHG3/IGKC/HLA-A/IGHG1/IGHG2/C1QC/HLA-DRA/HLA-DQB1/HLA-DQA1	14
GO:0002460	adaptive immune response based on somatic recombination of immune receptors built from immunoglobulin superfamily domains	14/65	370/18800	2.51732e-11	3.81717e-09	2.75339e-09	FCGR2B/HLA-B/B2M/HLA-DRB1/IGHG4/IGHG3/IGKC/HLA-A/IGHG1/IGHG2/C1QC/HLA-DRA/HLA-DQB1/HLA-DQA1	14
GO:0002443	leukocyte mediated immunity	15/65	457/18800	3.31776e-11	4.61168e-09	3.32649e-09	FCGR2B/TYROBP/HLA-B/B2M/HLA-DRB1/IGHG4/IGHG3/IGKC/HLA-A/IGHG1/IGHG2/C1QC/HLA-DRA/HLA-DQB1/HLA-DQA1	15
GO:0002253	activation of immune response	13/65	386/18800	5.89361e-10	7.56196e-08	5.45457e-08	FCGR2B/LGALS3/TYROBP/HLA-DRB1/IGHG4/IGHG3/IGKC/HLA-A/IGHG1/IGHG2/C1QC/CD59/HLA-DQB1	13
GO:0001906	cell killing	10/65	185/18800	7.47485e-10	8.64683e-08	6.23711e-08	FCGR2B/LYZ/TYROBP/HLA-B/B2M/HLA-DRB1/HLA-A/IGHG1/CD59/HLA-DRA	10
GO:0006959	humoral immune response	12/65	317/18800	7.77592e-10	8.64683e-08	6.23711e-08	FCGR2B/LYZ/HLA-DRB1/IGHG4/IGHG3/IGKC/HLA-A/IGHG1/IGHG2/C1QC/CD59/HLA-DQB1	12
GO:0002399	MHC class II protein complex assembly	5/65	16/18800	1.79125e-09	1.75661e-07	1.26707e-07	B2M/HLA-DRB1/HLA-DRA/HLA-DQB1/HLA-DQA1	5
GO:0002503	peptide antigen assembly with MHC class II protein complex	5/65	16/18800	1.79125e-09	1.75661e-07	1.26707e-07	B2M/HLA-DRB1/HLA-DRA/HLA-DQB1/HLA-DQA1	5
GO:0031341	regulation of cell killing	8/65	100/18800	1.89562e-09	1.75661e-07	1.26707e-07	FCGR2B/TYROBP/HLA-B/B2M/HLA-DRB1/HLA-A/CD59/HLA-DRA	8
GO:0051251	positive regulation of lymphocyte activation	12/65	371/18800	4.59381e-09	3.75739e-07	2.71027e-07	TYROBP/B2M/HLA-DRB1/IGHG4/IGHG3/IGKC/HLA-A/IGHG1/IGHG2/HLA-DRA/HLA-DQB1/HLA-DQA1	12
GO:0001914	regulation of T cell mediated cytotoxicity	6/65	40/18800	4.72144e-09	3.75739e-07	2.71027e-07	FCGR2B/HLA-B/B2M/HLA-DRB1/HLA-A/HLA-DRA	6
GO:0002483	antigen processing and presentation of endogenous peptide antigen	5/65	19/18800	4.73052e-09	3.75739e-07	2.71027e-07	HLA-B/B2M/HLA-DRB1/HLA-A/HLA-DRA	5
GO:0002429	immune response-activating cell surface receptor signaling pathway	11/65	300/18800	5.9242e-09	4.19708e-07	3.02743e-07	FCGR2B/LGALS3/TYROBP/HLA-DRB1/IGHG4/IGHG3/IGKC/HLA-A/IGHG1/IGHG2/HLA-DQB1	11
GO:0002757	immune response-activating signal transduction	11/65	300/18800	5.9242e-09	4.19708e-07	3.02743e-07	FCGR2B/LGALS3/TYROBP/HLA-DRB1/IGHG4/IGHG3/IGKC/HLA-A/IGHG1/IGHG2/HLA-DQB1	11
GO:0002396	MHC protein complex assembly	5/65	20/18800	6.29059e-09	4.19708e-07	3.02743e-07	B2M/HLA-DRB1/HLA-DRA/HLA-DQB1/HLA-DQA1	5
GO:0002501	peptide antigen assembly with MHC protein complex	5/65	20/18800	6.29059e-09	4.19708e-07	3.02743e-07	B2M/HLA-DRB1/HLA-DRA/HLA-DQB1/HLA-DQA1	5
GO:0002764	immune response-regulating signaling pathway	13/65	482/18800	8.57579e-09	5.5017e-07	3.96847e-07	FCGR2B/CTSS/LGALS3/TYROBP/HLA-DRB1/IGHG4/IGHG3/IGKC/HLA-A/IGHG1/IGHG2/COLEC12/HLA-DQB1	13
GO:0050851	antigen receptor-mediated signaling pathway	10/65	244/18800	1.08017e-08	6.67307e-07	4.8134e-07	FCGR2B/LGALS3/HLA-DRB1/IGHG4/IGHG3/IGKC/HLA-A/IGHG1/IGHG2/HLA-DQB1	10
GO:0002768	immune response-regulating cell surface receptor signaling pathway	11/65	328/18800	1.49106e-08	8.88245e-07	6.40707e-07	FCGR2B/LGALS3/TYROBP/HLA-DRB1/IGHG4/IGHG3/IGKC/HLA-A/IGHG1/IGHG2/HLA-DQB1	11
GO:0001909	leukocyte mediated cytotoxicity	8/65	131/18800	1.62044e-08	9.32034e-07	6.72292e-07	FCGR2B/TYROBP/HLA-B/B2M/HLA-DRB1/HLA-A/IGHG1/HLA-DRA	8
GO:0001910	regulation of leukocyte mediated cytotoxicity	7/65	85/18800	1.69155e-08	9.40503e-07	6.78402e-07	FCGR2B/TYROBP/HLA-B/B2M/HLA-DRB1/HLA-A/HLA-DRA	7
GO:0002696	positive regulation of leukocyte activation	12/65	421/18800	1.87541e-08	9.91787e-07	7.15393e-07	TYROBP/B2M/HLA-DRB1/IGHG4/IGHG3/IGKC/HLA-A/IGHG1/IGHG2/HLA-DRA/HLA-DQB1/HLA-DQA1	12
GO:0001913	T cell mediated cytotoxicity	6/65	50/18800	1.90271e-08	9.91787e-07	7.15393e-07	FCGR2B/HLA-B/B2M/HLA-DRB1/HLA-A/HLA-DRA	6
GO:0019883	antigen processing and presentation of endogenous antigen	5/65	26/18800	2.62666e-08	1.32766e-06	9.57663e-07	HLA-B/B2M/HLA-DRB1/HLA-A/HLA-DRA	5
GO:0050867	positive regulation of cell activation	12/65	436/18800	2.75878e-08	1.35342e-06	9.76248e-07	TYROBP/B2M/HLA-DRB1/IGHG4/IGHG3/IGKC/HLA-A/IGHG1/IGHG2/HLA-DRA/HLA-DQB1/HLA-DQA1	12
GO:0001912	positive regulation of leukocyte mediated cytotoxicity	6/65	58/18800	4.74311e-08	2.26043e-06	1.63049e-06	TYROBP/HLA-B/B2M/HLA-DRB1/HLA-A/HLA-DRA	6
GO:0001916	positive regulation of T cell mediated cytotoxicity	5/65	30/18800	5.63014e-08	2.60863e-06	1.88165e-06	HLA-B/B2M/HLA-DRB1/HLA-A/HLA-DRA	5
GO:0031343	positive regulation of cell killing	6/65	65/18800	9.49861e-08	4.28208e-06	3.08874e-06	TYROBP/HLA-B/B2M/HLA-DRB1/HLA-A/HLA-DRA	6
GO:0002468	dendritic cell antigen processing and presentation	4/65	15/18800	1.72604e-07	7.5764e-06	5.46499e-06	FCGR2B/CD68/HLA-DRB1/HLA-DRA	4
GO:0002455	humoral immune response mediated by circulating immunoglobulin	7/65	121/18800	1.96309e-07	8.39599e-06	6.05618e-06	FCGR2B/IGHG4/IGHG3/IGKC/IGHG1/IGHG2/C1QC	7
GO:0002683	negative regulation of immune system process	11/65	425/18800	2.06911e-07	8.62819e-06	6.22366e-06	GPNMB/GRN/FCGR2B/LGALS3/TYROBP/HLA-B/CD68/HLA-DRB1/HLA-A/C1QC/CD59	11
GO:0006911	phagocytosis, engulfment	7/65	128/18800	2.88377e-07	1.1732e-05	8.46252e-06	FCGR2B/IGHG4/IGHG3/IGKC/IGHG1/IGHG2/MSR1	7
GO:0006956	complement activation	7/65	131/18800	3.37718e-07	1.33141e-05	9.60373e-06	IGHG4/IGHG3/IGKC/IGHG1/IGHG2/C1QC/CD59	7
GO:0002697	regulation of immune effector process	10/65	353/18800	3.4323e-07	1.33141e-05	9.60373e-06	GRN/FCGR2B/LGALS3/TYROBP/HLA-B/B2M/HLA-DRB1/HLA-A/CD59/HLA-DRA	10
GO:0042742	defense response to bacterium	10/65	364/18800	4.54692e-07	1.6974e-05	1.22437e-05	GRN/LYZ/ACP5/IGHG4/IGHG3/IGKC/HLA-A/IGHG1/IGHG2/COLEC12	10
GO:0099024	plasma membrane invagination	7/65	137/18800	4.57933e-07	1.6974e-05	1.22437e-05	FCGR2B/IGHG4/IGHG3/IGKC/IGHG1/IGHG2/MSR1	7
GO:0002709	regulation of T cell mediated immunity	6/65	88/18800	5.85783e-07	2.1241e-05	1.53215e-05	FCGR2B/HLA-B/B2M/HLA-DRB1/HLA-A/HLA-DRA	6
GO:0010324	membrane invagination	7/65	144/18800	6.41817e-07	2.27777e-05	1.64299e-05	FCGR2B/IGHG4/IGHG3/IGKC/IGHG1/IGHG2/MSR1	7
GO:0006909	phagocytosis	9/65	310/18800	1.14113e-06	3.96541e-05	2.86032e-05	FCGR2B/TYROBP/IGHG4/IGHG3/IGKC/IGHG1/IGHG2/MSR1/COLEC12	9
GO:0006910	phagocytosis, recognition	6/65	102/18800	1.40168e-06	4.77143e-05	3.44171e-05	IGHG4/IGHG3/IGKC/IGHG1/IGHG2/COLEC12	6
GO:0002711	positive regulation of T cell mediated immunity	5/65	59/18800	1.83106e-06	6.10841e-05	4.4061e-05	HLA-B/B2M/HLA-DRB1/HLA-A/HLA-DRA	5
GO:0006958	complement activation, classical pathway	6/65	108/18800	1.95999e-06	6.41032e-05	4.62388e-05	IGHG4/IGHG3/IGKC/IGHG1/IGHG2/C1QC	6
GO:0006898	receptor-mediated endocytosis	8/65	246/18800	2.03477e-06	6.5269e-05	4.70797e-05	FCGR2B/APOE/APOC1/CD63/ANXA2/IGF2R/B2M/MSR1	8
GO:0002456	T cell mediated immunity	6/65	112/18800	2.42423e-06	7.48817e-05	5.40135e-05	FCGR2B/HLA-B/B2M/HLA-DRB1/HLA-A/HLA-DRA	6
GO:0002698	negative regulation of immune effector process	6/65	112/18800	2.42423e-06	7.48817e-05	5.40135e-05	GRN/FCGR2B/LGALS3/HLA-B/HLA-A/CD59	6
GO:0050863	regulation of T cell activation	9/65	342/18800	2.56193e-06	7.76964e-05	5.60438e-05	GPNMB/FCGR2B/LGALS3/B2M/HLA-DRB1/HLA-A/HLA-DRA/HLA-DQB1/HLA-DQA1	9
GO:1903037	regulation of leukocyte cell-cell adhesion	9/65	344/18800	2.68708e-06	8.00367e-05	5.77319e-05	GPNMB/FCGR2B/LGALS3/B2M/HLA-DRB1/HLA-A/HLA-DRA/HLA-DQB1/HLA-DQA1	9
GO:0050777	negative regulation of immune response	7/65	179/18800	2.75714e-06	8.06826e-05	5.81978e-05	GRN/FCGR2B/LGALS3/HLA-B/HLA-DRB1/HLA-A/CD59	7
GO:0002474	antigen processing and presentation of peptide antigen via MHC class I	4/65	29/18800	2.89608e-06	8.32874e-05	6.00766e-05	IFI30/HLA-B/B2M/HLA-A	4
GO:0022407	regulation of cell-cell adhesion	10/65	456/18800	3.46621e-06	9.7994e-05	7.06848e-05	GPNMB/FCGR2B/LGALS3/FXYD5/B2M/HLA-DRB1/HLA-A/HLA-DRA/HLA-DQB1/HLA-DQA1	10
GO:0002381	immunoglobulin production involved in immunoglobulin-mediated immune response	5/65	73/18800	5.29289e-06	0.000147142	0.000106136	B2M/HLA-DRB1/HLA-DRA/HLA-DQB1/HLA-DQA1	5
GO:0050864	regulation of B cell activation	7/65	200/18800	5.7346e-06	0.000156808	0.000113109	FCGR2B/TYROBP/IGHG4/IGHG3/IGKC/IGHG1/IGHG2	7
GO:0050853	B cell receptor signaling pathway	6/65	131/18800	6.01715e-06	0.000161881	0.000116767	FCGR2B/IGHG4/IGHG3/IGKC/IGHG1/IGHG2	6
GO:0007159	leukocyte cell-cell adhesion	9/65	381/18800	6.16061e-06	0.000163109	0.000117654	GPNMB/FCGR2B/LGALS3/B2M/HLA-DRB1/HLA-A/HLA-DRA/HLA-DQB1/HLA-DQA1	9
GO:0046466	membrane lipid catabolic process	4/65	36/18800	7.0533e-06	0.000183827	0.000132597	ASAH1/HEXB/FUCA1/HEXA	4
GO:0002705	positive regulation of leukocyte mediated immunity	6/65	138/18800	8.11807e-06	0.000208322	0.000150266	TYROBP/HLA-B/B2M/HLA-DRB1/HLA-A/HLA-DRA	6
GO:0050866	negative regulation of cell activation	7/65	216/18800	9.48688e-06	0.000239759	0.000172943	GPNMB/GRN/FCGR2B/APOE/LGALS3/TYROBP/HLA-DRB1	7
GO:0002377	immunoglobulin production	7/65	218/18800	1.00737e-05	0.00025079	0.000180899	FCGR2B/B2M/HLA-DRB1/IGKC/HLA-DRA/HLA-DQB1/HLA-DQA1	7
GO:0002440	production of molecular mediator of immune response	8/65	312/18800	1.16761e-05	0.000286407	0.000206591	FCGR2B/B2M/HLA-DRB1/IGKC/HLA-A/HLA-DRA/HLA-DQB1/HLA-DQA1	8
GO:1901214	regulation of neuron death	8/65	313/18800	1.19499e-05	0.000288876	0.000208372	GPNMB/NUPR1/GRN/FCGR2B/APOE/CTSZ/TYROBP/LGMN	8
GO:0008037	cell recognition	7/65	228/18800	1.34791e-05	0.000321188	0.000231678	LGALS3/IGHG4/IGHG3/IGKC/IGHG1/IGHG2/COLEC12	7
GO:0002703	regulation of leukocyte mediated immunity	7/65	236/18800	1.68456e-05	0.000395752	0.000285463	FCGR2B/TYROBP/HLA-B/B2M/HLA-DRB1/HLA-A/HLA-DRA	7
GO:0019377	glycolipid catabolic process	3/65	16/18800	2.13916e-05	0.000495573	0.000357466	HEXB/FUCA1/HEXA	3
GO:0016045	detection of bacterium	3/65	17/18800	2.59114e-05	0.000584057	0.000421291	HLA-B/HLA-DRB1/HLA-A	3
GO:0019885	antigen processing and presentation of endogenous peptide antigen via MHC class I	3/65	17/18800	2.59114e-05	0.000584057	0.000421291	HLA-B/B2M/HLA-A	3
GO:0070997	neuron death	8/65	353/18800	2.83539e-05	0.000630591	0.000454857	GPNMB/NUPR1/GRN/FCGR2B/APOE/CTSZ/TYROBP/LGMN	8
GO:0002822	regulation of adaptive immune response based on somatic recombination of immune receptors built from immunoglobulin superfamily domains	6/65	173/18800	2.93332e-05	0.000643787	0.000464375	FCGR2B/HLA-B/B2M/HLA-DRB1/HLA-A/HLA-DRA	6
GO:0002706	regulation of lymphocyte mediated immunity	6/65	175/18800	3.12907e-05	0.00067783	0.000488931	FCGR2B/HLA-B/B2M/HLA-DRB1/HLA-A/HLA-DRA	6
GO:0034381	plasma lipoprotein particle clearance	4/65	53/18800	3.3551e-05	0.000717476	0.000517528	APOE/APOC1/ANXA2/MSR1	4
GO:0031348	negative regulation of defense response	7/65	268/18800	3.80322e-05	0.00080301	0.000579225	GRN/FCGR2B/APOE/HLA-B/ACP5/HLA-DRB1/HLA-A	7
GO:0002824	positive regulation of adaptive immune response based on somatic recombination of immune receptors built from immunoglobulin superfamily domains	5/65	110/18800	3.90914e-05	0.000815056	0.000587914	HLA-B/B2M/HLA-DRB1/HLA-A/HLA-DRA	5
GO:1903706	regulation of hemopoiesis	8/65	371/18800	4.03569e-05	0.000831054	0.000599454	FCGR2B/TYROBP/HLA-B/B2M/HLA-DRB1/EVI2B/C1QC/HLA-DRA	8
GO:0098543	detection of other organism	3/65	20/18800	4.31187e-05	0.000877098	0.000632666	HLA-B/HLA-DRB1/HLA-A	3
GO:0002819	regulation of adaptive immune response	6/65	188/18800	4.67288e-05	0.000939079	0.000677375	FCGR2B/HLA-B/B2M/HLA-DRB1/HLA-A/HLA-DRA	6
GO:0002821	positive regulation of adaptive immune response	5/65	115/18800	4.83735e-05	0.000960559	0.000692868	HLA-B/B2M/HLA-DRB1/HLA-A/HLA-DRA	5
GO:0046514	ceramide catabolic process	3/65	21/18800	5.0181e-05	0.000984728	0.000710302	ASAH1/HEXB/HEXA	3
GO:0002708	positive regulation of lymphocyte mediated immunity	5/65	117/18800	5.25297e-05	0.00101883	0.000734902	HLA-B/B2M/HLA-DRB1/HLA-A/HLA-DRA	5
GO:1902105	regulation of leukocyte differentiation	7/65	283/18800	5.36943e-05	0.00102512	0.000739435	FCGR2B/TYROBP/HLA-B/HLA-DRB1/EVI2B/C1QC/HLA-DRA	7
GO:0002695	negative regulation of leukocyte activation	6/65	193/18800	5.40829e-05	0.00102512	0.000739435	GPNMB/GRN/FCGR2B/LGALS3/TYROBP/HLA-DRB1	6
GO:0030100	regulation of endocytosis	6/65	208/18800	8.18595e-05	0.00153418	0.00110663	APOE/APOC1/CD63/LGALS3/ANXA2/B2M	6
GO:0001911	negative regulation of leukocyte mediated cytotoxicity	3/65	25/18800	8.59257e-05	0.00157499	0.00113607	FCGR2B/HLA-B/HLA-A	3
GO:0098581	detection of external biotic stimulus	3/65	25/18800	8.59257e-05	0.00157499	0.00113607	HLA-B/HLA-DRB1/HLA-A	3
GO:0006022	aminoglycan metabolic process	5/65	131/18800	8.99015e-05	0.00162995	0.00117571	CHIT1/HEXB/FUCA1/HEXA/GNS	5
GO:0050870	positive regulation of T cell activation	6/65	223/18800	0.000119994	0.00213301	0.00153858	B2M/HLA-DRB1/HLA-A/HLA-DRA/HLA-DQB1/HLA-DQA1	6
GO:0031342	negative regulation of cell killing	3/65	28/18800	0.000121485	0.00213301	0.00153858	FCGR2B/HLA-B/HLA-A	3
GO:0032801	receptor catabolic process	3/65	28/18800	0.000121485	0.00213301	0.00153858	APOE/ANXA2/LGMN	3
GO:0002437	inflammatory response to antigenic stimulus	4/65	75/18800	0.000131551	0.0022857	0.00164872	FCGR2B/CD68/HLA-DRB1/IGHG1	4
GO:0050670	regulation of lymphocyte proliferation	6/65	230/18800	0.000142048	0.00244264	0.00176192	GPNMB/FCGR2B/LGALS3/TYROBP/HLA-DRB1/HLA-A	6
GO:0045088	regulation of innate immune response	6/65	231/18800	0.000145445	0.00247553	0.00178564	GRN/FCGR2B/APOE/TYROBP/HLA-B/HLA-A	6
GO:0032944	regulation of mononuclear cell proliferation	6/65	233/18800	0.000152431	0.00256824	0.00185252	GPNMB/FCGR2B/LGALS3/TYROBP/HLA-DRB1/HLA-A	6
GO:0042113	B cell activation	7/65	336/18800	0.000156571	0.00261161	0.0018838	FCGR2B/TYROBP/IGHG4/IGHG3/IGKC/IGHG1/IGHG2	7
GO:0030301	cholesterol transport	4/65	79/18800	0.000160945	0.00265799	0.00191725	APOE/APOC1/ANXA2/MSR1	4
GO:0030149	sphingolipid catabolic process	3/65	31/18800	0.000165459	0.00270574	0.0019517	ASAH1/HEXB/HEXA	3
GO:0001895	retina homeostasis	4/65	80/18800	0.000168978	0.00273647	0.00197386	LYZ/B2M/IGHG3/IGKC	4
GO:0050871	positive regulation of B cell activation	5/65	152/18800	0.000180771	0.00289319	0.00208691	IGHG4/IGHG3/IGKC/IGHG1/IGHG2	5
GO:0006026	aminoglycan catabolic process	3/65	32/18800	0.000182125	0.00289319	0.00208691	CHIT1/FUCA1/GNS	3
GO:1903039	positive regulation of leukocyte cell-cell adhesion	6/65	245/18800	0.000200139	0.00313198	0.00225915	B2M/HLA-DRB1/HLA-A/HLA-DRA/HLA-DQB1/HLA-DQA1	6
GO:0050672	negative regulation of lymphocyte proliferation	4/65	84/18800	0.000204029	0.00313198	0.00225915	GPNMB/FCGR2B/TYROBP/HLA-DRB1	4
GO:0097006	regulation of plasma lipoprotein particle levels	4/65	84/18800	0.000204029	0.00313198	0.00225915	APOE/APOC1/ANXA2/MSR1	4
GO:0002831	regulation of response to biotic stimulus	7/65	351/18800	0.000204668	0.00313198	0.00225915	GRN/FCGR2B/APOE/TYROBP/HLA-B/HLA-DRB1/HLA-A	7
GO:0032945	negative regulation of mononuclear cell proliferation	4/65	85/18800	0.000213552	0.00321178	0.00231671	GPNMB/FCGR2B/TYROBP/HLA-DRB1	4
GO:0002699	positive regulation of immune effector process	6/65	248/18800	0.000213733	0.00321178	0.00231671	TYROBP/HLA-B/B2M/HLA-DRB1/HLA-A/HLA-DRA	6
GO:1901216	positive regulation of neuron death	4/65	87/18800	0.000233552	0.00347826	0.00250893	NUPR1/GRN/FCGR2B/TYROBP	4
GO:0051250	negative regulation of lymphocyte activation	5/65	161/18800	0.000236217	0.00348681	0.0025151	GPNMB/FCGR2B/LGALS3/TYROBP/HLA-DRB1	5
GO:0070663	regulation of leukocyte proliferation	6/65	254/18800	0.000243107	0.00355705	0.00256576	GPNMB/FCGR2B/LGALS3/TYROBP/HLA-DRB1/HLA-A	6
GO:0070664	negative regulation of leukocyte proliferation	4/65	91/18800	0.000277546	0.00402562	0.00290375	GPNMB/FCGR2B/TYROBP/HLA-DRB1	4
GO:1901136	carbohydrate derivative catabolic process	5/65	169/18800	0.000295605	0.0042506	0.00306604	CHIT1/HEXB/FUCA1/HEXA/GNS	5
GO:0015918	sterol transport	4/65	94/18800	0.000314232	0.00447982	0.00323138	APOE/APOC1/ANXA2/MSR1	4
GO:0009595	detection of biotic stimulus	3/65	39/18800	0.000329828	0.00466232	0.00336301	HLA-B/HLA-DRB1/HLA-A	3
GO:0001894	tissue homeostasis	6/65	272/18800	0.000350709	0.00491583	0.00354587	LYZ/B2M/ACP5/IGHG3/IGKC/TPP1	6
GO:0045807	positive regulation of endocytosis	4/65	97/18800	0.000354274	0.00492441	0.00355206	APOE/CD63/ANXA2/B2M	4
GO:0042119	neutrophil activation	3/65	41/18800	0.000382829	0.00527734	0.00380664	GRN/FCGR2B/TYROBP	3
GO:0050727	regulation of inflammatory response	7/65	394/18800	0.000411872	0.00563116	0.00406186	NUPR1/GRN/FCGR2B/APOE/ALOX5AP/ACP5/HLA-DRB1	7
GO:0050728	negative regulation of inflammatory response	5/65	182/18800	0.000415484	0.00563437	0.00406417	GRN/FCGR2B/APOE/ACP5/HLA-DRB1	5
GO:0002366	leukocyte activation involved in immune response	6/65	285/18800	0.000449325	0.00604415	0.00435975	GRN/FCGR2B/LGALS3/TYROBP/HLA-DRB1/HLA-DRA	6
GO:0007033	vacuole organization	5/65	188/18800	0.000481797	0.00640271	0.00461839	NUPR1/GRN/HEXB/ANXA2/TPP1	5
GO:0002263	cell activation involved in immune response	6/65	289/18800	0.000483658	0.00640271	0.00461839	GRN/FCGR2B/LGALS3/TYROBP/HLA-DRB1/HLA-DRA	6
GO:0022409	positive regulation of cell-cell adhesion	6/65	291/18800	0.000501575	0.00657559	0.00474309	B2M/HLA-DRB1/HLA-A/HLA-DRA/HLA-DQB1/HLA-DQA1	6
GO:1900271	regulation of long-term synaptic potentiation	3/65	45/18800	0.000504601	0.00657559	0.00474309	APOE/TYROBP/LGMN	3
GO:0046651	lymphocyte proliferation	6/65	296/18800	0.000548639	0.00709402	0.00511705	GPNMB/FCGR2B/LGALS3/TYROBP/HLA-DRB1/HLA-A	6
GO:0048259	regulation of receptor-mediated endocytosis	4/65	110/18800	0.000570812	0.0073058	0.0052698	APOC1/CD63/ANXA2/B2M	4
GO:0036230	granulocyte activation	3/65	47/18800	0.000573777	0.0073058	0.0052698	GRN/FCGR2B/TYROBP	3
GO:0032943	mononuclear cell proliferation	6/65	300/18800	0.00058871	0.00743915	0.00536599	GPNMB/FCGR2B/LGALS3/TYROBP/HLA-DRB1/HLA-A	6
GO:0022408	negative regulation of cell-cell adhesion	5/65	199/18800	0.000623732	0.00766913	0.00553188	GPNMB/FCGR2B/LGALS3/FXYD5/HLA-DRB1	5
GO:0002526	acute inflammatory response	4/65	113/18800	0.000631708	0.00766913	0.00553188	NUPR1/FCGR2B/ALOX5AP/IGHG1	4
GO:0002604	regulation of dendritic cell antigen processing and presentation	2/65	11/18800	0.000634496	0.00766913	0.00553188	FCGR2B/CD68	2
GO:0097278	complement-dependent cytotoxicity	2/65	11/18800	0.000634496	0.00766913	0.00553188	IGHG1/CD59	2
GO:1902950	regulation of dendritic spine maintenance	2/65	11/18800	0.000634496	0.00766913	0.00553188	FCGR2B/APOE	2
GO:2000644	regulation of receptor catabolic process	2/65	11/18800	0.000634496	0.00766913	0.00553188	APOE/ANXA2	2
GO:0032102	negative regulation of response to external stimulus	7/65	429/18800	0.000682844	0.00819413	0.00591057	GRN/FCGR2B/APOE/HLA-B/ACP5/HLA-DRB1/HLA-A	7
GO:0002286	T cell activation involved in immune response	4/65	116/18800	0.000697079	0.0083052	0.00599069	FCGR2B/LGALS3/HLA-DRB1/HLA-DRA	4
GO:0002761	regulation of myeloid leukocyte differentiation	4/65	117/18800	0.000719895	0.0085162	0.00614289	TYROBP/HLA-DRB1/EVI2B/C1QC	4
GO:0044088	regulation of vacuole organization	3/65	51/18800	0.000729681	0.00857118	0.00618255	NUPR1/GRN/ANXA2	3
GO:0043523	regulation of neuron apoptotic process	5/65	207/18800	0.000745164	0.00864071	0.0062327	NUPR1/GRN/APOE/TYROBP/LGMN	5
GO:0002424	T cell mediated immune response to tumor cell	2/65	12/18800	0.000759698	0.00864071	0.0062327	HLA-DRB1/HLA-A	2
GO:0043380	regulation of memory T cell differentiation	2/65	12/18800	0.000759698	0.00864071	0.0062327	HLA-DRB1/HLA-DRA	2
GO:1900272	negative regulation of long-term synaptic potentiation	2/65	12/18800	0.000759698	0.00864071	0.0062327	APOE/TYROBP	2
GO:0045637	regulation of myeloid cell differentiation	5/65	208/18800	0.000761501	0.00864071	0.0062327	TYROBP/B2M/HLA-DRB1/EVI2B/C1QC	5
GO:0043525	positive regulation of neuron apoptotic process	3/65	52/18800	0.000772451	0.00870574	0.0062796	NUPR1/GRN/TYROBP	3
GO:0030203	glycosaminoglycan metabolic process	4/65	120/18800	0.000791513	0.00884017	0.00637657	HEXB/FUCA1/HEXA/GNS	4
GO:0002573	myeloid leukocyte differentiation	5/65	210/18800	0.000794979	0.00884017	0.00637657	ANXA2/TYROBP/HLA-DRB1/EVI2B/C1QC	5
GO:0060249	anatomical structure homeostasis	6/65	319/18800	0.000811147	0.00896022	0.00646317	LYZ/B2M/ACP5/IGHG3/IGKC/TPP1	6
GO:0048260	positive regulation of receptor-mediated endocytosis	3/65	53/18800	0.000816785	0.00896315	0.00646528	CD63/ANXA2/B2M	3
GO:0002524	hypersensitivity	2/65	13/18800	0.000895824	0.00957842	0.00690909	FCGR2B/IGHG1	2
GO:0033700	phospholipid efflux	2/65	13/18800	0.000895824	0.00957842	0.00690909	APOE/APOC1	2
GO:0043379	memory T cell differentiation	2/65	13/18800	0.000895824	0.00957842	0.00690909	HLA-DRB1/HLA-DRA	2
GO:2001198	regulation of dendritic cell differentiation	2/65	13/18800	0.000895824	0.00957842	0.00690909	FCGR2B/HLA-B	2
GO:0002707	negative regulation of lymphocyte mediated immunity	3/65	55/18800	0.000910234	0.00960931	0.00693136	FCGR2B/HLA-B/HLA-A	3
GO:0002763	positive regulation of myeloid leukocyte differentiation	3/65	55/18800	0.000910234	0.00960931	0.00693136	TYROBP/HLA-DRB1/EVI2B	3
GO:0050868	negative regulation of T cell activation	4/65	125/18800	0.000921849	0.00961413	0.00693484	GPNMB/FCGR2B/LGALS3/HLA-DRB1	4
GO:0016042	lipid catabolic process	6/65	327/18800	0.000922219	0.00961413	0.00693484	ASAH1/APOE/APOC1/HEXB/FUCA1/HEXA	6
GO:0045806	negative regulation of endocytosis	3/65	56/18800	0.000959393	0.00987849	0.00712553	APOC1/LGALS3/ANXA2	3
GO:0044242	cellular lipid catabolic process	5/65	219/18800	0.000959422	0.00987849	0.00712553	ASAH1/APOC1/HEXB/FUCA1/HEXA	5
GO:0070661	leukocyte proliferation	6/65	330/18800	0.000966767	0.00988649	0.0071313	GPNMB/FCGR2B/LGALS3/TYROBP/HLA-DRB1/HLA-A	6
GO:0052547	regulation of peptidase activity	7/65	456/18800	0.000976038	0.00988649	0.0071313	GRN/CTSD/ANXA2/CTSB/CSTB/APLP2/LGMN	7
GO:0050852	T cell receptor signaling pathway	4/65	127/18800	0.00097798	0.00988649	0.0071313	LGALS3/HLA-DRB1/HLA-A/HLA-DQB1	4
GO:0010872	regulation of cholesterol esterification	2/65	14/18800	0.0010428	0.0102922	0.00742397	APOE/APOC1	2
GO:0044794	positive regulation by host of viral process	2/65	14/18800	0.0010428	0.0102922	0.00742397	APOE/IGF2R	2
GO:0046479	glycosphingolipid catabolic process	2/65	14/18800	0.0010428	0.0102922	0.00742397	HEXB/HEXA	2
GO:0090715	immunological memory formation process	2/65	14/18800	0.0010428	0.0102922	0.00742397	HLA-DRB1/HLA-DRA	2
GO:0010755	regulation of plasminogen activation	2/65	15/18800	0.00120055	0.0116425	0.00839796	CTSZ/ANXA2	2
GO:0030852	regulation of granulocyte differentiation	2/65	15/18800	0.00120055	0.0116425	0.00839796	EVI2B/C1QC	2
GO:1902563	regulation of neutrophil activation	2/65	15/18800	0.00120055	0.0116425	0.00839796	GRN/FCGR2B	2
GO:0043112	receptor metabolic process	3/65	61/18800	0.00123039	0.011863	0.00855699	APOE/ANXA2/LGMN	3
GO:0032613	interleukin-10 production	3/65	63/18800	0.00135095	0.0128286	0.0092535	FCGR2B/TYROBP/HLA-DRB1	3
GO:0032653	regulation of interleukin-10 production	3/65	63/18800	0.00135095	0.0128286	0.0092535	FCGR2B/TYROBP/HLA-DRB1	3
GO:0002921	negative regulation of humoral immune response	2/65	16/18800	0.001369	0.0128286	0.0092535	FCGR2B/CD59	2
GO:0034375	high-density lipoprotein particle remodeling	2/65	16/18800	0.001369	0.0128286	0.0092535	APOE/APOC1	2
GO:0042159	lipoprotein catabolic process	2/65	16/18800	0.001369	0.0128286	0.0092535	APOE/CTSD	2
GO:0031638	zymogen activation	3/65	64/18800	0.00141391	0.0131754	0.00950364	CTSZ/ANXA2/LGMN	3
GO:0051402	neuron apoptotic process	5/65	241/18800	0.00146713	0.0135954	0.00980662	NUPR1/GRN/APOE/TYROBP/LGMN	5
GO:0016485	protein processing	5/65	243/18800	0.0015215	0.0140213	0.0101138	CTSS/CTSZ/CPM/ANXA2/LGMN	5
GO:0090713	immunological memory process	2/65	17/18800	0.00154808	0.0141055	0.0101746	HLA-DRB1/HLA-DRA	2
GO:0097067	cellular response to thyroid hormone stimulus	2/65	17/18800	0.00154808	0.0141055	0.0101746	CTSS/CTSB	2
GO:1903038	negative regulation of leukocyte cell-cell adhesion	4/65	144/18800	0.00155601	0.0141055	0.0101746	GPNMB/FCGR2B/LGALS3/HLA-DRB1	4
GO:0002704	negative regulation of leukocyte mediated immunity	3/65	67/18800	0.00161376	0.01455	0.0104952	FCGR2B/HLA-B/HLA-A	3
GO:0045862	positive regulation of proteolysis	6/65	369/18800	0.00171053	0.0150964	0.0108893	NUPR1/GRN/APOE/CTSD/ANXA2/LGMN	6
GO:0002281	macrophage activation involved in immune response	2/65	18/18800	0.00173771	0.0150964	0.0108893	GRN/TYROBP	2
GO:0030889	negative regulation of B cell proliferation	2/65	18/18800	0.00173771	0.0150964	0.0108893	FCGR2B/TYROBP	2
GO:0034433	steroid esterification	2/65	18/18800	0.00173771	0.0150964	0.0108893	APOE/APOC1	2
GO:0034434	sterol esterification	2/65	18/18800	0.00173771	0.0150964	0.0108893	APOE/APOC1	2
GO:0034435	cholesterol esterification	2/65	18/18800	0.00173771	0.0150964	0.0108893	APOE/APOC1	2
GO:0036035	osteoclast development	2/65	18/18800	0.00173771	0.0150964	0.0108893	ANXA2/TYROBP	2
GO:0046635	positive regulation of alpha-beta T cell activation	3/65	69/18800	0.00175633	0.015114	0.010902	HLA-DRB1/HLA-A/HLA-DRA	3
GO:0051346	negative regulation of hydrolase activity	6/65	371/18800	0.00175786	0.015114	0.010902	APOC1/LGALS3/ANXA2/CTSB/CSTB/APLP2	6
GO:0043031	negative regulation of macrophage activation	2/65	19/18800	0.00193782	0.0164913	0.0118955	GRN/FCGR2B	2
GO:0045953	negative regulation of natural killer cell mediated cytotoxicity	2/65	19/18800	0.00193782	0.0164913	0.0118955	HLA-B/HLA-A	2
GO:0042273	ribosomal large subunit biogenesis	3/65	72/18800	0.00198455	0.0168032	0.0121204	RPL14/NPM1/RPL6	3
GO:1905952	regulation of lipid localization	4/65	155/18800	0.00203658	0.0171457	0.0123675	APOE/APOC1/ANXA2/MSR1	4
GO:0045824	negative regulation of innate immune response	3/65	73/18800	0.00206453	0.0171457	0.0123675	GRN/HLA-B/HLA-A	3
GO:0150076	neuroinflammatory response	3/65	73/18800	0.00206453	0.0171457	0.0123675	NUPR1/GRN/TYROBP	3
GO:1902107	positive regulation of leukocyte differentiation	4/65	157/18800	0.00213381	0.0171457	0.0123675	TYROBP/HLA-DRB1/EVI2B/HLA-DRA	4
GO:1903708	positive regulation of hemopoiesis	4/65	157/18800	0.00213381	0.0171457	0.0123675	TYROBP/HLA-DRB1/EVI2B/HLA-DRA	4
GO:0007040	lysosome organization	3/65	74/18800	0.00214648	0.0171457	0.0123675	GRN/HEXB/TPP1	3
GO:0061515	myeloid cell development	3/65	74/18800	0.00214648	0.0171457	0.0123675	ANXA2/TYROBP/EVI2B	3
GO:0080171	lytic vacuole organization	3/65	74/18800	0.00214648	0.0171457	0.0123675	GRN/HEXB/TPP1	3
GO:0002577	regulation of antigen processing and presentation	2/65	20/18800	0.00214835	0.0171457	0.0123675	FCGR2B/CD68	2
GO:0002716	negative regulation of natural killer cell mediated immunity	2/65	20/18800	0.00214835	0.0171457	0.0123675	HLA-B/HLA-A	2
GO:0045591	positive regulation of regulatory T cell differentiation	2/65	20/18800	0.00214835	0.0171457	0.0123675	HLA-DRB1/HLA-DRA	2
GO:0097062	dendritic spine maintenance	2/65	20/18800	0.00214835	0.0171457	0.0123675	FCGR2B/APOE	2
GO:0030099	myeloid cell differentiation	6/65	391/18800	0.00228801	0.0181734	0.0131088	ANXA2/TYROBP/B2M/HLA-DRB1/EVI2B/C1QC	6
GO:0019370	leukotriene biosynthetic process	2/65	21/18800	0.00236921	0.0186407	0.0134459	ALOX5AP/LTA4H	2
GO:0044090	positive regulation of vacuole organization	2/65	21/18800	0.00236921	0.0186407	0.0134459	GRN/ANXA2	2
GO:0048145	regulation of fibroblast proliferation	3/65	79/18800	0.00258657	0.0201737	0.0145517	NUPR1/IFI30/S100A6	3
GO:0016137	glycoside metabolic process	2/65	22/18800	0.00260033	0.0201737	0.0145517	FUCA1/AKR1B1	2
GO:0032928	regulation of superoxide anion generation	2/65	22/18800	0.00260033	0.0201737	0.0145517	TYROBP/ACP5	2
GO:0097061	dendritic spine organization	3/65	80/18800	0.00268077	0.0207015	0.0149323	FCGR2B/APOE/LGMN	3
GO:0048144	fibroblast proliferation	3/65	81/18800	0.00277705	0.0213462	0.0153974	NUPR1/IFI30/S100A6	3
GO:0032693	negative regulation of interleukin-10 production	2/65	23/18800	0.00284165	0.0215449	0.0155407	FCGR2B/TYROBP	2
GO:0071359	cellular response to dsRNA	2/65	23/18800	0.00284165	0.0215449	0.0155407	NPM1/COLEC12	2
GO:1900120	regulation of receptor binding	2/65	23/18800	0.00284165	0.0215449	0.0155407	ANXA2/B2M	2
GO:0032092	positive regulation of protein binding	3/65	83/18800	0.00297597	0.0224612	0.0162017	APOE/ANXA2/B2M	3
GO:0007035	vacuolar acidification	2/65	24/18800	0.00309309	0.0231375	0.0166895	GRN/ATP6V0E1	2
GO:0042129	regulation of T cell proliferation	4/65	174/18800	0.00309332	0.0231375	0.0166895	GPNMB/LGALS3/HLA-DRB1/HLA-A	4
GO:0019915	lipid storage	3/65	86/18800	0.00329045	0.0245021	0.0176738	APOE/HEXB/MSR1	3
GO:0002438	acute inflammatory response to antigenic stimulus	2/65	25/18800	0.00335458	0.0247586	0.0178588	FCGR2B/IGHG1	2
GO:0031639	plasminogen activation	2/65	25/18800	0.00335458	0.0247586	0.0178588	CTSZ/ANXA2	2
GO:0106027	neuron projection organization	3/65	89/18800	0.00362458	0.0260701	0.0188048	FCGR2B/APOE/LGMN	3
GO:0001573	ganglioside metabolic process	2/65	26/18800	0.00362606	0.0260701	0.0188048	HEXB/HEXA	2
GO:0002726	positive regulation of T cell cytokine production	2/65	26/18800	0.00362606	0.0260701	0.0188048	B2M/HLA-A	2
GO:0006027	glycosaminoglycan catabolic process	2/65	26/18800	0.00362606	0.0260701	0.0188048	FUCA1/GNS	2
GO:0031954	positive regulation of protein autophosphorylation	2/65	26/18800	0.00362606	0.0260701	0.0188048	GPNMB/RAP2B	2
GO:0034377	plasma lipoprotein particle assembly	2/65	26/18800	0.00362606	0.0260701	0.0188048	APOE/APOC1	2
GO:0002418	immune response to tumor cell	2/65	27/18800	0.00390744	0.0279726	0.0201771	HLA-DRB1/HLA-A	2
GO:0007162	negative regulation of cell adhesion	5/65	305/18800	0.00405909	0.028934	0.0208706	GPNMB/FCGR2B/LGALS3/FXYD5/HLA-DRB1	5
GO:1905954	positive regulation of lipid localization	3/65	94/18800	0.00422617	0.0299968	0.0216372	APOE/ANXA2/MSR1	3
GO:0045785	positive regulation of cell adhesion	6/65	446/18800	0.00437124	0.0308951	0.0222851	B2M/HLA-DRB1/HLA-A/HLA-DRA/HLA-DQB1/HLA-DQA1	6
GO:0010447	response to acidic pH	2/65	29/18800	0.00449967	0.0314036	0.0226519	CTSS/LGMN	2
GO:0065005	protein-lipid complex assembly	2/65	29/18800	0.00449967	0.0314036	0.0226519	APOE/APOC1	2
GO:0097066	response to thyroid hormone	2/65	29/18800	0.00449967	0.0314036	0.0226519	CTSS/CTSB	2
GO:0051604	protein maturation	5/65	314/18800	0.00458884	0.0318924	0.0230046	CTSS/CTSZ/CPM/ANXA2/LGMN	5
GO:0002532	production of molecular mediator involved in inflammatory response	3/65	97/18800	0.00461452	0.0319378	0.0230373	GRN/ALOX5AP/PLD3	3
GO:0043393	regulation of protein binding	4/65	196/18800	0.00472539	0.0325701	0.0234934	APOE/CTSZ/ANXA2/B2M	4
GO:0060291	long-term synaptic potentiation	3/65	98/18800	0.0047486	0.0325954	0.0235116	APOE/TYROBP/LGMN	3
GO:0034368	protein-lipid complex remodeling	2/65	30/18800	0.00481038	0.0326167	0.023527	APOE/APOC1	2
GO:0034369	plasma lipoprotein particle remodeling	2/65	30/18800	0.00481038	0.0326167	0.023527	APOE/APOC1	2
GO:0048147	negative regulation of fibroblast proliferation	2/65	30/18800	0.00481038	0.0326167	0.023527	NUPR1/IFI30	2
GO:0045639	positive regulation of myeloid cell differentiation	3/65	99/18800	0.00488503	0.0329888	0.0237954	TYROBP/HLA-DRB1/EVI2B	3
GO:0002862	negative regulation of inflammatory response to antigenic stimulus	2/65	31/18800	0.00513071	0.0340604	0.0245684	FCGR2B/HLA-DRB1	2
GO:0043171	peptide catabolic process	2/65	31/18800	0.00513071	0.0340604	0.0245684	LTA4H/TPP1	2
GO:0062098	regulation of programmed necrotic cell death	2/65	31/18800	0.00513071	0.0340604	0.0245684	NUPR1/ASAH1	2
GO:0002285	lymphocyte activation involved in immune response	4/65	201/18800	0.00516377	0.0340604	0.0245684	FCGR2B/LGALS3/HLA-DRB1/HLA-DRA	4
GO:0032963	collagen metabolic process	3/65	101/18800	0.00516495	0.0340604	0.0245684	CTSS/VIM/CTSB	3
GO:0008202	steroid metabolic process	5/65	323/18800	0.00516624	0.0340604	0.0245684	ASAH1/APOE/APOC1/AKR1B1/LGMN	5
GO:0062014	negative regulation of small molecule metabolic process	3/65	102/18800	0.00530847	0.0348603	0.0251454	NUPR1/APOE/APOC1	3
GO:0042098	T cell proliferation	4/65	204/18800	0.00543948	0.0351672	0.0253668	GPNMB/LGALS3/HLA-DRB1/HLA-A	4
GO:0006664	glycolipid metabolic process	3/65	103/18800	0.00545437	0.0351672	0.0253668	HEXB/FUCA1/HEXA	3
GO:0034367	protein-containing complex remodeling	2/65	32/18800	0.00546062	0.0351672	0.0253668	APOE/APOC1	2
GO:0043372	positive regulation of CD4-positive, alpha-beta T cell differentiation	2/65	32/18800	0.00546062	0.0351672	0.0253668	HLA-DRB1/HLA-DRA	2
GO:0044788	modulation by host of viral process	2/65	32/18800	0.00546062	0.0351672	0.0253668	APOE/IGF2R	2
GO:0002444	myeloid leukocyte mediated immunity	3/65	104/18800	0.00560267	0.0355333	0.0256308	FCGR2B/TYROBP/IGHG1	3
GO:0019218	regulation of steroid metabolic process	3/65	104/18800	0.00560267	0.0355333	0.0256308	ASAH1/APOE/APOC1	3
GO:0050830	defense response to Gram-positive bacterium	3/65	104/18800	0.00560267	0.0355333	0.0256308	LYZ/ACP5/HLA-A	3
GO:1903509	liposaccharide metabolic process	3/65	104/18800	0.00560267	0.0355333	0.0256308	HEXB/FUCA1/HEXA	3
GO:0006643	membrane lipid metabolic process	4/65	207/18800	0.0057249	0.0358313	0.0258457	ASAH1/HEXB/FUCA1/HEXA	4
GO:0006672	ceramide metabolic process	3/65	105/18800	0.00575337	0.0358313	0.0258457	ASAH1/HEXB/HEXA	3
GO:0046634	regulation of alpha-beta T cell activation	3/65	105/18800	0.00575337	0.0358313	0.0258457	HLA-DRB1/HLA-A/HLA-DRA	3
GO:0045589	regulation of regulatory T cell differentiation	2/65	33/18800	0.00580003	0.0358313	0.0258457	HLA-DRB1/HLA-DRA	2
GO:0045940	positive regulation of steroid metabolic process	2/65	33/18800	0.00580003	0.0358313	0.0258457	APOE/APOC1	2
GO:0050858	negative regulation of antigen receptor-mediated signaling pathway	2/65	33/18800	0.00580003	0.0358313	0.0258457	FCGR2B/LGALS3	2
GO:0055094	response to lipoprotein particle	2/65	33/18800	0.00580003	0.0358313	0.0258457	APOE/CD68	2
GO:0042116	macrophage activation	3/65	106/18800	0.00590649	0.0363075	0.0261892	GRN/FCGR2B/TYROBP	3
GO:1901215	negative regulation of neuron death	4/65	209/18800	0.00592065	0.0363075	0.0261892	GPNMB/GRN/APOE/LGMN	4
GO:0006691	leukotriene metabolic process	2/65	34/18800	0.00614886	0.0371605	0.0268045	ALOX5AP/LTA4H	2
GO:0010984	regulation of lipoprotein particle clearance	2/65	34/18800	0.00614886	0.0371605	0.0268045	APOC1/ANXA2	2
GO:0090322	regulation of superoxide metabolic process	2/65	34/18800	0.00614886	0.0371605	0.0268045	TYROBP/ACP5	2
GO:1990000	amyloid fibril formation	2/65	34/18800	0.00614886	0.0371605	0.0268045	APOE/B2M	2
GO:0050869	negative regulation of B cell activation	2/65	35/18800	0.00650706	0.0390424	0.028162	FCGR2B/TYROBP	2
GO:0098751	bone cell development	2/65	35/18800	0.00650706	0.0390424	0.028162	ANXA2/TYROBP	2
GO:0030851	granulocyte differentiation	2/65	36/18800	0.00687456	0.0406623	0.0293304	EVI2B/C1QC	2
GO:0045066	regulatory T cell differentiation	2/65	36/18800	0.00687456	0.0406623	0.0293304	HLA-DRB1/HLA-DRA	2
GO:0048261	negative regulation of receptor-mediated endocytosis	2/65	36/18800	0.00687456	0.0406623	0.0293304	APOC1/ANXA2	2
GO:0071402	cellular response to lipoprotein particle stimulus	2/65	36/18800	0.00687456	0.0406623	0.0293304	APOE/CD68	2
GO:0002832	negative regulation of response to biotic stimulus	3/65	113/18800	0.00704683	0.041534	0.0299592	GRN/HLA-B/HLA-A	3
GO:0007596	blood coagulation	4/65	221/18800	0.00718948	0.0421776	0.0304234	APOE/CLIC1/CD59/RAP2B	4
GO:0045861	negative regulation of proteolysis	5/65	350/18800	0.0072066	0.0421776	0.0304234	CTSZ/ANXA2/CTSB/CSTB/APLP2	5
GO:0002237	response to molecule of bacterial origin	5/65	354/18800	0.00755068	0.043776	0.0315764	FCGR2B/VIM/CD68/B2M/ACP5	5
GO:0002369	T cell cytokine production	2/65	38/18800	0.00763718	0.043776	0.0315764	B2M/HLA-A	2
GO:0002724	regulation of T cell cytokine production	2/65	38/18800	0.00763718	0.043776	0.0315764	B2M/HLA-A	2
GO:0032371	regulation of sterol transport	2/65	38/18800	0.00763718	0.043776	0.0315764	APOC1/ANXA2	2
GO:0032374	regulation of cholesterol transport	2/65	38/18800	0.00763718	0.043776	0.0315764	APOC1/ANXA2	2
GO:0045622	regulation of T-helper cell differentiation	2/65	38/18800	0.00763718	0.043776	0.0315764	HLA-DRB1/HLA-DRA	2
GO:0050817	coagulation	4/65	226/18800	0.00776733	0.0443695	0.0320045	APOE/CLIC1/CD59/RAP2B	4
GO:0007599	hemostasis	4/65	227/18800	0.00788646	0.0448963	0.0323845	APOE/CLIC1/CD59/RAP2B	4
GO:0032368	regulation of lipid transport	3/65	118/18800	0.00793597	0.0450245	0.0324769	APOE/APOC1/ANXA2	3
GO:0097242	amyloid-beta clearance	2/65	39/18800	0.00803217	0.0452624	0.0326486	APOE/MSR1	2
GO:2000516	positive regulation of CD4-positive, alpha-beta T cell activation	2/65	39/18800	0.00803217	0.0452624	0.0326486	HLA-DRB1/HLA-DRA	2
GO:0001818	negative regulation of cytokine production	5/65	363/18800	0.0083666	0.0469882	0.0338934	GPNMB/FCGR2B/TYROBP/ACP5/HLA-DRB1	5
GO:0006690	icosanoid metabolic process	3/65	121/18800	0.00849981	0.0475761	0.0343175	ALOX5AP/AKR1B1/LTA4H	3
GO:0150077	regulation of neuroinflammatory response	2/65	41/18800	0.00884919	0.0493661	0.0356086	NUPR1/GRN	2

## Sheet: Table S5-2
ID	Description	GeneRatio	BgRatio	pvalue	p.adjust	qvalue	geneID	Count
GO:0006457	protein folding	18/132	212/18800	9.32397e-15	2.08204e-11	1.80689e-11	PDCD5/PDCL3/FKBP5/PDIA4/HSPA1A/DNAJA1/HSPA1B/HSP90AA1/DNAJC25/HSPB1/PDIA3/FKBP4/HSPH1/HSPA6/LMAN1/HSPA4/HSPA5/TCP1	18
GO:0061077	chaperone-mediated protein folding	12/132	70/18800	6.4963e-14	7.25312e-11	6.29458e-11	PDCD5/PDCL3/FKBP5/PDIA4/HSPA1A/HSPA1B/HSPB1/FKBP4/HSPH1/HSPA6/HSPA5/TCP1	12
GO:0042026	protein refolding	7/132	24/18800	2.24528e-10	1.67124e-07	1.45037e-07	HSPA1A/DNAJA1/HSPA1B/HSP90AA1/HSPB1/HSPA6/HSPA5	7
GO:0001819	positive regulation of cytokine production	17/132	475/18800	3.89195e-08	2.17268e-05	1.88555e-05	NOS2/SERPINE1/HSPA1A/HSPA1B/HSP90AA1/SLC11A1/C5AR1/FGR/HSPB1/CEBPG/MIF/OAS1/CASP1/TLR2/C3AR1/IFNGR1/TMED10	17
GO:0006986	response to unfolded protein	10/132	139/18800	5.10889e-08	2.28163e-05	1.9801e-05	HSPA1A/DNAJA1/HSPA1B/HSP90AA1/HSPB1/HSPH1/MANF/HSPA6/HSPA4/HSPA5	10
GO:0035966	response to topologically incorrect protein	10/132	160/18800	1.92618e-07	7.16862e-05	6.22124e-05	HSPA1A/DNAJA1/HSPA1B/HSP90AA1/HSPB1/HSPH1/MANF/HSPA6/HSPA4/HSPA5	10
GO:0002430	complement receptor mediated signaling pathway	4/132	13/18800	1.58072e-06	0.00050425	0.00043761	C5AR1/FPR1/FPR3/C3AR1	4
GO:0051085	chaperone cofactor-dependent protein refolding	5/132	32/18800	2.7348e-06	0.00076335	0.000662469	HSPA1A/HSPA1B/HSPH1/HSPA6/HSPA5	5
GO:0051084	'de novo' post-translational protein folding	5/132	37/18800	5.75548e-06	0.001428	0.00123928	HSPA1A/HSPA1B/HSPH1/HSPA6/HSPA5	5
GO:0006458	'de novo' protein folding	5/132	41/18800	9.67476e-06	0.00196398	0.00170442	HSPA1A/HSPA1B/HSPH1/HSPA6/HSPA5	5
GO:1905521	regulation of macrophage migration	5/132	41/18800	9.67476e-06	0.00196398	0.00170442	SLAMF8/C5AR1/MIF/C3AR1/MMP14	5
GO:0002832	negative regulation of response to biotic stimulus	7/132	113/18800	1.49264e-05	0.00277755	0.00241048	MAPKBP1/PARP14/VSIG4/SLAMF8/IL4I1/OAS1/DUSP10	7
GO:0010758	regulation of macrophage chemotaxis	4/132	27/18800	3.59507e-05	0.00617522	0.00535913	SLAMF8/C5AR1/MIF/C3AR1	4
GO:1905517	macrophage migration	5/132	55/18800	4.15141e-05	0.0066215	0.00574643	SLAMF8/C5AR1/MIF/C3AR1/MMP14	5
GO:0042742	defense response to bacterium	11/132	364/18800	5.27836e-05	0.00785772	0.00681927	NOS2/SERPINE1/MAPKBP1/SLAMF8/SLC11A1/C5AR1/RNASE6/FGR/OAS1/TLR2/ANG	11
GO:0032757	positive regulation of interleukin-8 production	5/132	62/18800	7.42484e-05	0.00966125	0.00838445	NOS2/SERPINE1/HSPA1A/HSPA1B/TLR2	5
GO:0032677	regulation of interleukin-8 production	6/132	102/18800	8.29163e-05	0.00966125	0.00838445	NOS2/SERPINE1/MAPKBP1/HSPA1A/HSPA1B/TLR2	6
GO:0060760	positive regulation of response to cytokine stimulus	5/132	64/18800	8.65083e-05	0.00966125	0.00838445	PARP14/HSPA1A/HSPA1B/CASP1/TLR2	5
GO:0032637	interleukin-8 production	6/132	103/18800	8.75432e-05	0.00966125	0.00838445	NOS2/SERPINE1/MAPKBP1/HSPA1A/HSPA1B/TLR2	6
GO:0002253	activation of immune response	11/132	386/18800	8.91453e-05	0.00966125	0.00838445	KLHL6/VSIG4/HSP90AA1/C5AR1/CFHR1/FGR/FPR1/FPR3/C3AR1/CD22/THEMIS2	11
GO:1903265	positive regulation of tumor necrosis factor-mediated signaling pathway	3/132	13/18800	9.19115e-05	0.00966125	0.00838445	HSPA1A/HSPA1B/CASP1	3
GO:0009615	response to virus	11/132	392/18800	0.000102171	0.00966125	0.00838445	IFIT2/HSP90AA1/IFI6/RNASE6/IFI44L/FGR/HSPB1/OAS1/TLR2/IFNGR1/MX1	11
GO:0042116	macrophage activation	6/132	106/18800	0.000102669	0.00966125	0.00838445	VSIG4/SLC11A1/C5AR1/MIF/TLR2/IFNGR1	6
GO:2001236	regulation of extrinsic apoptotic signaling pathway	7/132	153/18800	0.000103838	0.00966125	0.00838445	SERPINE1/HSPA1A/HSPA1B/IFI6/DEDD2/PDIA3/G0S2	7
GO:0009408	response to heat	6/132	109/18800	0.000119804	0.0107009	0.00928668	HSPA1A/DNAJA1/HSPA1B/HSP90AA1/HSPB1/HSPA6	6
GO:0048246	macrophage chemotaxis	4/132	38/18800	0.000142435	0.0122329	0.0106163	SLAMF8/C5AR1/MIF/C3AR1	4
GO:0002764	immune response-regulating signaling pathway	12/132	482/18800	0.000151927	0.012565	0.0109044	HSPA1A/HSPA1B/KLHL6/C5AR1/FGR/OAS1/FPR1/FPR3/TLR2/C3AR1/CD22/THEMIS2	12
GO:0045824	negative regulation of innate immune response	5/132	73/18800	0.000162041	0.0129228	0.011215	PARP14/VSIG4/SLAMF8/OAS1/DUSP10	5
GO:0097191	extrinsic apoptotic signaling pathway	8/132	221/18800	0.00016971	0.0130677	0.0113407	SERPINE1/BCL2A1/HSPA1A/HSPA1B/IFI6/DEDD2/PDIA3/G0S2	8
GO:0043508	negative regulation of JUN kinase activity	3/132	16/18800	0.000177211	0.0131904	0.0114472	DNAJA1/HIPK3/DUSP10	3
GO:0002831	regulation of response to biotic stimulus	10/132	351/18800	0.000188319	0.013565	0.0117723	MAPKBP1/PARP14/VSIG4/HSP90AA1/SLAMF8/IL4I1/FGR/MIF/OAS1/DUSP10	10
GO:0002683	negative regulation of immune system process	11/132	425/18800	0.000206761	0.0142609	0.0123762	PARP14/VSIG4/SLAMF8/IL4I1/FGR/MIF/OAS1/TMEM176B/CD22/DUSP10/MERTK	11
GO:0051607	defense response to virus	9/132	290/18800	0.000211662	0.0142609	0.0123762	IFIT2/HSP90AA1/IFI6/RNASE6/IFI44L/OAS1/TLR2/IFNGR1/MX1	9
GO:0140546	defense response to symbiont	9/132	291/18800	0.000217138	0.0142609	0.0123762	IFIT2/HSP90AA1/IFI6/RNASE6/IFI44L/OAS1/TLR2/IFNGR1/MX1	9
GO:0072594	establishment of protein localization to organelle	11/132	431/18800	0.00023325	0.0148813	0.0129147	PDCD5/DNAJA1/KPNA3/HSP90AA1/RAN/IPO7/LMAN1/HSPA4/HSPA5/TCP1/PEX3	11
GO:0050777	negative regulation of immune response	7/132	179/18800	0.000273557	0.0169682	0.0147257	PARP14/VSIG4/SLAMF8/IL4I1/FGR/OAS1/DUSP10	7
GO:2001233	regulation of apoptotic signaling pathway	10/132	370/18800	0.000287134	0.0173289	0.0150388	SERPINE1/HSPA1A/DNAJA1/HSPA1B/IFI6/DEDD2/HSPB1/PDIA3/MIF/G0S2	10
GO:0045766	positive regulation of angiogenesis	7/132	183/18800	0.000312849	0.0179126	0.0155454	SERPINE1/PDCL3/CCL24/SIRT6/C5AR1/HSPB1/C3AR1	7
GO:1904018	positive regulation of vasculature development	7/132	183/18800	0.000312849	0.0179126	0.0155454	SERPINE1/PDCL3/CCL24/SIRT6/C5AR1/HSPB1/C3AR1	7
GO:0034341	response to interferon-gamma	6/132	140/18800	0.00046505	0.0259614	0.0225304	NOS2/PARP14/CCL24/SLC11A1/CASP1/TLR2	6
GO:0051131	chaperone-mediated protein complex assembly	3/132	23/18800	0.000540643	0.0294453	0.0255539	HSPA1A/HSP90AA1/HSPA4	3
GO:0031348	negative regulation of defense response	8/132	268/18800	0.000617268	0.0328181	0.028481	MAPKBP1/PARP14/VSIG4/SLAMF8/FGR/OAS1/DUSP10/SERPINF1	8
GO:0051348	negative regulation of transferase activity	8/132	270/18800	0.000648022	0.0336519	0.0292046	DNAJA1/MIDN/HIPK3/GADD45A/HSPB1/EIF4A2/IPO7/DUSP10	8
GO:0050764	regulation of phagocytosis	5/132	99/18800	0.000667229	0.0337363	0.0292778	TUB/SLC11A1/FGR/TLR2/MERTK	5
GO:0001961	positive regulation of cytokine-mediated signaling pathway	4/132	57/18800	0.000687658	0.0337363	0.0292778	PARP14/HSPA1A/HSPA1B/CASP1	4
GO:1905523	positive regulation of macrophage migration	3/132	25/18800	0.00069497	0.0337363	0.0292778	C5AR1/C3AR1/MMP14	3
GO:0017038	protein import	7/132	210/18800	0.000712136	0.033834	0.0293627	PDCD5/KPNA3/HSP90AA1/RAN/IPO7/HSPA4/PEX3	7
GO:0045765	regulation of angiogenesis	9/132	345/18800	0.000746525	0.034729	0.0301393	SERPINE1/PDCL3/CCL24/SIRT6/C5AR1/GADD45A/HSPB1/C3AR1/SERPINF1	9
GO:0051204	protein insertion into mitochondrial membrane	3/132	26/18800	0.000781602	0.0356187	0.0309115	PDCD5/HSP90AA1/HSPA4	3
GO:0032760	positive regulation of tumor necrosis factor production	5/132	103/18800	0.000798639	0.0356672	0.0309536	HSPB1/MIF/OAS1/TLR2/IFNGR1	5
GO:0050830	defense response to Gram-positive bacterium	5/132	104/18800	0.000834309	0.0362109	0.0314254	C5AR1/RNASE6/FGR/TLR2/ANG	5
GO:1901342	regulation of vasculature development	9/132	351/18800	0.000843244	0.0362109	0.0314254	SERPINE1/PDCL3/CCL24/SIRT6/C5AR1/GADD45A/HSPB1/C3AR1/SERPINF1	9
GO:0002685	regulation of leukocyte migration	7/132	218/18800	0.000886779	0.0373618	0.0324242	SERPINE1/CCL24/SLAMF8/C5AR1/MIF/C3AR1/MMP14	7
GO:0032102	negative regulation of response to external stimulus	10/132	429/18800	0.00090583	0.0374578	0.0325075	SERPINE1/MAPKBP1/PARP14/VSIG4/SLAMF8/FGR/MIF/OAS1/DUSP10/SERPINF1	10
GO:1903557	positive regulation of tumor necrosis factor superfamily cytokine production	5/132	107/18800	0.000948465	0.0385077	0.0334186	HSPB1/MIF/OAS1/TLR2/IFNGR1	5
GO:0045936	negative regulation of phosphate metabolic process	10/132	440/18800	0.00109657	0.0407576	0.0353712	PARP14/DNAJA1/MIDN/SIRT6/HIPK3/GADD45A/HSPB1/IPO7/DUSP10/IQGAP1	10
GO:0010563	negative regulation of phosphorus metabolic process	10/132	441/18800	0.00111542	0.0407576	0.0353712	PARP14/DNAJA1/MIDN/SIRT6/HIPK3/GADD45A/HSPB1/IPO7/DUSP10/IQGAP1	10
GO:0032103	positive regulation of response to external stimulus	10/132	442/18800	0.00113455	0.0407576	0.0353712	SERPINE1/CCL24/HSP90AA1/C5AR1/HSPB1/MIF/CASP1/TLR2/C3AR1/MGST2	10
GO:0002698	negative regulation of immune effector process	5/132	112/18800	0.00116401	0.0407576	0.0353712	VSIG4/SLAMF8/IL4I1/CD22/DUSP10	5
GO:0097529	myeloid leukocyte migration	7/132	229/18800	0.00118029	0.0407576	0.0353712	SERPINE1/CCL24/SLAMF8/C5AR1/MIF/C3AR1/MMP14	7
GO:0034605	cellular response to heat	4/132	66/18800	0.00119513	0.0407576	0.0353712	HSPA1A/HSPA1B/HSP90AA1/HSPA6	4
GO:0038034	signal transduction in absence of ligand	4/132	66/18800	0.00119513	0.0407576	0.0353712	BCL2A1/HSPA1A/HSPA1B/IFI6	4
GO:0097192	extrinsic apoptotic signaling pathway in absence of ligand	4/132	66/18800	0.00119513	0.0407576	0.0353712	BCL2A1/HSPA1A/HSPA1B/IFI6	4
GO:0090151	establishment of protein localization to mitochondrial membrane	3/132	30/18800	0.00119575	0.0407576	0.0353712	PDCD5/HSP90AA1/HSPA4	3
GO:2001234	negative regulation of apoptotic signaling pathway	7/132	230/18800	0.00121035	0.0407576	0.0353712	SERPINE1/HSPA1A/DNAJA1/HSPA1B/IFI6/HSPB1/MIF	7
GO:0045088	regulation of innate immune response	7/132	231/18800	0.001241	0.0407576	0.0353712	PARP14/VSIG4/HSP90AA1/SLAMF8/FGR/OAS1/DUSP10	7
GO:0002274	myeloid leukocyte activation	7/132	232/18800	0.00127226	0.0407576	0.0353712	VSIG4/SLC11A1/C5AR1/FGR/MIF/TLR2/IFNGR1	7
GO:0002429	immune response-activating cell surface receptor signaling pathway	8/132	300/18800	0.00127767	0.0407576	0.0353712	KLHL6/C5AR1/FGR/FPR1/FPR3/C3AR1/CD22/THEMIS2	8
GO:0002757	immune response-activating signal transduction	8/132	300/18800	0.00127767	0.0407576	0.0353712	KLHL6/C5AR1/FGR/FPR1/FPR3/C3AR1/CD22/THEMIS2	8
GO:0031647	regulation of protein stability	8/132	300/18800	0.00127767	0.0407576	0.0353712	PDCL3/HSPA1A/HSPA1B/SIRT6/ATP1B3/HSP90AA1/RNF149/TCP1	8
GO:0045577	regulation of B cell differentiation	3/132	31/18800	0.00131711	0.0414241	0.0359496	SLAMF8/IL4I1/MMP14	3
GO:0033673	negative regulation of kinase activity	7/132	236/18800	0.00140353	0.0432488	0.0375332	DNAJA1/MIDN/HIPK3/GADD45A/HSPB1/IPO7/DUSP10	7
GO:0015718	monocarboxylic acid transport	5/132	117/18800	0.00141387	0.0432488	0.0375332	NOS2/AQP9/CES1/SLC27A5/MIF	5
GO:0071346	cellular response to interferon-gamma	5/132	118/18800	0.00146823	0.044305	0.0384498	NOS2/PARP14/CCL24/CASP1/TLR2	5
GO:0042326	negative regulation of phosphorylation	9/132	382/18800	0.00151912	0.0452291	0.0392518	PARP14/DNAJA1/MIDN/SIRT6/HIPK3/GADD45A/HSPB1/IPO7/DUSP10	9
GO:0072655	establishment of protein localization to mitochondrion	5/132	120/18800	0.00158157	0.0453021	0.0393152	PDCD5/DNAJA1/HSP90AA1/LMAN1/HSPA4	5
GO:1901099	negative regulation of signal transduction in absence of ligand	3/132	33/18800	0.00158243	0.0453021	0.0393152	HSPA1A/HSPA1B/IFI6	3
GO:2001240	negative regulation of extrinsic apoptotic signaling pathway in absence of ligand	3/132	33/18800	0.00158243	0.0453021	0.0393152	HSPA1A/HSPA1B/IFI6	3
GO:0060759	regulation of response to cytokine stimulus	6/132	178/18800	0.00162021	0.0457966	0.0397443	PARP14/HSPA1A/HSPA1B/OAS1/CASP1/TLR2	6
GO:0071901	negative regulation of protein serine/threonine kinase activity	5/132	122/18800	0.00170121	0.047269	0.0410221	DNAJA1/HIPK3/GADD45A/IPO7/DUSP10	5
GO:0009266	response to temperature stimulus	6/132	180/18800	0.00171464	0.047269	0.0410221	HSPA1A/DNAJA1/HSPA1B/HSP90AA1/HSPB1/HSPA6	6
GO:0002688	regulation of leukocyte chemotaxis	5/132	124/18800	0.00182737	0.0497623	0.0431859	SERPINE1/SLAMF8/C5AR1/MIF/C3AR1	5

[truncated: 7 more sheets: Table S5-3, Table S5-4, Table S6-1, Table S6-2, Table S6-3, Table S7, Table S8]
