# Supplementary material for: Broad rim lesions are a new pathological and imaging biomarker for rapid disease progression in multiple sclerosis
Source: Nat Med. 2025 Apr 29;31(6):2016–26. doi: 10.1038/s41591-025-03625-7 (PMC12176629; doi:10.1038/s41591-025-03625-7)
Supplement: Supplementary file 3 — Cohort data and histology. [file 41591_2025_3625_MOESM3_ESM.xlsx]

## Sheet: Fig 2b
	First symptoms		(EDSSeq3)/Walking difficulties		(EDSSeq6) Use walking aid		(EDSSeq8) Use wheelchair		Death
	MSwSP	MSwRP	MSwSP	MSwRP	MSwSP	MSwRP	MSwSP	MSwRP	MSwSP	MSwRP
	24	22	29		62	27	73	28	81	33
	21	33	35		73	37	76	41	77	48
	32	32			46	38	66		72	39
	35	23	55	26	75		78		79	32
	30	36	72		75	45			81	46
	33	41		49	69	50		56	75	56
	45	34	45	27	65	30	77	34	77	41
	49	24	70	29		30		32	81	34
	24	24		27	79	31	83	33	84	35
	37	29	48	35	68	36		38	75	40
	30	45	50		57	55	59	56	70	56
	17	40			63	44	73		81	48
	24	30			59	33	73	36	75	41
	22	40	46	41	55	45	64	46	81	47
	20	28	63	32	75	32		36	75	41
	34	27	44	28	81	29		33	84	41
	36	33	68	34	75	38	75	49	76	50
	29	28	57	34	64	35		42	64	44
	22	50	48	53	56	54	59	57	73	60
	41	32	83	36	89	40	94	41	95	50
	36	23	52	31	61	31	63	44	63	54
	19	58	44	59	60	61		61	62	61
	39	18	62	21	74	44		46	75	47
	24	33	47	35	63	39	72	41	74	48
	37	25	45	25	58	25	73	44	82	49
	30	29	69	32		38		38	84	39
	22	37	62	37	74	41	81	52	82	52
	25	25	38					39	68	48
	17	43		52	60	53	64	57	65	67
	30		69		78				81
	33		64		67		72		75
	32		67		91				92
	51		50		66				67

## Sheet: Fig 2c
	(EDSSeq3) walking difficulties		(EDSSeq6) use walking aid		(EDSSeq8) use wheelchair		Death
	MSwSP	MSwRP	MSwSP	MSwRP	MSwSP	MSwRP	MSwSP	MSwRP
	5		38	5	49	6	57	11
	7		45	4	48	8	49	15
			15	6	35		41	7
	20	3	40		43		44	9
	50		53	9			59	10
			28	2		8	34	8
	0	1	20	4	32	8	32	15
	20	5		6		8	31	10
		3	55	7	59	9	60	11
	2	6	22	7		9	29	11
	30		37	10	39	11	50	11
			46	5	56		64	9
			35	3	49	6	51	11
	24	1	33	5	42	6	59	7
	43	5	55	5		9	55	14
	10	1	47	2		6	50	14
	32	1	39	5	39	16	40	17
	18	4	25	5		12	25	14
	17	1	25	2	28	5	42	8
	32	4	38	8	43	9	44	18
	16	8	25	8	27	21	27	31
	25	1	41	3		3	43	3
	23	3	35	26		28	36	29
	23	3	39	7	48	9	50	16
	7	1	20	1	35	20	44	25
	20	4		10		10	35	11
	40	1	52	5	59	16	60	16
	13					15	43	24
		10	40	11	44	15	45	25
	39		48				51
	31		34		39		42
	35		59				60
	6		22				23

## Sheet: Fig 2d
	EDSSeq8		EDSSeq6		EDSSeq3
	MSwSP	MSwRP	MSwSP	MSwRP	MSwSP	MSwRP
reached	20	29	30	29	33	29
not reached	12	0	3	0	0	0
unknown	1	0

## Sheet: Fig 2e
	MSwSP	MSwRP
	5.52	9.42
	3.83	8.63
	7.76	8.57
	3.44
	3.44	7.89
	4.41	7.33
	4.82	8.33
		9.2
	3.44	9.2
	4.53	8.76
	6.43	6.72
	5.32	7.99
	6.12	8.98
	6.72	7.89
	3.44	9.05
	3.44	9.3
	3.44	8.57
	5.15	8.86
	6.55	6.86
	3.44	8.33
	5.82	9.12
	5.97	5.82
	3.69	7.99
	5.32	8.47
	6.12	9.45
		8.57
	3.69	8.27
	5.97	6.95
	3.44
	4.65
	3.44
	6.12

## Sheet: Fig 2f
	MSwSP	MSwRP
	1994	1993
	1999	1995
	2002	1995
	2002	1996
	2003	1996
	2005	1997
	2006	1998
	2007	2001
	2007	2004
	2009
	2010	2007
	2010	2010
	2012	2011
	2013	2012
	2014	2014
	2014	2015
	2015	2016
	2015	2017
	2016	2017
	2017	2017
	2018	2018
	2018	1991
	1998	1992
	1999	1994
	2001	1995
	2002	2007
	2009	2007
	2011
	2011	2007
	2012	2009
	2015	2016
	2015
	2017

## Sheet: Fig 2g
	women	men
MSwSP	22	11
MSwRP	20	9

## Sheet: Fig 2h
	relapses yes	relapses no	uncertain
MSwSP	24	5	3
MSwRRP	19	6	4

## Sheet: Fig 2i
	immunotherapy yes	immunotherapy no
MSwSP	2	31
MSwRP	10	19

## Sheet: Fig 2j
MSwSP	MSwRP
2	28
2	26
15	11
19	18
10	28
10	36
25	30
16	20
29	27
20	32
21	5
2	10
12	16
9	51
6	28
17	32
9	19
10	51
6
7

## Sheet: Fig 1k 
MSwSP (%)	MSwRP (%)
3.9	23.6
0.9	16.6
0	7.3
1.7	1.4
1	24
0	1.1
0.8	40
18.6	19.9
2.4	17.1
1.8	57.9
0.3	0.2
7.2
2.7
0.9
2.8

[truncated: 14 more sheets: Fig 2l, Fig 2m, Fig 2n, Fig 2o, Fig 2p, Fig 2q, Fig 2r, Fig 2s, Fig 2t, Fig 2u, Fig 2v, Fig 2w, Fig 2x, Tabelle1]
