# Supplementary material for: Broad rim lesions are a new pathological and imaging biomarker for rapid disease progression in multiple sclerosis
Source: Nat Med. 2025 Apr 29;31(6):2016–26. doi: 10.1038/s41591-025-03625-7 (PMC12176629; doi:10.1038/s41591-025-03625-7)
Supplement: Supplementary file 4 — Histology. [file 41591_2025_3625_MOESM4_ESM.xlsx]

## Sheet: Fig 3d
	BRL rim	mixed rim	active core
	374.4	217.6	669.3
	452.8	307.2	1112
	448	132.8	660.8
	464	163.2	753.6
	472	419.2	755.2
	276.8	174.4	724.8
	680	433.6	1107.2
	595.2	198.46	1249.6
	336	347.2	1259.2
	337.6	382.4	1016
	691.2	262.4	1059.2
	408	233.6
	641.6	289.6
	742.4	368
	656	342.4
	734.4	523.2
	656	544
		232
		321.6
		504

## Sheet: Fig 3e
	BRL rim	mixed rim	active center
	467	238.4	924.8
	514	368	1260.8
	531	147.2	696
	427	140.8	790.4
	368	491.2	1201.6
	613	126.4	776
	704	492.8	1225.6
	493	201.6	1204.8
	522	377.6
	354	534.4
	676.8	229.2
	462.4	344
	857.6	275.2
	809.6	404.8
	841.6	294.2
	696	561.6
		788.8
		227.2
		400
		316.8

## Sheet: Fig 3f
	BRL rim	mixed rim	active core
	68.8	190.4	786.7
	484.8	412.8	1497.6
	414.4	92.8	1000
	180.8	52.8	624
	425.6	409.6	630
	531.2	91.2	1131.2
	588.8	196.8	1473.6
	276.8	361.6	1393.6
	464	456.2	1315.56
	259.2	374.4	856
	926.4	257.6
	446.4	400
	726.4	505.6
	656	724.8
	497.6	708.8
	598.4	203.2
	457.6	371.2
		544
		446.4

## Sheet: Fig 3g
	BRL rim	mixed rim	active core
	322	145.6	689.6
	379	227.2	1088
	544	240	918.4
	382	281.6	620.8
	322	363.2	870.4
	520	116.8	496
	637	208	755.2
	480	148	845
	536	342.4	1947.2
	342	606.4	1216
	686.4	467.2	1339.2
	432	510.4
	728	380.8
	689.6	944
	780.8	976
	646.4	369.6
	657.6	362.2
		753.6

## Sheet: Fig 3h
	BRL rim	mixed rim	active core
	144	35.2	139.2
	169.6	20.8	64
	150.4	8	139.2
	80	9.6	168
	132.8	0	195.2
	190.4	3.2	84.8
	163.2	8	91.2
	222.4	84.8	109.7
	140.8	67.2	131.2
	171.2	99.2	142.4
	123.2	76.8	150.4
	240	152
	220.8	152
	118.4	70.4
		27.2
		59.2

## Sheet: Fig 3i
	BRL rim	mixed rim	active core
	81.6	24	41.6
	6.4	75.2	476.8
	14.4	48	396.8
	43.2	9.6	473.6
	14.4	8	182.4
	412.8	12.8	59.2
	216	40	19.2
	72	6.4	262.4
	11.2	11.2	257.6
	78.4	54.4
	11.2	28.8
	56	0
	356.8	6.4
	270.4	11.2
	238.4	17.6
	40	19.2
		4.8
		32
		9.6
		252.8

## Sheet: Fig 3j
	BRL rim	mixed rim	active core
	3.2	3.2	1.6
	3.2	3.2	4.8
	1.6	3.2	27.2
	1.6	1.6	307.2
	1.6	1.6	46.4
	12.8	0	0
	11.2	1.6	41.6
	8	1.6	72
	6.4	8	0
	12.8	14.4	0
	4.8	6.4	3.2
	3.2	0
	14.4	0
	11.2	0
	19.2	1.6
	38.4	0
		3.2
		8
		48

## Sheet: Fig 3k
	BRL rim	mixed rim	active core
	1.6	64	44.8
	52.8	78.4	36.8
	156.8	1.6	11.2
	52.8	0	1.6
	3.2	297.6	75.2
	107.2	0	12.8
	353.6	17.6	40
	0	172.8	4.8
	80	179.2
	0	244.8
	216	232
	219.2	201.6
	256	195.2
		41.6
		17.6

## Sheet: Fig 3l
	BRL rim	mixed rim	active core
	38	4	86.4
	75	0	24
	19	12.8	54.4
	13	1.6	43.2
	21	144	102.4
	86	3.2	24
	6	62.4	225.6
	27	8	211.2
	24	4.8	144
	51	22.4	214.4
	40	52.8
	44.8	40
	14.4	20.8
	44.8	65.8
	75.2	40
	44.8	65.6
	17.6	96
		43.2
		11.2
		17.6

## Sheet: Fig 3m
	BRL rim	mixed rim	active core
	8	1.6	36.8
	26	4.8	62.4
	8	0	3.2
	2	0	19.2
	18	3.2	20.8
	35	0	4.8
	18	0	72
	18	0	92.4
	6	0	51.2
	6	6.4	25.6
	22.4	52.8
	54.4	16
	51.2	23.4
	6.4	28.8
	4.8	24
	3.2	60.8
	9.6	88
		20.8
		19.2
		54.4

[truncated: 14 more sheets: Fig 3n, Fig 3o, Fig 3p, Fig 3q, Fig 3r, Fig 3s, Fig 3t, Fig 3u, Fig 3v, Fig 3w, Fig 3x, Fig 3y, Fig 3z, Fig 3aa]
