# Supplementary material for: Broad rim lesions are a new pathological and imaging biomarker for rapid disease progression in multiple sclerosis
Source: Nat Med. 2025 Apr 29;31(6):2016–26. doi: 10.1038/s41591-025-03625-7 (PMC12176629; doi:10.1038/s41591-025-03625-7)
Supplement: Supplementary file 5 — Spatial transcriptomics. [file 41591_2025_3625_MOESM5_ESM.xlsx]

## Sheet: Source_Data_Fig4_a
PCA components					PCA basis expression data
sample	PC1	PC2	lesion		gene	DSP-1001660021304-C-D02	DSP-1001660021304-C-D04	DSP-1001660021304-C-D06	DSP-1001660021304-C-E06	DSP-1001660021304-C-E08	DSP-1001660021304-C-H02	DSP-1001660021304-C-H04	DSP-1001660021304-C-H06	DSP-1001660021305-B-G11	DSP-1001660021305-B-H01	DSP-1001660021305-B-H03	DSP-1001660021305-B-H05	DSP-1001660021306-A-A10	DSP-1001660021306-A-A12	DSP-1001660021306-A-B02	DSP-1001660021306-A-B04	DSP-1001660021306-A-G02	DSP-1001660021306-A-G04	DSP-1001660021306-A-G06	DSP-1001660021306-A-G08	DSP-1001660023887-B-A06	DSP-1001660023887-B-A08	DSP-1001660023887-B-B06	DSP-1001660023887-B-B08	DSP-1001660023887-B-B10	DSP-1001660023887-B-B12	DSP-1001660023887-B-C12	DSP-1001660023887-B-D02	DSP-1001660023887-B-D04	DSP-1001660023887-B-D06	DSP-1001660023887-B-E04	DSP-1001660023887-B-E06	DSP-1001660023887-B-E08	DSP-1001660023887-B-E10	DSP-1001660023887-B-E12	DSP-1001660023887-B-F02	DSP-1001660023887-B-F04	DSP-1001660023887-B-F06	DSP-1001660023887-B-G04	DSP-1001660023887-B-G06	DSP-1001660023887-B-G08	DSP-1001660023887-B-G10	DSP-1001660023887-B-H08	DSP-1001660023887-B-H10
DSP-1001660021304-C-D02	0,107482161700907	-0,0127411575653527	BRL rim		A2M	9.72845	10.1836	10.5192	9.88955	9.88864	9.2101	9.61539	9.77351	9.7561	9.60254	9.73667	9.72975	9.40634	9.16331	8.79549	8.99654	10.8714	9.91298	9.6328	9.65386	10.7912	11.2842	10.8596	10.7704	11.2377	10.5462	9.72291	9.9469	10.1786	9.97129	9.65817	9.38277	9.45416	9.3447	9.63606	9.91824	9.55249	9.66409	11.4079	11.4132	11.5492	11.426	11.2384	10.9568
DSP-1001660021304-C-D04	0,115618966397919	0,0262297714066602	BRL rim		ACADM	6.93374	7.16278	7.05816	6.91088	7.54346	6.915	7.56532	6.92015	7.13456	7.65372	7.50709	7.99378	7.58128	6.40276	7.36205	8.21878	5.85278	7.56429	7.78557	7.24453	7.64041	7.71297	7.27036	7.45408	7.71951	7.55138	7.47603	7.72676	7.29732	7.371	6.39385	7.04626	7.05705	7.25258	7.23399	7.3867	7.35018	7.53804	7.27203	7.135	7.56444	7.7141	7.54859	7.67384
DSP-1001660021304-C-D06	0,139106879647284	0,0237238040776783	BRL rim		ACAT1	7.33969	7.02935	7.42897	7.33445	6.68187	7.4807	7.57942	7.71838	6.68212	7.31444	7.24864	6.67017	6.54971	7.77808	6.76592	6.01978	6.47207	6.60315	7.03012	6.69494	7.66581	7.64823	7.84482	7.55631	7.2805	7.95511	7.04287	6.98391	7.55106	6.7449	7.19211	6.16974	6.64062	6.4918	7.029	6.17487	7.51505	7.24163	6.76277	7.27472	7.66169	7.4724	5.85412	6.78878
DSP-1001660021304-C-E06	0,179343838068042	-0,00425944907009027	BRL rim		PSEN1	7.62327	7.79687	7.40446	7.35911	7.40609	7.63709	7.01391	7.29341	7.42915	7.58773	7.51459	6.9757	7.74911	7.1603	7.62417	6.31723	7.49412	7.53221	7.04178	7.74168	7.29919	7.25919	7.57778	7.77189	7.53366	7.39694	7.62664	7.55523	7.27989	7.84364	7.6989	7.51755	7.66363	7.15134	7.63116	7.1709	7.23338	7.47377	7.64745	6.92458	7.35058	6.23347	7.66554	7.41595
DSP-1001660021304-C-E08	0,182313710212471	0,000321168041530668	BRL rim		APC	7.60069	7.18534	7.16152	7.38296	7.34142	7.16599	7.61359	6.98249	7.56818	7.25048	7.52494	7.05158	7.48882	7.59972	6.25619	7.70495	7.43165	7.23737	7.2221	7.45695	6.97889	7.58174	7.75236	7.00833	7.45585	7.65349	7.59908	7.08539	7.3068	7.42828	6.90662	7.22934	7.42176	7.75256	6.92635	6.78462	7.76036	7.40937	6.43014	6.41756	7.56421	7.74733	8.06682	6.98349
DSP-1001660021304-C-H02	0,162613688752586	0,0123171773831124	BRL rim		APOE	9.84426	10.5496	10.5176	10.8381	10.3714	10.6657	10.9239	10.7601	10.263	10.4063	10.1698	10.3883	10.9005	11.0943	10.5271	10.5031	11.7213	11.6356	11.7339	11.408	9.43539	9.3778	11.0134	10.7025	11.0648	10.8893	11.1346	11.3427	11.3735	11.0018	10.7711	10.1806	11.035	11.1642	10.6498	10.684	10.52	10.8875	10.4945	10.6462	10.9238	11.2738	10.7619	10.7428
DSP-1001660021304-C-H04	0,208416458741253	0,0285802899223984	BRL rim		ASL	5.49527	6.33624	6.48457	6.23278	6.79195	6.51402	5.74451	6.13934	6.89251	7.18454	6.47479	6.79353	6.61828	7.02027	6.26799	6.40417	6.90562	6.94366	6.10554	6.32537	7.61337	7.4582	7.36477	7.03351	6.99391	7.08725	6.82602	6.73404	7.08367	7.29583	7.0616	6.42558	6.75204	6.38452	5.90007	6.51194	4.8082	7.15142	7.10291	6.94537	6.68225	7.10437	7.20405	6.9806
DSP-1001660021304-C-H06	0,18450636155064	0,038498650288556	BRL rim		ASS1	6.83018	7.1181	7.14463	7.37676	7.42944	7.69641	7.47242	6.70643	7.3636	7.22177	7.14048	7.18887	7.38362	7.48287	7.29888	7.26295	6.92978	7.07597	7.38688	7.83228	7.17691	6.1799	7.29999	7.07727	5.98109	6.60052	7.06657	7.61298	7.70377	6.95843	7.09778	7.3039	7.28475	7.71016	6.88891	7.42178	5.99762	8.00811	6.67115	7.72616	7.23871	6.97622	6.57996	6.16771
DSP-1001660021305-B-G11	0,052118564712764	-0,0236697162200579	BRL rim		BRCA2	7.47947	7.34179	7.07181	7.4567	7.33583	7.31006	7.68477	7.70406	7.28158	6.6557	7.03918	7.10158	6.8526	7.01247	6.35271	7.17222	8.02031	7.17703	6.52768	6.57841	6.9571	7.25846	7.18699	7.43912	7.50893	6.64393	7.08517	7.1595	7.29939	6.84761	7.00408	7.95299	7.2766	6.63077	7.14774	6.61511	6.745	7.30182	6.92848	6.56021	6.70259	6.89391	6.59202	7.24448
DSP-1001660021305-B-H01	0,048916153769969	-0,0107054381022701	BRL rim		BTK	7.13329	7.22259	7.65779	8.07056	7.66368	7.3549	7.92377	7.05941	7.24355	7.45763	7.39755	7.71726	8.41011	6.46632	7.00338	7.03704	7.7223	7.41186	7.90388	7.47362	7.579	6.63931	7.70142	7.75889	7.83467	7.46291	7.37303	7.2437	7.40746	7.37523	7.44071	7.2212	7.4571	6.6409	7.31167	7.55661	7.59467	7.41478	7.17384	8.03496	7.96971	8.00766	8.36078	7.47595
DSP-1001660021305-B-H03	0,0513466700901311	-0,030141528400137	BRL rim		SERPING1	8.55788	7.72779	8.39086	8.63177	8.64407	8.29151	7.89993	8.78434	8.25529	7.80812	8.43218	8.12745	8.3135	8.20091	7.52895	8.29394	7.78798	8.19051	7.82635	7.19092	7.20523	8.03251	9.39714	9.22628	9.44379	9.15768	8.60147	8.20862	8.18307	8.35601	8.37713	7.89963	8.04797	8.31955	8.54957	8.38834	8.14148	8.32363	8.23882	7.72131	8.1169	7.7704	6.95519	7.54091
DSP-1001660021305-B-H05	0,0444787905960285	0,0161774253369489	BRL rim		C2	7.67632	7.3582	7.15545	7.44102	7.12934	7.28207	7.84111	7.56538	7.53923	6.93397	7.34828	7.42562	6.88062	8.84076	7.66844	6.69277	7.35372	7.76859	6.76236	6.90736	7.20155	7.45175	7.10161	7.07118	7.44428	7.88257	7.30104	7.19576	7.05348	7.70883	7.17171	7.13801	7.24966	7.01228	7.63692	7.74427	7.46458	7.39952	7.62023	7.16022	7.78475	7.44376	6.31191	7.13889
DSP-1001660021306-A-A10	0,192784548557987	-0,118918282236626	BRL rim		C3	9.86789	9.97057	10.0217	10.2159	9.99366	9.67236	9.4685	9.50924	9.59456	9.78718	9.77195	9.93922	8.70218	8.26442	8.258	8.25281	8.60435	8.7583	9.41409	9.37234	10.6773	10.6847	11.7049	11.0994	11.0545	11.3213	9.51967	9.1495	9.48862	9.27971	8.98061	8.94807	8.78118	9.15451	9.16408	9.09475	9.10435	9.24321	10.6976	10.1185	10.7739	10.2195	10.421	10.4133
DSP-1001660021306-A-A12	0,146142866953889	-0,0782132531689406	BRL rim		CA2	7.43205	7.33722	7.19043	7.18865	7.03926	7.42251	6.96056	7.71137	7.51861	7.2416	7.79079	7.23641	8.41865	7.84083	6.97258	7.42499	7.66527	7.52343	7.2419	7.10736	7.60603	7.34042	7.62412	6.86559	6.25794	6.66898	7.2418	7.698	7.42349	7.62428	7.88076	7.0272	6.81456	8.09377	7.68857	6.94095	7.5818	6.33675	7.69533	6.97079	6.55052	6.70294	7.51141	7.37444
DSP-1001660021306-A-B02	0,170200427126384	-0,088096443495963	BRL rim		CBS	8.70115	7.00544	7.16854	6.04092	7.40594	6.95236	7.57807	6.78744	7.25828	6.79137	7.23606	6.87256	7.6378	6.91002	7.4964	7.86776	7.00012	7.32448	6.90389	7.37441	7.47391	7.06815	6.62008	6.1867	7.18099	6.77902	7.19757	7.69533	7.33239	7.03141	7.56762	6.59455	7.56808	7.15784	7.6592	6.94456	6.98645	7.15543	7.40093	7.08955	6.86153	7.36379	6.80754	6.75126
DSP-1001660021306-A-B04	0,150752080320326	-0,0856567715029709	BRL rim		CDK4	7.02477	7.30805	6.35901	7.47223	7.23439	7.41059	7.96774	7.21293	7.34779	7.22334	6.96865	6.95408	7.52405	7.72321	7.76834	6.02129	6.89205	7.84715	7.06221	6.91716	7.62151	7.49144	7.58254	6.79871	7.56223	6.95115	7.26735	7.19017	7.70102	6.98229	7.08415	6.94361	6.99871	7.32806	6.829	7.46695	7.43289	7.26992	6.93491	6.99451	7.2302	7.43259	6.86483	7.18937
DSP-1001660021306-A-G02	0,0743087635664759	0,001864372781257	BRL rim		CDKN1C	7.16625	7.63339	6.99375	7.56169	6.73757	7.10536	6.97665	6.86593	7.30929	7.26341	7.09021	7.29514	6.57869	7.45411	7.36319	7.60879	7.26804	6.41494	7.31251	6.90611	7.77342	7.7508	7.2534	6.94915	5.8159	7.36115	7.46542	7.15119	7.39414	6.76453	6.96534	6.61864	7.69266	7.72185	7.2283	7.43262	7.47521	7.10806	6.67393	7.26027	6.68657	6.74231	6.57412	7.27263
DSP-1001660021306-A-G04	0,11534927062975	-0,00105228491901937	BRL rim		ERCC8	7.4546	7.07809	7.03626	6.87997	6.60382	7.76362	7.31639	7.23254	7.67569	7.59849	7.47361	6.56192	8.91939	6.66368	7.81353	6.06976	7.15623	7.03088	6.15101	7.53941	7.10568	7.53416	6.63113	7.25734	7.31024	6.56078	6.98071	7.28944	6.87984	6.65249	7.55179	7.48752	7.04063	7.15184	7.26465	7.38732	7.15897	6.79816	6.11887	6.58709	7.38519	7.21066	7.03912	6.59957
DSP-1001660021306-A-G06	0,0965966813561354	0,00108386437255394	BRL rim		CLN3	7.18142	7.45884	7.35385	6.96402	7.69387	7.88878	7.80032	7.65919	7.07798	7.54269	7.07191	7.67071	6.66591	8.29428	7.75757	7.367	7.24019	7.24236	7.65827	7.04451	6.76015	7.31628	6.78085	7.56598	7.30168	6.90375	7.20826	7.39462	6.77646	7.1029	7.04531	7.41114	7.75822	7.27103	8.06817	7.63083	7.68859	7.33067	7.18312	5.97996	6.46517	7.58749	7.48808	7.32994
DSP-1001660021306-A-G08	0,0422877612636137	-0,0299903437896757	BRL rim		COL1A2	7.12983	6.84354	6.80777	6.27975	5.83237	6.64967	6.91142	6.56705	6.70774	6.69954	6.88128	7.00845	7.41564	7.46851	7.59903	5.77255	7.13862	6.89994	7.08767	7.50117	6.52499	6.92936	6.6613	7.40596	7.39342	7.186	6.76004	7.01832	6.51308	5.75697	6.83108	5.99718	5.75408	7.53363	6.35419	7.65158	6.26478	7.15146	7.9029	8.2565	8.16581	8.54305	6.79288	6.58856
DSP-1001660023887-B-A06	-0,08091266767866	-0,118268735098344	mixed rim		CP	7.71095	7.19156	6.79088	7.60162	7.57519	7.51234	7.64777	7.43137	7.74052	7.36972	7.64822	7.82934	6.99843	7.96953	8.64179	7.18211	7.34987	7.68868	7.15034	7.65909	6.95499	7.05778	7.84612	7.37915	7.63319	7.55255	7.33043	7.72974	7.39639	7.5069	7.61285	7.7002	7.54482	8.22099	7.84526	7.47753	8.05146	7.2792	7.31372	5.72294	6.8903	7.40307	7.16693	7.25145
DSP-1001660023887-B-A08	-0,074108184900887	-0,0709559639299218	mixed rim		CST3	8.55354	8.34308	8.27897	8.99179	8.40207	8.46457	7.90659	8.09894	8.97741	8.60951	8.76889	8.63115	8.84273	7.55581	7.91812	8.25871	8.96665	8.2755	9.00372	8.52179	8.73762	9.1975	9.6062	9.16321	9.78263	9.47397	9.10341	8.86533	9.19135	8.76033	8.26532	8.70021	8.67168	8.70981	8.40355	8.68347	8.16682	7.73406	8.35393	9.05932	8.8851	9.27953	9.29591	8.90839
DSP-1001660023887-B-B06	-0,0657643952050001	0,189624705545278	active center		CSTB	8.13365	8.58428	8.26547	8.78385	8.2489	8.6564	8.77603	8.54075	8.59373	8.74678	8.5232	8.4995	8.67819	9.52839	8.39468	8.08014	8.66613	8.98428	8.80963	8.35341	8.46417	8.5245	8.72471	8.41931	8.6272	8.75691	8.926	9.09103	8.7559	9.08298	8.38171	8.72987	8.74782	8.68365	8.81375	8.72079	8.29615	8.76421	8.23805	8.95525	8.79279	9.30723	8.91854	8.70991
DSP-1001660023887-B-B08	-0,0900047946107524	0,16445930114298	active center		CYP1B1	6.97234	7.33684	6.49349	7.64011	6.50138	7.07253	7.49256	7.1685	6.66425	6.91797	6.82871	7.10851	7.5068	6.83417	8.71117	6.88121	7.32856	7.39918	7.2314	7.39375	6.56348	6.83753	6.59865	5.98444	6.54713	7.10928	6.86108	7.24847	6.33691	7.59832	7.35119	7.41285	7.3367	6.81251	7.03283	7.00477	7.01532	7.5238	7.20349	7.67245	8.03806	8.1344	7.9855	7.43572
DSP-1001660023887-B-B10	-0,0850419758121091	0,262655764419929	active center		DLD	6.75326	7.52085	7.46468	7.33401	6.4815	7.23193	6.49663	7.42637	6.86297	6.89981	7.15169	7.31443	6.78432	6.9363	7.63384	6.25201	7.21504	7.56849	6.78107	7.49539	7.79183	7.38902	6.48384	6.12008	6.44071	6.92803	7.12974	7.12549	6.96012	7.33516	7.23144	6.89321	7.03666	6.69203	6.86002	6.68191	7.47837	7.13059	5.7414	6.96672	6.83593	6.89019	6.44501	7.02245
DSP-1001660023887-B-B12	-0,0563548094425505	0,176428737925546	active center		SLC26A2	7.39596	6.79252	7.06724	7.19261	7.44544	7.05902	7.38237	7.29812	6.90098	7.44245	7.48913	7.40849	7.50184	6.79104	7.85495	6.11887	7.33214	6.48748	6.76091	7.24135	7.43318	7.22682	7.36106	6.96179	6.42623	6.74507	6.96398	6.82401	6.58508	7.07562	7.40709	7.13693	6.981	7.09521	7.44755	7.12983	7.02086	6.9269	6.96187	6.9648	7.07932	6.75592	7.43304	6.58687
DSP-1001660023887-B-C12	0,0307726847366923	0,0367695618733153	active center		EMD	7.40336	7.3424	7.71353	7.32959	7.91123	7.19471	7.83052	7.83349	7.41118	7.29373	7.49959	7.67981	6.75201	7.85459	7.97839	7.60222	7.21155	7.10099	7.07351	7.38585	8.28008	7.88698	7.35661	7.1478	8.13377	7.05167	7.9458	7.57016	7.79717	7.11566	7.04141	7.67663	7.31575	7.00563	8.26239	7.2835	7.61432	7.63265	7.65842	7.6167	7.63281	8.3296	7.34756	8.09935
DSP-1001660023887-B-D02	-0,0299243510762153	0,0444010804332836	active center		EPHX1	7.75409	7.81439	7.51257	6.9339	6.74779	7.13106	7.38435	7.00442	7.06907	7.49517	7.52848	7.26901	7.87946	7.08259	7.66504	6.72933	7.36521	7.55346	7.3685	7.80996	7.59232	7.35517	7.79319	7.84806	7.93931	7.52842	7.17369	7.13412	7.1173	7.19602	7.42576	6.70491	7.54926	7.6548	7.24771	7.81151	7.97635	7.28893	7.71642	7.4459	7.4022	7.59345	7.20765	7.58256
DSP-1001660023887-B-D04	-0,0507694937428255	0,0301711653767395	active center		FECH	6.89499	7.61178	7.02323	6.35602	7.03445	7.78407	8.06297	7.49609	7.34648	7.26052	7.26417	7.31236	7.8667	8.05167	7.32774	7.34907	7.64813	6.41039	7.65128	7.47741	7.61303	7.54444	7.17636	5.85202	7.0697	7.31714	7.27697	7.61592	7.59795	7.38772	7.32271	7.24057	6.47386	7.58413	6.9828	7.85022	7.16208	7.8606	7.67725	6.25584	7.72827	7.49736	7.5033	7.0393
DSP-1001660023887-B-D06	0,0137929497601448	0,0532536444715841	active center		FH	7.53541	7.11895	6.82749	7.11773	7.57885	7.17574	7.50487	7.40553	7.43378	6.88438	7.43332	6.60268	8.28539	7.11696	6.35794	6.39867	7.07221	6.40877	7.70327	8.21499	7.09261	7.65856	7.64593	7.23586	7.56224	7.7074	6.98703	7.31067	6.7009	7.29851	7.31746	6.72209	7.90485	7.27038	6.98297	7.30369	7.05059	7.34727	7.21152	6.69014	7.7691	7.1268	7.1895	6.51484
DSP-1001660023887-B-E04	0,127369345497737	-0,0610605951493495	BRL rim		FUCA1	7.22456	7.92644	7.69081	7.22768	7.39769	7.69388	7.53084	7.09548	7.32939	7.48458	7.43071	7.59698	7.96654	6.44099	6.82298	7.60535	7.0843	7.60995	7.25845	7.37053	6.75451	7.33875	7.08942	6.70292	8.10674	7.53072	7.23802	6.86485	7.6646	7.58394	7.46762	5.974	7.32874	7.40339	7.97866	7.525	7.14996	7.58718	7.46584	8.08591	8.15478	7.76206	6.55977	7.10811
DSP-1001660023887-B-E06	0,12150483129595	-0,0644319673085605	BRL rim		FUT1	6.58608	7.67445	6.51007	7.52664	7.03416	7.12422	7.00267	7.45295	7.26114	6.9471	7.00818	6.29191	8.05506	6.78816	6.16506	7.91658	6.71096	4.39305	7.45334	7.93156	7.34845	7.1734	6.77237	6.69879	7.07745	5.64322	6.86208	7.24021	7.38352	6.60537	7.20448	6.96339	7.12724	6.53485	7.39071	7.12051	7.02575	6.65227	6.68217	6.25134	7.09137	7.37774	7.25599	7.37879
DSP-1001660023887-B-E08	0,111295911713145	-0,0324742335264906	BRL rim		GCDH	7.40878	6.21652	7.20401	6.76601	7.13796	7.6301	6.75693	7.37733	7.20132	6.98534	7.16408	7.47199	6.51038	7.71102	6.8715	7.87221	6.81622	6.59565	7.41032	7.53444	7.08113	7.37377	6.73741	7.4837	7.17854	7.05665	7.34803	7.10188	7.2921	7.29738	6.73856	7.19638	7.33351	6.85595	7.89252	7.63732	6.59569	7.16828	6.01571	6.4919	6.83574	7.06093	7.48087	7.83875
DSP-1001660023887-B-E10	0,115060338465884	-0,0200707089094324	BRL rim		GIPR	7.2571	6.78948	7.59758	7.56788	6.8433	7.76245	5.8788	6.90489	7.39157	6.86795	7.40192	7.56943	7.0745	8.24518	7.54212	6.74147	7.2231	7.60621	7.17641	8.22497	6.85665	7.0507	7.38636	7.3542	6.16268	6.83864	7.19022	7.03238	7.12876	7.05833	7.45305	7.77797	6.84505	6.93106	7.94348	6.89798	8.16525	7.12701	6.73889	7.60193	6.84327	7.28038	6.59051	7.59546
DSP-1001660023887-B-E12	0,144580050261042	-0,0535527716527753	BRL rim		GJA1	7.08608	6.95929	6.58518	6.96958	6.60614	6.53809	6.78099	7.07601	7.56661	7.04696	7.46722	6.7021	7.83862	6.98928	6.38039	6.26271	7.52871	6.8452	6.7687	7.586	7.42232	7.59577	7.08106	8.00503	8.16953	8.21578	7.21824	6.81876	7.78366	7.44047	7.11445	7.64294	6.9822	6.86836	7.32389	6.29842	6.7073	6.48479	6.50169	7.09176	6.97084	7.54415	7.47587	7.09813
DSP-1001660023887-B-F02	0,160417272611256	-0,0237346697796462	BRL rim		GK	6.71854	7.38891	7.15191	6.39067	7.63196	7.28092	6.59501	6.94271	7.01657	7.27504	7.43129	7.18469	8.24	6.70426	5.95444	6.88038	7.16508	7.46364	6.72222	6.60793	6.30916	6.76726	7.05452	7.01577	6.85754	6.93135	7.40531	6.86924	6.82392	7.92602	7.42209	6.79918	7.28383	6.89172	7.42099	7.33779	7.09095	6.97085	6.70582	7.35299	6.9162	6.55143	6.09508	6.96833
DSP-1001660023887-B-F04	0,16702108173797	-0,0480434312834489	BRL rim		GPI	7.7356	7.54914	7.49008	8.10139	7.38555	7.31595	7.3775	7.29189	7.50484	7.4007	7.70283	7.68376	6.9616	6.29726	7.71362	7.78089	7.50609	6.81814	7.45093	7.46591	7.6871	8.0226	7.36969	7.68771	7.52048	7.35636	7.55612	7.70698	7.57151	7.57945	6.03206	7.5569	7.50849	7.81006	7.38388	7.82336	7.56299	6.6256	7.65157	7.46725	7.48684	8.10293	6.91252	7.22818
DSP-1001660023887-B-F06	0,147152495780126	-0,0151428632177946	BRL rim		GSN	7.52597	7.80315	8.5531	8.44608	7.57166	7.96393	8.02894	8.26264	8.76946	8.513	8.67285	8.47559	6.99648	7.79637	7.64183	7.91826	7.85494	8.00805	7.89863	7.64358	7.72622	7.22379	9.05494	8.26286	8.76979	8.51449	8.01937	8.5196	8.53203	7.78849	7.22712	7.67591	7.929	8.21473	8.10422	7.7606	7.66971	7.60791	7.87617	8.04286	8.48888	8.49835	8.06775	7.4431
DSP-1001660023887-B-G04	-0,07677860372503	0,146726795542641	active center		GUSB	6.87085	7.00124	7.40169	7.41471	7.11141	8.07806	6.79497	7.04906	7.37132	6.58095	7.656	6.7644	7.11062	7.79627	5.679	7.95777	7.43375	8.00941	7.33695	6.44246	7.06082	8.12629	7.57258	7.04213	7.74563	7.56775	6.83946	7.52305	7.8523	7.2999	6.76015	7.50978	7.13183	7.2525	7.23884	7.81953	6.87123	7.45121	7.53588	7.12137	7.59818	7.81228	7.81193	7.66425
DSP-1001660023887-B-G06	-0,0759370771038999	0,187532671243184	active center		HADHA	7.25417	6.68492	7.55477	7.62814	7.74169	7.74612	8.08999	7.98884	7.1337	7.30705	7.79357	7.66563	6.77372	7.81331	6.21916	7.9038	7.75769	7.20597	7.32831	6.96456	7.63303	8.07633	8.17196	7.14754	7.26971	7.88848	7.4497	7.72406	7.49236	7.87949	7.6558	7.13561	7.76472	7.11168	7.73965	6.28302	7.4039	7.33553	7.89779	7.70432	7.5095	7.96924	7.65406	7.72915
DSP-1001660023887-B-G08	-0,0708357303604135	0,134051531772086	active center		HADHB	7.04818	6.95601	6.98741	7.1426	7.20254	7.08773	6.94691	7.06012	7.44354	6.91802	7.2953	7.03735	6.62333	6.83883	7.72728	6.83273	7.30062	6.77446	7.14722	7.52095	6.29157	6.6042	6.24556	7.33494	6.33837	7.06779	7.46415	6.78732	6.971	6.73328	6.31556	7.57206	6.65475	7.00365	7.33056	7.29769	7.01685	7.67268	6.88184	6.73495	6.91732	7.10761	6.67776	7.28449
DSP-1001660023887-B-G10	-0,0824460174315623	0,164941350773537	active center		HK1	7.16288	7.21417	7.41083	7.13319	7.30928	7.3996	7.27381	7.57726	7.75948	7.77641	7.66068	7.30539	7.31011	6.65265	7.5989	6.7383	7.3842	7.829	7.59403	7.16647	6.23248	7.47806	7.53036	7.17222	7.37532	7.59302	7.85937	7.63605	7.0502	7.55586	6.98244	8.06173	7.25437	7.31446	7.40556	7.16521	7.56409	7.11724	7.19498	7.05873	7.27506	7.06178	7.17569	7.63596
DSP-1001660023887-B-H08	-0,0419256908378488	-0,0685009837077293	mixed rim		HK2	7.41323	6.71298	7.07927	7.51038	7.3002	7.00546	7.74082	7.55604	6.93247	7.73728	7.53449	7.24909	6.51112	6.70648	6.83896	8.32052	7.29147	8.05915	7.04587	6.30696	7.18232	7.51314	7.90699	7.05543	6.69704	7.85171	7.22192	7.49864	7.29238	7.35243	7.37355	7.47714	7.12342	7.63175	7.49244	7.337	6.21864	6.97943	7.5111	7.13241	7.69949	7.11766	7.52265	7.64676
DSP-1001660023887-B-H10	-0,0270201217639356	-0,0911217627615355	mixed rim		HPS1	6.57419	7.54809	7.3603	7.50774	7.28083	7.60951	6.63039	7.35731	7.57542	7.58285	7.44448	7.41443	6.17221	6.27922	7.25023	7.78531	6.9725	7.65552	7.37007	6.97224	7.02368	7.76257	7.32968	7.57396	7.95293	7.07247	7.18616	6.83875	7.35498	7.209	7.05098	7.6263	7.37547	7.62982	7.70074	6.45319	7.19673	6.93789	7.29343	7.84082	7.42121	7.14517	7.50671	7.72207
DSP-1001660023887-B-H12	-0,0357092307711072	-0,0673373233206799	mixed rim		HSD17B3	6.76225	6.60985	6.57615	6.84857	7.7717	7.38494	6.86017	6.48548	7.15698	6.84124	6.59565	6.76153	8.07862	7.0356	7.42555	6.20184	7.39702	6.55395	6.86878	7.82893	6.65834	6.80186	6.5585	7.25998	7.08229	7.08523	7.10873	7.25835	6.71815	6.77151	7.20916	7.03908	6.84318	6.96522	6.99843	6.87063	6.83188	7.42509	6.21396	7.46251	7.69997	7.34989	6.48109	7.34823
DSP-1001660023888-C-A03	-0,0184798662422328	-0,0848632276922666	mixed rim		ICAM1	6.69011	7.00128	6.36023	6.42996	7.76236	7.04518	7.05645	6.67458	6.90941	7.24685	7.28761	6.85823	7.40258	6.292	6.13035	6.2605	5.84676	6.55366	6.74593	7.10803	6.99251	6.8516	6.52494	7.63335	7.77582	7.10024	7.12988	6.24786	6.70595	6.89248	6.58512	6.20141	6.73581	6.73143	6.87962	7.13981	6.52734	6.88427	7.3514	6.47806	7.24753	6.28014	7.06161	6.40727
DSP-1001660023888-C-B01	0,0131959567286899	0,0878297139361272	active center		IDS	7.056	7.92916	7.53441	7.05676	7.23683	7.98819	7.44341	7.45637	7.21417	7.99937	7.54535	7.7678	7.10865	8.24311	7.33727	6.96209	7.19743	6.47342	6.98394	6.54527	7.25402	7.66191	7.58191	8.07893	7.70489	7.79783	7.59207	7.91716	7.24926	7.39142	7.42925	7.62474	7.37827	7.36955	7.45232	7.58708	7.33887	6.72785	8.01844	7.98139	7.75785	7.30202	6.95105	7.76776
DSP-1001660023888-C-B02	0,0215971034340958	0,0540891436596122	active center		ITGA6	7.09842	7.60777	6.59507	7.13281	6.99993	6.2197	7.95439	7.51192	7.16294	6.83896	7.30759	7.11372	6.45032	6.56729	7.62763	6.68844	7.45907	6.72896	6.29189	7.04873	6.92718	6.73915	7.3922	6.84303	7.33419	7.22678	6.0696	6.96585	7.22084	6.98396	6.96163	7.73802	6.6227	7.53752	6.22058	7.14644	7.71019	6.64214	6.34388	7.25523	6.7373	6.28259	7.63818	7.04024
DSP-1001660023888-C-B04	0,0211720770630348	0,083133814089495	active center		ITGB2	8.31597	8.67745	8.43548	9.04377	9.17553	8.25758	8.99813	8.61827	8.18206	8.12459	8.02568	8.3165	8.78506	7.8497	7.45854	8.05578	8.71487	7.99038	8.49652	8.06092	8.2146	8.39928	8.90503	8.30696	8.5977	8.8268	7.78916	7.7578	7.57208	7.87399	7.18012	8.48089	8.67346	8.33033	8.65609	8.46468	7.9699	8.34427	9.19114	9.18241	8.85401	8.94805	7.80557	8.14225
DSP-1001660023888-C-B06	0,00449085895095931	0,0683443685916386	active center		ANOS1	7.5342	7.79891	7.22645	7.35674	7.41179	6.90226	6.48939	7.45134	7.01181	7.79945	7.25457	7.19812	7.83278	6.21585	7.16558	6.31929	7.04543	7.37368	7.78769	8.08977	7.08848	7.28224	7.9302	7.7767	7.3688	7.13036	7.17874	7.19437	7.008	7.19647	6.21293	7.40066	7.31731	7.11033	7.56605	7.35323	6.67373	7.40852	7.54542	6.33304	7.48302	6.74358	6.95811	7.17697
DSP-1001660023888-C-B08	0,136922048475898	-0,0152050057824046	BRL rim		KRT12	7.04241	7.16979	7.25985	7.77352	7.25713	7.4849	7.7418	7.52899	7.15025	7.39731	7.43914	7.71636	8.09956	6.82665	6.98161	7.88781	7.8316	7.35884	7.27329	6.00584	6.65563	7.12189	6.63165	7.30332	6.65175	7.39525	7.69627	7.41181	6.88913	6.6425	7.58482	6.87568	7.37446	7.07119	7.30021	7.49723	7.96995	5.62127	7.71711	7.6691	7.63319	7.13254	7.38688	7.50907
DSP-1001660023888-C-B10	0,12985956630063	-0,032922675620312	BRL rim		SGCB	7.26896	7.33031	7.75097	7.42226	6.56451	7.02525	6.86226	7.19994	7.49794	7.13434	7.43859	6.93182	6.3159	7.95604	6.63725	7.876	6.63391	6.9951	6.82742	6.80167	7.19845	7.37185	6.62025	6.91164	7.25996	7.06393	7.1771	7.14048	7.12027	6.55676	7.40012	7.59792	7.45412	6.98522	6.81898	7.50238	7.00308	6.77177	7.20486	7.34546	7.24726	6.63447	6.83558	7.42785
DSP-1001660023888-C-B12	0,157794593207067	-0,014313920198408	BRL rim		LIPA	8.53117	8.91874	8.94792	9.06367	9.31355	7.99153	7.93771	8.56603	8.86919	9.22894	8.41003	8.76377	8.10746	8.09593	8.01452	7.72176	9.79259	9.31702	9.68497	9.32505	9.62302	9.45823	9.40776	9.5008	10.1854	9.08405	8.20704	8.84958	8.98241	8.24277	7.77683	8.36245	8.45952	8.62113	8.83309	8.71337	9.06818	8.6348	9.16763	9.32224	9.62292	10.2412	9.92018	9.38023
DSP-1001660023888-C-C02	0,0911792883989625	-0,00442286985864681	BRL rim		LYZ	8.8021	8.65181	9.12026	8.0976	8.17597	8.11116	8.0621	8.31037	7.56463	7.68373	7.6933	7.85262	9.94662	9.04884	10.1972	8.43677	9.68569	9.88877	9.9373	9.39327	7.90124	8.1021	7.64514	6.90933	7.86981	7.8008	8.67813	9.4425	8.71033	8.74298	8.82989	8.44391	9.21379	9.41769	9.06733	8.95007	9.13466	9.04889	8.33843	9.01913	8.87882	9.4547	8.6099	8.33549
DSP-1001660023888-C-E04	-0,0722039809893995	0,124065651953168	active center		MLH1	7.10624	7.28182	6.69938	7.14158	6.76864	7.31998	7.65133	6.54317	7.36695	7.30525	6.90374	7.09124	6.60619	9.17093	7.45664	6.08519	7.27074	7.43605	6.92861	7.51435	6.79084	7.63498	6.43164	6.41455	7.41767	7.09584	7.19982	7.13239	7.02433	7.27672	6.80408	7.19536	7.17304	7.31589	7.36675	7.66982	7.0334	6.8158	6.91346	6.80257	7.33572	6.64931	7.39987	7.37866
DSP-1001660023888-C-E06	-0,0732106837193307	0,126881044269961	active center		NAGA	6.95685	7.51187	7.69688	7.19515	7.04973	6.83787	6.94586	7.40226	6.79126	7.05231	6.99977	7.37658	7.37086	7.51217	5.87141	6.67232	7.32279	7.70035	7.15423	7.07842	7.38833	6.61156	6.83392	7.64048	7.08646	7.2553	7.27416	7.10426	6.81748	7.23652	7.16385	5.83327	7.08345	7.41997	7.07413	7.03121	7.31967	6.49466	6.47972	7.76165	7.35087	7.50267	6.45922	7.2695
DSP-1001660023888-C-F12	-0,0692307885474812	-0,0890940229174427	mixed rim		NCF1	6.88538	7.1404	7.42049	7.19688	7.526	7.65106	7.63751	7.50474	7.42533	7.33503	7.42997	7.52691	7.9323	7.35936	7.39937	6.48385	7.40138	7.97766	7.49466	6.11622	7.26744	7.26353	7.90831	7.31274	7.19422	7.02942	7.02618	7.67973	7.09636	7.10992	6.72609	7.5073	7.71154	7.61055	7.81524	7.311	5.42259	7.4819	6.73869	7.7004	7.04876	7.39475	8.04037	7.51293
DSP-1001660023888-C-G02	-0,0778364707283045	-0,0712323995864708	mixed rim		PNP	7.4887	6.3838	7.84701	7.35094	7.50646	6.41238	7.44388	7.47758	6.89653	7.94575	7.41763	7.49599	7.32758	6.693	6.65148	8.07733	7.22471	7.64203	7.66496	6.02859	7.7157	6.51886	6.88745	7.0422	7.25706	7.34698	7.06941	6.84806	6.63247	7.3237	6.91576	6.90296	7.60969	7.49497	7.79639	7.02542	7.99086	6.74356	6.61566	7.75417	7.45377	6.60315	5.88495	6.26846
DSP-1001660023888-C-G12	-0,0702095019015221	-0,173348984332522	mixed rim		NPC1	7.46231	7.31331	6.72787	7.71578	7.10306	7.46179	6.85086	6.47124	7.21701	7.31168	7.05931	7.1978	7.5781	7.43976	7.10666	5.99122	7.53074	7.81613	7.13131	6.81142	7.95175	7.37163	7.49807	7.42139	6.82055	7.63192	7.60309	7.25938	6.93356	7.22367	7.73725	7.07641	6.55082	7.21404	6.49654	7.06528	7.26287	7.19581	6.63296	7.00033	7.09844	7.07762	7.28238	7.25889
DSP-1001660023889-D-A03	-0,0232293916261263	0,0286562209487111	BRL rim		PCBD1	7.08094	6.73251	6.89053	6.25573	6.60341	6.89199	7.3202	7.32171	7.13283	7.28931	7.32688	6.80711	7.48441	6.8494	7.66011	7.31783	7.22839	7.09777	6.28691	7.32612	6.94912	7.83823	6.43347	6.92162	6.96849	7.2138	6.6132	7.38717	6.91171	7.27149	7.04824	7.19755	6.84303	7.28004	7.16772	7.38482	7.20936	7.22916	6.16076	6.68846	6.24825	7.33099	7.25068	6.69407
DSP-1001660023889-D-B01	-0,0623691511298923	0,1290770339634	active center		PEPD	7.09815	6.4863	7.24566	7.2466	7.29644	6.4334	6.28423	7.0386	7.06882	6.92425	7.06394	6.73768	6.97103	7.15603	7.45465	6.7943	7.41873	6.96924	7.03948	7.01703	6.73478	6.53604	5.91331	6.67885	6.53173	6.97516	7.11783	6.76847	6.92369	7.0079	7.61288	6.64343	6.84108	7.54058	7.33093	6.78289	7.43603	6.18858	6.60035	7.15659	6.68541	6.72474	6.70689	6.95566
DSP-1001660023889-D-B03	-0,0632897939113941	0,0892281671128123	active center		PEX12	7.04948	7.04117	6.97093	7.59314	6.64516	7.24209	7.62942	7.05507	6.9784	6.65279	7.14106	6.69139	7.77775	7.96652	6.40767	6.38717	5.89401	7.54988	6.64237	7.34074	7.68322	7.07373	5.99851	7.19316	7.15935	7.22033	6.9553	7.18694	7.55217	7.07112	6.53851	6.9967	7.09779	7.40918	6.27564	7.18805	7.85332	6.86485	6.39597	7.78954	7.06896	7.2174	6.44176	6.83863
DSP-1001660023889-D-B05	-0,0274787964251134	0,103224360725113	active center		PGK1	7.98998	8.17762	8.26827	7.83896	8.57244	8.11202	8.70693	8.37357	8.01365	8.1117	7.79064	7.53067	8.53899	8.3775	8.08386	8.66442	8.62435	8.39085	7.87077	8.25995	8.04352	8.10333	8.05964	7.87514	7.94633	7.85573	8.18997	8.20335	8.28345	8.40643	7.90946	8.65404	8.19476	7.69048	8.61886	8.53546	8.57437	8.56121	7.84662	8.12917	8.01916	7.45451	8.10605	7.92735
DSP-1001660023889-D-B07	-0,0865859335338234	0,12661491729784	active center		PHKG2	7.55604	7.43024	7.42954	7.54013	7.22646	6.92985	7.85474	7.50043	7.20593	7.08652	7.35281	7.18634	6.84606	7.07192	8.09108	7.20154	7.33721	5.75129	6.89641	7.73565	7.75967	6.86598	7.47397	7.77094	6.69283	6.84788	7.33713	7.32887	7.29747	7.53853	7.25303	7.31939	7.02296	6.94593	7.8928	7.57805	7.1099	7.21837	6.79014	7.13395	7.40254	6.68656	6.65491	7.26188
DSP-1001660023889-D-C05	-0,087529013796394	-0,150985192786985	mixed rim		SERPINA1	8.44114	8.19451	8.77223	8.05475	8.66731	8.92975	8.40468	8.73764	8.10124	8.26217	8.43295	8.27299	7.81708	7.74388	8.34736	8.04519	8.51618	8.20079	8.25458	8.09228	8.32606	8.19809	9.06542	8.20832	8.72238	8.7725	7.21254	7.87294	8.08202	7.17771	8.18103	7.67882	7.7987	8.35891	8.01288	8.27067	8.6235	8.34741	8.31606	8.27122	8.5084	8.36835	8.08896	8.34137
DSP-1001660023889-D-C07	-0,0725159756524224	-0,137509485192811	mixed rim		PKD2	6.97121	7.36697	6.41573	6.84187	6.79051	6.24533	7.29174	6.82047	6.88088	6.97587	7.11916	6.76696	6.2117	8.23971	7.30892	6.94521	7.58167	7.27798	6.88805	6.94659	7.5154	6.94936	6.92482	7.01588	6.98463	6.54105	6.87885	7.72767	7.08308	7.18722	7.50272	6.98698	6.47899	6.56099	7.63962	6.38434	6.4675	6.98448	7.52627	7.7349	7.69962	7.30058	6.20976	7.36726
DSP-1001660023889-D-C09	-0,0561823110004831	-0,10134118717537	mixed rim		PLOD1	9.54334	9.49677	9.81984	9.32809	9.20039	9.53692	9.07931	9.67123	9.37464	8.95084	9.38209	9.23874	8.98157	8.50309	9.50705	9.86096	9.66985	9.6579	9.52994	9.53341	9.94084	9.47727	9.54614	9.35229	10.0398	9.36999	9.25421	9.29597	9.4037	9.10144	9.99999	9.27253	9.28418	9.51654	9.26015	9.32614	9.47236	9.32735	8.81978	9.18917	9.33892	9.23885	9.62224	9.81669
DSP-1001660023889-D-C11	-0,0838515616552299	-0,118411173656265	mixed rim		PMP22	7.52584	8.48312	7.93771	7.52169	7.7279	7.72109	8.25351	7.95188	7.41776	7.68099	7.93609	7.89379	7.78367	8.09215	7.32743	8.16931	8.15066	8.36122	7.91735	7.44001	7.47383	6.54816	8.21329	6.90458	7.16901	7.73064	7.69692	8.25961	7.90288	7.85319	8.39664	7.35519	8.42698	7.3789	7.9187	7.90833	8.20366	8.27163	7.71627	6.59992	7.20699	7.65239	7.69905	7.84082
DSP-1001660023889-D-D09	-0,0638561929200676	-0,122390746227082	mixed rim		PON2	7.36115	6.63445	6.34216	7.13469	6.29777	6.74308	6.78708	6.04557	7.13191	6.49229	6.99859	6.3742	7.19932	6.39169	6.51125	6.462	7.22976	7.02826	6.882	7.08995	7.80086	7.73567	6.49719	7.5217	7.73205	6.85686	6.90832	6.81601	7.00611	7.11679	7.67869	7.10142	6.79897	6.91105	6.93071	7.16784	6.89001	6.28723	6.74803	6.29679	6.96328	6.64081	7.00741	7.47671
DSP-1001660023889-D-D11	-0,057302290817283	-0,0892872528997264	mixed rim		PRNP	9.21519	8.2329	8.54726	8.83518	8.21137	8.28583	8.34026	8.37846	8.86656	8.31657	8.49531	8.15892	9.00031	8.84955	8.63215	7.89155	8.24484	8.85232	8.2736	8.40005	8.61875	9.00338	9.08747	8.90329	9.66675	8.86528	8.53851	8.65613	8.67986	8.64603	8.86361	8.26942	8.84574	8.75066	8.41647	8.92837	8.67643	8.72945	8.56504	9.0015	8.39287	8.82194	8.69734	8.84737
DSP-1001660023889-D-E01	-0,0463669577682548	-0,084429781898019	mixed rim		PROS1	7.20858	6.77597	7.53559	7.31907	6.89487	7.65601	6.30654	7.92958	7.39712	7.18421	7.34884	6.8943	7.86491	7.20614	6.85214	7.63802	8.37379	7.62492	7.65959	8.00451	7.13249	6.75301	7.47685	7.21371	7.7148	7.2912	7.27346	7.73321	6.89151	7.37503	7.27348	7.17659	7.18985	7.65421	7.93919	7.09163	7.73163	7.68252	7.65436	6.89803	7.69738	7.70804	7.13563	7.04973
DSP-1001660023889-D-E03	-0,0435573521473578	-0,0721211451004256	mixed rim		PTH1R	6.80015	7.49917	7.41917	6.50465	6.77068	7.76014	7.37817	7.26104	6.99416	6.95588	7.14417	7.13529	7.29242	7.47468	6.78891	8.09442	6.59251	7.20654	7.14813	6.7869	7.47634	7.32995	5.76824	6.95927	6.54896	6.58321	7.16479	6.95153	7.61738	7.21409	7.31357	6.27257	7.05837	6.99647	7.23629	7.23101	7.4746	7.50648	6.41571	6.62266	6.79511	6.33954	7.14308	7.155
DSP-1001660023889-D-F01	-0,0130966297281708	0,148619983910518	active center		QDPR	7.6018	7.66383	7.85877	7.32985	7.08663	7.9625	7.43452	7.66007	8.80987	8.5715	8.55065	9.13601	8.46895	8.3932	7.94823	8.40053	7.10246	7.39058	7.83679	12.9448	9.14021	8.17477	8.39364	7.47424	7.37041	7.72123	8.27998	8.22335	8.54346	7.02983	7.97254	8.75403	8.35178	7.97861	8.44646	7.06195	8.44732	7.65321	8.4192	6.68111	7.90524	6.79382	8.79327	9.25531
DSP-1001660023889-D-F03	-0,0349227655099984	0,107601863188514	active center		PRPH2	6.47768	7.60816	6.84244	7.49462	7.16246	7.44512	6.94801	7.2043	6.76302	6.90389	6.73511	7.54225	7.28804	7.58156	7.70024	6.90386	6.85258	7.26905	6.90379	7.37917	6.4702	6.72704	6.24634	6.49722	6.93321	6.64276	7.03938	7.22108	6.66073	6.76954	7.49924	6.91682	7.0368	9.45136	7.16754	6.07059	6.6586	6.89926	7.34129	7.00993	6.26351	7.29052	7.60441	7.58578
DSP-1001660023889-D-F05	-0,0247530566272627	0,0631219047687384	active center		ATXN1	6.91478	6.98472	7.54817	7.81392	7.20421	7.14716	7.15877	7.2137	7.20258	7.73545	7.61249	7.14493	6.81018	6.98144	8.21819	6.5994	6.83007	6.67499	7.31288	7.84239	7.30634	6.75204	7.81904	6.2332	8.11434	7.33389	7.39846	6.70711	7.50429	6.80755	6.83796	7.05892	7.16529	7.41578	7.23616	7.13712	7.45601	7.18132	7.51034	6.76355	7.50378	7.31245	7.10921	7.233
DSP-1001660023889-D-F07	-0,00369882607428601	0,0759249284014046	active center		SMN1	6.95541	6.95252	8.08671	6.65387	7.97198	6.5595	6.87482	7.82914	7.02761	7.15815	7.08017	7.1856	7.20008	8.379	6.71784	7.55988	7.60477	7.27984	7.30943	7.08992	7.67594	7.23419	6.74343	7.15204	6.16793	6.75291	6.53481	7.25239	7.27884	7.37422	7.165	7.26165	7.00595	6.72126	7.92302	7.86676	7.30008	7.56001	7.19175	7.74965	7.1773	7.34938	7.69276	7.20393
DSP-1001660023889-D-F09	-0,0369207664940997	0,0525048194291034	active center		SNCA	8.13852	8.13526	8.09954	7.79904	7.63254	7.50315	7.42265	7.52248	7.77382	7.77457	7.34815	7.45249	8.51198	7.61959	8.24678	6.68275	7.9704	7.73498	7.7962	7.60515	7.38159	7.14985	7.77614	8.04259	7.43537	7.63538	8.10408	8.07454	8.0489	8.03372	7.62848	8.17176	8.01038	7.39088	8.12492	7.2899	6.99576	8.00393	7.81123	7.0553	7.45366	7.60295	7.64334	7.45803
DSP-1001660023889-D-F11	-0,0327119030916425	0,0606381753963122	active center		TCN2	6.9775	7.81187	7.35413	7.62793	7.28309	7.49755	6.9831	7.28345	7.2418	7.12396	7.42566	6.7565	7.13885	7.66783	7.77962	8.02298	7.70338	7.52585	7.13028	4.89737	7.54003	6.79875	7.06348	6.63589	7.54779	7.1962	7.65539	7.65278	7.13705	7.71316	6.98196	7.40734	7.33946	7.39843	7.57764	7.0574	7.24827	7.79659	7.03959	7.03511	6.76615	7.06932	7.17012	7.29381
DSP-1001660023889-D-G09	-0,0819820554698291	0,0797648494494574	active center		TIMP3	7.43228	7.11772	7.59268	8.04663	7.17499	6.76267	6.97538	7.74991	7.16151	7.24549	7.28712	7.70503	6.77689	7.90658	8.69804	7.03813	8.0917	7.09676	7.46206	7.7409	7.3947	7.52681	7.66306	7.58419	6.8689	7.44545	7.86937	7.59235	7.4714	7.84872	7.81518	6.50304	7.67792	7.7409	7.57339	7.66048	6.93143	7.66721	7.74461	8.12804	7.71925	8.46852	7.0617	7.73968
DSP-1001660023889-D-G10	-0,0872483390452735	0,120502817133109	active center		TPI1	8.73397	8.63831	9.11033	8.49657	8.22904	8.28627	8.48752	8.63589	9.03175	8.61648	8.61346	8.51888	8.35019	7.95638	8.23104	8.78544	8.60007	8.26377	8.38488	8.50197	8.96004	8.22957	9.26939	8.76656	8.36366	9.24641	8.80943	8.73894	8.60288	8.7549	8.49706	8.64702	8.15882	8.63084	8.51478	8.90525	8.91774	8.48472	8.732	8.61734	8.74858	7.84934	8.23693	8.51027
DSP-1001660023889-D-G11	-0,0674388193339723	0,0985565678548886	active center		TPM1	6.85856	7.24646	7.09074	7.57317	7.29972	7.46566	6.92429	7.86024	7.19858	7.15997	6.87234	7.37856	7.091	7.25262	7.41244	8.27797	7.58466	7.37545	7.42623	7.21666	7.48738	7.58825	7.43148	6.7935	6.77421	7.54021	7.3625	7.21177	7.68503	7.1665	7.57675	7.72904	7.41879	7.50895	7.31834	7.16407	7.19927	7.30684	6.99775	7.82795	7.14238	7.61373	7.18398	7.58739
DSP-1001660023889-D-G12	-0,0902232125743452	0,0688211623092412	active center		TSC1	7.2919	7.46896	7.3119	6.67056	7.09314	7.25639	7.88626	7.40897	7.26849	7.24405	7.41258	7.27644	7.22042	7.81131	7.11716	7.74406	6.91964	6.57459	7.49465	6.85165	7.40506	8.09443	7.58451	7.0543	6.8174	6.82304	6.72379	6.88625	6.47972	6.70424	7.72847	6.51263	6.9806	6.4866	7.90095	6.51906	8.02304	7.88563	6.37967	6.8596	7.4288	7.38665	6.61704	6.48997
DSP-1001660023889-D-H01	-0,0257711111564182	0,0938355942391634	active center		WAS	6.52628	6.93891	7.3127	7.32675	6.55945	6.87564	6.03746	6.51471	6.98742	6.94081	6.79796	7.51338	6.60527	7.73856	6.33874	6.38653	7.19881	6.98326	6.28943	8.25716	6.65278	6.79946	7.70716	8.13338	8.13585	7.42871	7.00081	6.61266	7.14832	7.15326	6.63838	5.44776	7.15996	7.22088	6.97253	7.6088	6.61824	6.92645	7.57945	7.11771	7.45142	6.8708	7.54624	7.31927
DSP-1001660023889-D-H03	-0,0285793644800692	0,0882680469773226	active center		BLMH	7.32599	6.92255	7.44833	7.22123	7.29211	7.57097	7.90864	7.73322	7.24803	7.33499	7.02999	7.22932	7.96266	7.36248	6.62976	8.03293	7.09723	7.58941	6.99411	7.87811	7.36985	7.83348	6.97406	6.86915	6.91371	7.16146	7.38433	7.38711	7.45207	7.20167	7.16745	7.2931	7.25855	7.39827	7.24829	6.72283	7.78201	7.69609	7.41394	6.46679	7.27113	6.63439	7.88609	7.36303
DSP-1001660023889-D-H05	-0,0339733722888098	0,088449143854891	active center		CDKN1A	7.68774	7.42124	7.34777	6.83506	7.05648	7.04537	6.47753	7.12655	7.29229	7.04638	7.27223	7.12326	7.25735	6.60922	7.43375	7.10092	7.41195	6.76074	7.52549	6.71436	6.51733	7.18211	7.60069	6.99061	7.77125	7.58003	7.27796	7.07733	7.25928	7.52808	7.05381	7.45389	6.85943	7.45852	6.72633	7.28747	7.61538	6.955	7.56761	7.09603	7.05779	6.87742	7.39097	7.32598
DSP-1001660023889-D-H07	-0,0321900247655418	0,06908259884779	active center		TPP1	8.61117	8.69836	8.0707	8.91659	8.90272	8.32482	8.21941	8.50749	8.49006	8.21574	8.43532	8.51078	7.78718	7.52273	8.74711	7.713	8.73476	8.31252	8.38676	8.16891	7.92873	8.16412	9.27273	9.09261	9.39325	9.09875	8.44917	8.72722	8.71932	8.60049	8.49193	7.90013	8.43037	8.44037	8.31356	8.33159	8.44925	8.56943	8.74215	8.83636	8.74208	8.52249	8.39757	8.26521
DSP-1001660023890-E-B02	0,00889568006141243	0,0429592151602536	active center		CYBB	8.70411	8.62217	8.5912	8.73007	8.66548	8.38398	8.40271	8.3727	8.31925	8.40113	8.66077	8.70345	7.40737	7.0433	8.04653	7.41173	8.10948	8.17962	8.59503	8.22898	8.98566	8.69976	9.38268	9.29771	10.0917	9.17184	8.10569	8.49742	8.27497	7.88596	8.31227	8.25435	7.97396	8.04166	7.90759	8.00896	8.29707	7.93307	8.9859	8.88232	9.40364	9.56758	9.05848	9.01974
DSP-1001660023890-E-B04	0,0510513735505368	0,0939500539126961	active center		CYB5R3	6.91962	7.18213	6.93702	6.6554	7.95302	7.72616	6.84592	7.47938	6.9305	6.50414	7.16107	7.37544	7.37115	6.05172	8.09668	6.98566	7.56454	7.90613	7.75867	6.32637	7.30926	6.89795	7.39915	6.40959	6.52715	7.44984	7.38048	7.81825	7.44509	7.07178	7.46366	6.73191	7.11362	6.92444	7.0505	7.17912	6.5099	8.00674	7.45832	7.32096	7.53139	6.90967	6.49254	7.35996
DSP-1001660023890-E-B06	0,0386217546674592	0,0545832235250181	active center		GLB1	6.86511	7.1873	6.33099	7.51835	6.8799	7.11368	7.05822	6.47488	7.42113	7.38509	7.56766	7.26164	7.34269	6.12752	6.12301	7.65849	7.2829	7.30405	7.84508	6.4562	6.53182	6.83534	6.7344	7.65221	6.95392	7.30596	7.46155	6.9438	6.65745	6.79156	6.6723	7.04238	7.1972	7.05465	7.57217	7.00987	7.52894	7.34798	6.32448	7.50086	6.29778	6.2267	7.17958	7.23856
DSP-1001660023890-E-B08	0,0304702453384954	0,0767429196948483	active center		GM2A	7.94925	8.10033	8.55567	7.65745	8.80661	8.32203	8.10076	8.09442	8.74497	9.02337	8.499	9.27878	7.90933	9.18792	6.15131	8.37477	8.8522	9.0561	8.43853	8.73182	9.34497	8.84256	9.68025	9.16959	9.22965	9.23597	8.54528	8.99339	8.99133	8.7743	8.58895	8.96336	8.36249	8.67727	7.76367	7.95418	7.86937	8.37784	9.17394	9.62409	9.49048	9.65442	9.04835	9.09583
DSP-1001660023890-E-B10	-0,00511167638245792	-0,00343079406141073	BRL rim		HSD17B4	6.90553	7.302	6.9369	7.03662	7.34029	6.45254	7.63092	7.47044	6.79767	7.2776	6.80633	7.28931	7.91635	7.32806	6.36811	7.76163	7.0562	6.75617	6.56255	6.49093	6.73811	6.9587	7.46669	6.96008	6.99173	7.08506	7.24604	7.44657	6.84558	6.77931	7.39484	6.83483	7.36118	7.40442	6.87676	7.45636	7.27878	6.66028	7.2385	7.18837	6.38001	6.62393	7.11286	7.70334
DSP-1001660023890-E-B12	0,0187768083595656	0,0643654413574194	BRL rim		IFNGR1	8.10301	8.79529	8.43484	8.82312	8.81761	8.90639	8.75219	8.58858	7.76748	8.16091	8.35211	8.17751	8.26951	8.8606	8.01559	8.79713	8.57485	8.0616	8.30603	8.9733	8.4009	8.61921	8.58578	8.6732	8.54398	8.44039	8.69555	8.69356	8.87637	8.63743	8.43675	8.48829	8.38351	8.44952	8.62192	8.61697	8.08263	8.63405	8.40763	8.51957	8.54161	8.75094	8.35127	8.05509
DSP-1001660023890-E-C02	0,0166205469978664	0,00605818116021777	BRL rim		KRT10	6.10988	7.38898	6.93365	7.75323	7.48359	7.14213	7.18167	6.76927	6.98363	7.16765	7.23947	7.16112	6.40852	8.04992	6.75216	6.78863	7.40347	6.46959	7.2007	6.76664	6.29479	7.21632	6.86461	6.61742	6.77774	6.57635	6.18692	7.02875	6.84014	6.95658	6.93432	6.81841	6.49439	6.56277	6.82738	7.3077	7.45997	6.66859	7.60141	7.30907	7.31855	7.06163	7.31818	7.20556
DSP-1001660023890-E-C04	0,00721837369347247	0,0186966981258151	BRL rim		PAFAH1B1	6.97104	6.62846	7.10165	7.52214	5.71366	6.47668	6.13412	7.00405	7.34152	7.17359	7.43422	7.07525	7.57162	6.22937	7.15531	6.73769	7.08876	7.26368	7.1086	7.83778	7.55657	7.2829	7.91407	7.29149	6.61213	7.35416	7.54406	6.67422	7.41157	7.19632	6.70116	6.9922	7.02148	7.70983	7.21254	6.61136	5.97947	6.84191	7.51502	7.36739	7.65657	7.41242	7.46738	7.38532
DSP-1001660023890-E-D02	-0,109855737830482	-0,142014759855836	mixed rim		NCF2	6.4512	7.18416	7.37635	7.43043	7.85913	7.63369	7.14208	7.4844	7.02447	6.9378	7.07823	7.14922	7.53813	7.92898	6.851	5.63709	7.82734	7.82855	7.55605	6.23525	7.2921	7.27712	7.03115	7.7682	8.05086	7.68194	7.57816	7.51414	7.3678	7.55854	6.78538	7.1096	7.3831	7.16809	6.90654	7.22877	7.62252	7.46792	7.7895	6.90706	7.62749	7.62595	6.95592	6.78525
DSP-1001660023890-E-D04	-0,114674056950153	-0,165180399334361	mixed rim		NEU1	6.70024	6.68947	7.10026	6.96772	6.88039	7.12434	6.92044	7.20484	6.46356	7.2585	7.0344	7.63187	7.53212	6.50125	7.16918	5.59296	6.9375	7.19283	5.97194	7.69371	6.84497	6.83389	6.86749	7.33284	7.18887	7.86582	7.10518	7.09944	6.49282	6.88158	6.6325	7.43527	5.83387	6.69891	7.50221	6.69984	6.48958	6.96141	7.46908	8.24694	7.15659	7.25522	6.63	7.11141
DSP-1001660023890-E-D06	-0,120281728385537	-0,126279229289124	mixed rim		PAFAH2	7.59107	7.56863	7.62176	6.81671	6.33617	7.15901	7.37003	7.17754	7.45085	7.27494	6.81231	7.03358	6.8274	7.0075	6.38071	8.42794	7.01546	7.35388	6.62246	7.1358	6.92443	7.54674	6.93573	6.71426	7.55784	7.61899	6.76178	6.95274	7.08389	7.25202	6.05992	7.63033	7.51042	7.52423	7.50672	6.968	7.04757	7.24799	6.50419	7.106	7.21391	7.52701	6.95183	6.91033
DSP-1001660023890-E-D08	-0,135094173810816	-0,138947956724142	mixed rim		PLEC	7.98262	8.18392	8.64881	8.13148	7.49565	7.53121	8.18528	7.4653	8.11701	8.43931	8.18517	8.27807	8.0097	8.1672	8.07197	8.31044	8.24857	6.72214	8.24261	8.51583	7.54283	8.20133	8.63789	8.27208	8.60675	8.66255	8.35746	8.60203	8.46803	8.38485	7.49456	7.40473	7.80553	7.59438	8.49173	8.14672	8.58536	8.15993	8.90215	8.99344	8.67826	8.73333	7.44646	7.41013
DSP-1001660023890-E-E06	-0,110659741198181	-0,143141674079205	mixed rim		RFX5	5.93835	7.19818	6.61407	7.4967	6.29182	6.90983	6.39229	7.07363	6.7591	6.82312	6.95851	6.80565	6.1559	7.11724	7.99923	6.80047	7.25359	6.93594	7.57434	7.272	7.38077	7.52296	7.81116	6.7358	6.84766	6.94987	6.93967	6.89439	6.59564	6.74535	7.76578	6.98912	7.0966	6.87825	7.40417	7.28644	6.15722	5.23957	7.78588	7.2209	7.46108	7.19623	7.51928	7.20328
DSP-1001660023890-E-E08	-0,111061555356924	-0,130225469852681	mixed rim		PEX1	6.40717	6.45769	7.30374	7.21412	7.28252	7.73903	7.56306	7.71061	7.43036	7.6955	7.41974	7.26671	8.49485	7.81962	7.53814	6.23367	6.90108	7.18017	7.42416	7.06506	7.91389	7.0848	6.59783	6.23374	7.04159	6.53518	7.23806	6.8403	7.11337	6.6907	7.34691	7.4713	6.72506	7.86366	7.71124	6.96565	7.48449	7.68614	7.09584	7.53564	6.55375	7.27962	7.49885	7.74635
DSP-1001660023890-E-E10	-0,138818964081502	-0,160153911666146	mixed rim		AK1	7.33426	6.68734	6.83129	7.23664	6.52973	6.91227	6.96229	6.98101	6.88868	7.2055	7.54898	7.74917	7.27074	7.30553	7.4662	7.379	5.6956	6.43696	6.73084	7.33296	7.4591	6.81786	7.49009	7.27518	7.28379	6.99796	8.06022	7.10802	7.31521	7.17598	6.583	6.83741	7.3294	7.19167	7.21029	6.59659	6.71313	7.45563	7.33112	7.52782	7.00313	7.58731	6.49677	7.12512
DSP-1001660023890-E-E12	-0,104967318162448	-0,132800007782598	mixed rim		APP	8.19899	8.06806	7.96916	7.93045	7.84951	7.94352	8.19493	8.49437	8.1606	8.07707	8.59227	8.42898	8.55739	8.71987	8.5471	8.11245	8.19804	8.07926	8.45504	8.56598	9.02282	8.34953	7.95655	8.66248	8.20432	8.89116	8.51828	8.51231	8.87195	8.2582	7.91118	8.80333	8.04258	7.82203	8.15569	8.63672	8.512	8.2601	8.72857	8.38378	8.79346	8.21143	8.26238	8.75305
DSP-1001660023890-E-F10	0,0852128733407764	0,000674336363650101	BRL rim		APRT	6.39182	7.38625	7.35059	7.12865	7.20407	7.36659	6.44631	6.41662	7.10323	7.69816	7.20774	7.33731	6.11325	7.18698	6.39891	7.63508	6.59598	7.82381	7.54557	7.54819	7.18014	7.14574	6.80764	7.00931	7.27602	7.53911	6.86965	6.91566	7.17621	7.12577	6.68788	7.20189	6.87616	7.075	7.03534	6.52985	7.5099	7.51639	7.34461	6.89488	7.57534	7.4589	7.10906	6.63314
DSP-1001660023890-E-F12	0,0764131109591795	0,0134627372241159	BRL rim		ARSA	7.35035	7.40122	7.2973	7.26393	6.10469	7.10125	6.4958	7.45009	7.23239	7.82075	7.40309	7.74305	5.85495	7.51523	7.30961	9.00755	7.47683	7.01261	6.97734	7.77698	8.00743	7.48521	6.85905	7.07009	7.26815	7.01355	7.51782	7.16905	7.1667	7.58636	6.70525	7.63131	7.46002	7.53615	7.68732	7.48505	6.80338	7.76449	7.4718	6.68533	6.78388	7.03764	6.69043	7.47215
DSP-1001660023890-E-G02	0,0569183095334976	-0,0184532277564248	BRL rim		ATRX	9.10217	9.47724	9.38763	9.49265	8.96801	9.4587	9.26047	9.00502	9.17484	9.15975	9.14902	9.17724	9.65151	8.66865	9.51044	9.55416	8.84681	9.52539	9.26367	9.49769	8.35638	8.65773	9.35736	9.02406	8.76164	9.06647	9.16509	9.26886	9.1549	8.94695	8.89416	9.37281	8.96205	9.40318	8.98379	9.05015	9.3628	9.36526	9.7018	9.74461	9.51533	9.6884	8.56598	8.04272
DSP-1001660023890-E-G04	0,109469605009775	0,0155838847925546	BRL rim		C1QB	10.8919	10.9564	11.4371	11.3215	10.6681	11.0826	11.5715	11.7237	10.9577	11.2177	10.9021	11.0997	9.92667	10.3066	9.65989	9.99144	11.6362	11.4184	11.6124	11.0728	10.7841	11.0783	13.1204	12.6815	13.1195	12.9912	10.3846	10.3733	10.2437	10.1939	10.4677	10.5331	10.7678	11.0467	10.8178	10.9144	10.6731	10.9274	11.1252	11.1217	11.3439	11.1859	10.4168	10.5628
DSP-1001660023890-E-G06	-0,0643155938665584	0,0579900028203334	active center		COL4A5	6.73515	6.87504	7.11295	6.76989	7.10256	7.06457	6.12685	6.44271	5.93992	6.65686	7.06223	6.52301	6.84881	8.48089	6.24568	6.21749	7.24322	6.919	7.00822	7.1803	7.21841	6.37611	6.25841	6.54808	6.02686	6.10921	6.84726	6.6357	6.27492	6.29008	7.27841	7.60114	7.21946	6.41302	7.36697	6.42144	6.71468	6.78881	6.57717	5.9652	6.33535	6.51698	7.10182	6.89929
DSP-1001660023890-E-G08	-0,0650823039084256	0,0468836983279443	active center		FBP1	7.58078	7.40416	7.83724	7.53555	6.9442	7.27656	7.63937	7.36175	6.75864	7.41731	6.72178	7.61614	8.42273	6.2035	6.78098	6.83223	8.07507	7.6465	7.61304	7.73864	7.69836	6.9224	7.22575	6.76285	7.07998	7.53824	7.62358	7.50782	6.82279	6.79805	7.88571	6.33009	6.96358	7.84034	7.01106	7.36145	7.56409	7.31533	7.58003	6.95146	7.31884	7.15012	6.97605	6.91912
DSP-1001660023890-E-G10	-0,0854394015895659	0,0506512810935911	active center		FUT2	6.60524	6.49105	7.06879	6.98913	7.25759	6.99232	6.06005	6.20282	6.24072	6.92805	7.01924	6.91813	6.19333	6.76566	7.2196	7.50755	6.42485	6.9557	6.82557	6.6989	7.07547	7.30493	6.96957	7.08212	6.7788	6.8168	6.67683	7.18686	6.68122	6.8238	6.6115	7.24748	6.2821	7.07753	6.63444	6.87337	6.70971	7.15826	6.34929	6.98125	7.44469	7.21657	7.35601	7.10916
DSP-1001660023890-E-H12	-0,0577905045949776	-0,0781587734731239	mixed rim		HBA2	7.06884	7.18342	7.02937	6.99983	7.65964	6.50631	6.93406	6.93605	7.43671	6.83754	7.31268	6.63475	7.57702	6.92074	8.6663	6.2074	8.79894	7.09469	7.77539	6.24046	7.26571	6.61473	5.86494	6.83121	6.50577	7.33964	7.40591	6.06333	6.74828	7.08397	7.33796	6.78149	5.76027	6.68513	7.52169	10.5543	5.81339	7.16902	6.89289	6.51717	6.07397	6.55064	5.99447	6.89521
DSP-1001660024095-F-A03	-0,0650657727833431	-0,0826535096019227	mixed rim		HEXA	8.1194	8.70579	8.15964	8.52448	8.7808	8.69843	8.97866	8.15413	8.50559	8.37967	8.46512	8.65737	8.51037	8.26853	8.56185	8.37257	8.25484	8.08126	8.28029	8.55251	8.45346	8.00519	8.58414	8.39332	8.40373	8.40357	8.36898	8.36467	8.81252	8.26579	8.2914	8.70801	8.30021	8.74104	8.4556	8.45681	8.20876	8.87523	8.47987	8.73495	8.39142	8.44242	8.44235	8.31985
DSP-1001660024095-F-A05	-0,0600544510095993	-0,0559695937268677	mixed rim		HEXB	8.0596	8.06298	7.71443	8.47341	8.74945	7.72299	8.55915	7.83474	7.75399	8.00623	7.94938	8.08937	8.35973	8.41477	8.43935	7.69502	8.26505	8.05009	7.75342	7.91995	7.7153	7.66945	7.81541	8.36014	8.49794	8.2411	8.63263	8.35334	8.34454	8.62207	7.90615	7.42842	8.53359	8.23861	8.28313	8.23758	8.10818	7.98753	8.30355	8.00972	8.23756	8.15372	8.03705	7.54849
DSP-1001660024095-F-B03	-0,0815485841408729	-0,071338045571462	mixed rim		PCCB	7.58925	6.72292	7.14608	7.1162	6.92378	6.73935	7.10901	7.4737	7.064	7.43782	7.13234	7.27732	7.01793	6.39972	7.61266	7.41277	6.73094	7.16117	7.32362	7.08383	7.39425	7.11036	7.22705	7.31745	7.24515	6.42053	6.45433	7.28529	7.31761	6.96354	7.21754	7.05423	7.3802	6.80134	7.45127	7.19282	7.03925	7.03248	6.55304	6.69587	7.26747	7.53845	6.21201	7.15357
DSP-1001660024095-F-B05	-0,0849340090289454	-0,0727329527472787	mixed rim		PLP1	9.55516	9.58406	9.45316	8.70161	9.01503	8.85846	8.49618	8.50645	9.90454	9.52322	9.82843	9.50996	9.3064	9.26559	8.79355	8.9884	8.78639	9.1932	9.3772	9.40076	10.6722	10.4399	9.28424	8.76305	7.79096	9.00077	8.15755	8.64171	8.65721	7.24023	9.37023	9.19891	9.37537	9.26665	9.88302	9.67735	9.43358	9.15059	8.19084	7.91277	8.22743	7.10749	10.239	10.2952
DSP-1001660024095-F-B07	-0,0870444918055766	-0,0703774674923402	mixed rim		VHL	6.62617	7.28503	6.78088	7.1874	6.71356	7.07337	6.90473	7.0448	7.50508	6.88231	7.37232	7.19461	6.58645	7.575	7.35381	7.29306	6.51521	7.44218	7.45271	7.89205	7.85286	7.11034	7.39593	6.43541	7.32151	6.55639	6.24577	7.21066	7.40721	6.60576	7.80035	7.21844	7.22407	7.55975	6.02643	7.63355	6.98831	7.03382	7.49161	7.80313	6.90596	7.16087	7.21027	7.3964
DSP-1001660024095-F-B09	-0,0807165275335691	-0,057577611597498	mixed rim		VWF	6.8597	7.77184	7.17519	7.31	8.23758	7.35399	7.57194	7.39282	7.02979	6.75812	7.34685	7.6546	6.81944	8.41542	7.66068	7.62583	6.92429	7.08328	7.05336	6.92281	7.58747	7.69463	7.38669	7.51406	6.10436	7.38545	7.0819	7.69262	7.88231	7.30038	7.97693	7.75966	6.86267	7.29681	6.51803	7.8205	6.80725	7.37794	7.36431	7.16317	7.60965	6.7602	7.35362	7.47778
DSP-1001660024095-F-C07	-0,0954191129783169	-0,0821549822969064	mixed rim		FCGR1A	7.67332	7.85973	7.73653	7.61154	7.95346	7.93488	8.4468	7.86059	8.1759	8.53114	8.60067	8.43303	6.73419	7.17375	7.65698	7.37303	8.20523	8.07219	8.32573	8.73441	8.32462	7.86759	9.13033	8.88501	9.58347	9.0849	7.48495	8.33163	8.14292	7.41423	7.80499	8.41554	8.09238	7.82349	7.78802	6.18444	7.89565	7.89152	8.7354	8.3248	8.42926	8.6567	8.7948	8.58269
DSP-1001660024095-F-C09	-0,0574672639736084	-0,0741761692411211	mixed rim		FCGR3A	8.80249	9.02369	8.93774	9.3847	9.12381	9.49278	8.29578	9.51901	9.34113	9.01887	9.46527	9.1411	8.31737	7.82153	8.00004	7.95791	9.10445	7.82868	8.65625	9.23294	9.37243	9.1328	10.766	10.4537	10.7701	10.5934	7.58761	8.42131	7.97774	7.53771	8.47547	8.75342	8.50622	8.61848	8.62732	9.17304	9.50379	9.20385	9.78096	9.17982	9.72028	8.92554	9.6027	9.55138
DSP-1001660024095-F-C11	-0,0777605724484208	-0,057565354367422	mixed rim		CD55	7.74311	7.56629	7.77674	7.76145	7.46721	7.47599	7.34117	7.25467	7.36058	7.25563	7.27059	7.70872	7.20951	7.70744	8.52638	7.40984	7.63401	7.55029	7.15348	7.06885	7.59874	7.31149	7.21027	6.56434	6.89128	7.11615	7.90772	7.25793	7.68935	7.55026	7.29954	7.78222	7.51709	7.47593	7.87695	8.0913	7.59604	7.7466	7.64006	7.40028	6.79262	7.00561	6.81146	7.18505
DSP-1001660024095-F-D01	-0,0740388325109656	-0,0758997604377504	mixed rim		SLC11A1	7.55074	8.27629	8.38864	7.60884	7.34032	8.05916	7.53746	7.60759	7.82991	7.39109	7.75907	7.65429	6.38607	6.92009	6.32206	7.30508	6.57721	7.61832	7.45519	7.57751	6.54382	7.3234	7.66368	7.91907	8.22991	8.25612	7.18497	7.2905	7.34737	7.53732	7.59736	7.35778	7.10466	7.41273	7.09865	7.6343	7.77177	7.29643	5.91716	7.45869	6.37253	5.84983	5.47072	6.33043
					GPX1	8.87553	10.1227	10.195	9.51428	9.50617	9.81237	9.60712	9.83076	9.701	9.91731	9.87454	9.92491	9.17987	8.76207	8.91541	9.19247	9.9108	9.607	9.62524	9.46229	9.68178	9.28188	10.447	10.4929	10.5654	10.4422	9.59342	10.0189	9.98508	10.0077	9.24417	9.30999	9.44056	9.58338	9.64739	9.57214	9.55655	9.22343	10.0498	10.1274	10.3145	10.1136	9.91436	9.81822
					C7	7.06784	7.16401	6.39831	7.47218	7.23614	6.6737	7.30615	6.5747	6.94747	6.99885	6.6914	6.92086	6.49272	6.67608	7.95819	7.28605	5.98327	7.01027	6.92553	7.02173	7.11949	7.20031	6.62574	6.76753	8.06807	6.68758	6.35939	7.09475	7.25208	6.5653	6.92996	6.73859	7.0152	6.80982	6.59997	6.81951	7.01314	6.62236	7.31578	8.01509	7.52125	8.02522	4.77804	7.36408
					CD14	8.03369	7.85944	8.37315	8.37824	7.6549	7.01201	7.35063	7.40955	8.87262	8.41233	8.65607	8.69985	7.1427	5.6902	7.58411	6.92141	8.41063	7.51854	7.86396	8.66245	8.28729	8.6073	9.21306	8.3357	9.1988	8.90462	7.00534	7.28482	7.53146	7.11854	7.87942	7.7479	8.02466	7.19568	8.10937	7.49165	6.69132	7.57426	8.08468	7.47884	7.83904	8.08554	8.08042	7.69334
					TAP1	7.33875	6.50379	7.33449	7.00797	6.82518	7.46636	5.93013	7.29283	7.44098	6.87047	7.74272	7.17552	7.73869	7.56836	5.35723	7.17337	7.34139	7.16113	6.63489	6.46147	7.32373	7.13857	7.41245	7.1463	7.6274	7.13206	6.94796	6.89719	7.28489	7.36507	7.30568	6.47742	6.57785	6.78433	7.16074	6.66243	7.04543	7.3876	7.55008	6.15895	6.64153	7.37718	7.11515	7.69949
					HGF	7.61944	7.48618	7.58214	7.39675	7.44376	7.52866	6.76745	7.25528	7.63077	7.54555	7.39811	7.1957	6.53759	6.79119	7.7029	7.75508	7.18792	6.47142	6.75339	7.52717	7.10822	8.33093	6.62418	6.76241	7.7487	6.40707	7.11003	7.51209	7.44498	7.13495	7.24391	6.81675	7.50899	7.03082	7.26508	7.27601	7.44851	6.87262	7.63528	7.62816	7.65237	7.02031	6.66677	7.54446
					SERPINE1	7.4759	6.72735	7.75144	7.05637	7.95233	7.46403	8.36367	8.64658	7.08933	7.34093	7.18655	6.70581	8.08451	8.80286	7.56226	7.76956	7.3383	7.80712	7.15016	7.39661	7.15101	6.43552	7.06943	6.32815	6.0329	7.1074	7.99009	7.25659	6.92621	7.79986	7.13402	7.26556	7.8813	7.61933	8.2255	7.60392	7.63122	8.04077	6.7857	7.33502	7.39211	6.61611	7.52138	6.37109
					IFNA2	7.22847	6.57938	7.31091	6.57383	6.55412	7.60183	6.06445	7.087	6.611	6.66287	6.99437	7.15135	7.05449	7.44022	6.73972	6.84488	6.77667	7.64134	7.53138	7.60188	7.35348	7.42647	6.67094	7.35995	7.80884	7.2733	7.38953	7.30613	7.27713	7.23	7.23384	7.33773	6.89827	6.88031	6.24814	6.06918	7.78355	7.16845	7.43106	7.41038	7.56236	6.99177	7.41462	7.28929
					CD59	8.25167	8.73751	8.36642	8.4202	8.13505	8.47669	8.4394	8.62936	9.08475	8.97831	8.90686	8.81118	9.32052	8.25583	8.79442	8.08645	9.82643	8.60568	9.02854	9.40903	8.75708	8.70362	9.20879	9.07247	9.27512	9.23017	8.8018	8.75917	8.90944	8.86742	8.21467	9.09917	8.26141	8.8329	8.47937	8.71012	8.7445	8.97754	9.08269	9.24302	8.94914	9.53272	8.61617	8.48366
					IGF2	6.21808	6.31951	6.24558	7.13059	6.89217	6.53165	6.57236	6.04521	6.65399	6.75752	6.45215	6.63999	8.06898	7.22426	7.3403	6.36547	7.28754	6.821	7.12839	7.59089	6.83835	6.99318	6.81434	6.91075	5.08323	7.13308	6.76674	5.8542	7.59975	7.10534	6.57171	7.02988	6.75294	7.15415	7.81207	5.89756	6.80522	6.86695	7.76775	7.4965	7.33158	8.10211	7.70657	6.63248
					NCAM1	6.38239	7.35523	7.12694	6.7571	7.11081	6.88694	5.94563	6.88992	7.11084	7.05691	7.43123	7.41845	6.43096	7.54506	7.12666	7.53632	7.67572	7.57644	7.01708	7.33062	7.66554	6.79132	7.522	7.42063	6.26322	7.31093	6.6652	7.16467	7.58606	7.20733	7.24071	6.95591	7.47781	6.68158	6.79831	7.22885	7.06749	6.80383	6.68447	7.28911	7.58346	7.2278	7.10541	6.68709
					CD4	7.24354	7.42165	7.71967	7.34934	7.57204	7.13959	7.04677	6.50593	7.63007	7.98378	7.59155	7.06997	7.36559	6.71298	6.44768	7.27884	7.64872	7.02215	7.86937	7.69613	7.00871	8.21231	8.29867	8.39976	8.40828	8.22323	7.12016	7.11784	7.33783	7.18263	6.21194	7.36116	7.0573	7.39638	7.38809	7.29763	7.3392	7.34507	8.28861	8.06024	8.26806	8.38368	7.12639	7.12992
					SLC11A2	7.39525	7.52545	6.78726	7.46478	7.31158	8.01122	7.1871	7.71432	7.51209	7.45099	7.76872	7.10106	7.20202	7.42379	7.42185	6.54475	7.83964	8.32637	7.14503	7.96539	7.31251	7.46626	8.27405	7.82419	7.73966	7.81269	7.2571	7.27255	7.59126	7.27122	7.31428	8.16332	7.44145	7.45741	7.62953	7.41521	6.8801	7.45554	6.93656	7.69413	7.56224	7.59569	7.87955	7.64489
					NOS2	7.93923	8.50804	8.8806	8.21302	8.05799	8.05069	8.37004	8.59553	9.14427	7.91331	7.95495	7.91424	9.03573	8.59396	9.6621	7.83571	8.36783	8.3106	8.73316	9.54129	7.87108	6.75739	6.67654	6.54019	5.61226	6.83023	8.12416	7.64191	7.39145	8.08724	8.24205	8.30159	8.01947	8.34261	8.52538	8.3934	7.79593	9.00528	5.86008	7.29243	6.9242	7.48593	7.90434	7.6611
					IFNAR1	7.00606	6.83576	6.81245	6.81498	7.28744	7.21973	7.524	7.55143	7.71647	7.25429	7.05838	7.23583	6.79854	8.00845	5.31962	6.76895	6.60897	7.08577	6.91807	6.55068	7.04712	7.55642	7.68409	7.67293	7.49097	7.43045	7.51158	6.8656	6.79793	6.29702	6.84296	7.25103	6.85356	6.72481	7.02339	7.07686	7.40492	6.80855	5.74512	6.39941	7.46254	6.01684	6.71981	6.77245
					ITGAM	7.19842	7.14459	6.77607	6.66335	7.30335	6.9893	7.68167	7.51498	7.10925	7.14012	7.34813	7.58957	6.06035	7.77649	7.95016	7.26982	7.80601	6.88828	7.28261	7.57472	7.58336	7.64986	6.73873	7.59468	7.27867	7.15579	7.25369	7.30708	7.11111	6.96195	6.8136	6.99856	6.90368	7.01852	7.13299	8.11908	6.94616	7.38508	7.42901	7.4746	7.37836	7.80148	6.66057	7.39963
					RFX2	8.03784	8.40905	7.93661	7.90166	7.54479	7.50024	7.79005	7.91126	8.05227	8.10761	7.88516	7.88728	8.60251	7.72074	7.62578	8.06527	7.80588	7.48721	7.69914	7.98643	7.21451	7.15274	7.29088	7.76101	7.73978	7.59196	8.01951	7.76375	7.72798	7.74463	7.70078	8.31052	7.52513	8.08205	8.00997	7.83258	7.0279	7.12545	8.26312	8.2258	8.55605	8.29026	7.35808	7.28635
					SOD2	8.58632	7.35847	7.6322	8.34868	8.78454	8.33061	8.9731	8.37041	7.07812	7.75936	7.31271	7.74097	9.12633	7.64534	9.16491	8.89557	8.88474	7.87496	7.64596	7.48651	6.95351	7.37925	7.93733	7.86768	7.98126	7.948	9.69368	9.63336	9.55987	10.0747	7.97189	8.46639	8.31572	7.83345	8.52295	8.1834	7.88047	8.20918	7.87843	7.81243	7.91868	8.02688	7.53498	7.28053
					GSR	7.0253	7.29636	6.94311	6.16571	7.02114	6.62268	7.12255	6.95214	6.9671	7.01873	7.04389	7.74602	7.60381	6.25126	6.89293	6.86475	7.1115	6.93967	7.5737	6.73966	6.99309	7.57821	6.9477	6.61807	7.76162	6.8817	7.19668	6.90441	7.7062	7.33889	6.89408	5.89774	6.27978	7.65398	7.15826	5.91058	6.61345	7.01554	6.94752	6.64684	7.29468	7.29369	6.71366	6.94382
					FASLG	7.50447	6.88732	7.71496	7.94709	6.04404	8.01795	7.46501	7.85853	7.09922	7.40676	7.25543	6.89183	7.08006	9.20489	6.61618	7.47406	6.72011	6.95697	7.71581	6.73306	7.69654	7.60765	6.48364	6.62883	7.14098	7.03322	6.60379	7.3351	6.9711	7.8961	7.19967	6.99815	7.35097	7.26877	7.43861	7.43038	7.19675	7.18286	7.10834	7.31261	6.83645	6.89653	7.44866	7.03214
					IL13RA2	7.32862	7.09817	7.35606	6.75722	7.1844	7.59039	7.20379	7.22276	6.36134	7.3734	7.36779	7.27999	6.76506	9.07611	7.12934	7.10929	7.10527	7.2309	6.89198	7.34957	6.73685	7.07139	7.10092	6.45347	6.06997	6.84189	7.56359	7.19662	7.53909	7.02034	7.79777	6.86633	7.07402	7.48124	7.39644	5.95628	7.0586	7.57149	6.30319	6.22323	6.6263	7.0585	7.74734	7.69022
					TGFB1	7.93397	8.19267	8.11747	7.5119	7.53758	7.75129	8.00298	8.06498	7.36883	7.97081	7.96603	8.50909	7.49741	6.46209	7.78047	8.00551	7.98556	7.17259	7.90912	7.88052	7.96508	7.23533	8.42423	8.42466	8.27767	8.24713	7.79829	7.84848	8.03588	7.82208	7.76918	8.15364	7.68181	7.72827	7.84022	7.76407	7.03152	7.81018	8.73888	8.19721	8.11383	7.9518	7.86653	7.577
					RPL9	10.0613	10.2844	10.1723	10.4377	10.7673	10.5672	10.6481	10.3859	10.1885	10.3526	10.2517	10.3101	10.1496	11.264	10.3344	10.3953	10.3464	10.3945	10.5314	9.90235	10.7068	11.021	10.6955	10.6988	10.9561	10.6932	11.0345	10.987	10.9669	11.1137	10.61	10.5292	10.3827	10.4274	10.0865	10.2739	10.3802	10.3435	11.065	11.0113	10.9475	11.0911	11.0191	10.8409
					ADH5	7.63794	7.83166	7.21245	6.98493	7.18379	7.25652	7.19818	7.06918	7.44062	7.06317	7.29614	7.14688	8.86495	7.63891	7.20288	5.9076	7.54368	7.8473	6.78928	8.01787	6.60607	6.7434	7.2863	7.72921	7.66423	7.01278	7.28071	7.71683	7.46067	7.28351	7.15219	7.25695	7.0203	7.71058	7.35438	7.42142	7.55515	7.60663	7.81148	7.33024	7.67777	7.19875	7.10601	6.80899
					ADORA3	8.53122	7.79319	7.8537	7.51097	8.0588	7.20812	7.76608	7.30687	8.15816	7.49432	7.72228	7.93304	7.45222	6.34598	7.37487	6.84921	7.7953	7.14913	7.52449	8.60593	8.34727	8.28195	9.21001	9.0623	8.55305	8.96285	7.03053	7.72641	7.69875	6.98964	7.27141	7.82189	7.57747	7.74747	6.36544	7.72587	7.76275	7.5233	8.31578	7.51077	7.74606	7.75014	8.46402	8.14466
					ADRB1	7.18215	7.08645	6.98491	7.27107	7.08884	7.02608	6.31013	7.13704	7.65992	7.38292	7.5992	7.48571	8.15952	7.63077	6.77271	7.67854	6.93665	6.69936	6.78554	7.14091	6.78427	6.52083	6.44104	6.81677	7.03416	6.2719	6.86034	7.59415	7.31322	7.17757	7.64482	7.24621	7.26975	6.58184	7.10775	7.24505	7.1008	7.51348	7.60634	7.07224	7.53047	9.25517	7.25395	7.03722
					AGTR1	6.94694	7.2294	7.7182	7.36516	7.43641	7.73629	7.17216	7.72288	7.05004	7.26356	6.90343	7.27576	6.88529	7.17021	6.54196	7.96963	6.95349	7.14134	6.56876	5.91561	6.4282	6.45776	7.40117	6.61624	7.43019	6.49599	7.86621	7.11468	6.72445	7.15645	7.35524	7.30118	7.19543	7.658	5.75252	7.40721	7.53643	7.60668	6.70085	6.9481	6.41232	6.9925	6.68263	6.95808
					ALDH1A1	6.93192	6.2155	6.61647	7.44831	7.178	5.90819	5.87056	7.00262	7.13048	7.25579	6.85109	7.44508	6.38832	7.45326	7.05624	7.74797	7.39359	7.51255	7.11955	7.34131	7.30499	7.93398	6.37953	6.39665	6.1964	6.84547	6.96134	7.55401	6.50306	6.84864	7.71768	7.19261	6.41778	7.30255	7.20268	6.51513	6.3692	6.70163	7.28337	7.34724	7.32265	6.83047	7.04062	6.99129
					ALDH2	7.92809	7.21773	8.15058	6.71322	7.82886	7.51604	7.22054	7.98518	7.40108	7.52545	7.81888	6.95329	6.62619	7.06506	7.77925	7.54228	6.94979	7.54949	7.35719	7.86407	7.32669	7.55303	7.81674	7.61403	8.04365	7.68799	7.96011	7.12387	8.01697	8.22728	6.95203	7.89008	7.00895	7.26629	8.07025	7.67148	7.83568	7.24931	8.05275	7.53288	8.10065	7.91248	7.55131	7.52208
					ALDH3B2	7.46785	7.8892	7.09923	7.42345	7.17953	7.68302	7.26293	6.98785	6.93965	7.56171	6.89499	6.94737	6.47207	7.916	7.29417	7.53805	7.27344	7.28353	7.29379	7.40836	6.58295	7.00884	7.16323	7.17595	7.60333	7.08087	7.13043	7.17151	6.93023	7.47688	6.77021	7.87047	6.9816	7.09846	7.17927	7.3084	7.19532	7.17691	7.9982	7.84785	7.76677	7.903	7.63727	6.95407
					ALDH9A1	6.89007	6.961	6.38758	6.81498	6.77974	6.84274	7.67596	7.36366	6.88058	6.86112	7.04107	6.95069	6.91489	7.95349	8.04766	7.0809	7.35048	6.22361	6.90433	7.16026	8.68742	7.46262	7.05634	7.07747	5.00466	7.21278	6.98648	7.03724	7.58706	6.9767	7.30348	7.1745	7.0656	7.1163	6.72428	7.00217	7.03347	7.35754	7.02087	7.70532	7.1536	7.05879	7.58373	7.26637
					ALOX5	7.33321	7.52678	6.89198	7.04387	7.53415	7.09776	6.15618	6.95316	7.04637	7.44473	7.79713	7.23296	7.06386	7.31542	5.58336	6.47044	7.16458	7.72649	7.45143	7.22221	6.31666	6.28371	6.9489	7.32022	8.15716	7.31839	6.88469	7.44948	7.63526	6.24376	6.8	6.26631	6.69336	7.5057	7.49935	7.79126	6.63224	7.10172	7.55601	7.58851	7.06009	7.35868	6.35993	6.15385
					ANXA1	6.93779	6.93573	7.13693	6.52197	7.55008	6.9657	6.70755	6.94841	6.49824	6.96271	6.19032	7.34348	7.26712	7.47974	6.61317	7.93046	7.6237	7.79985	7.4612	6.82787	7.32817	6.36106	6.73647	6.43245	6.40109	7.34148	7.2946	7.30112	7.65142	7.15451	8.06021	5.34108	7.53164	8.10283	6.70796	7.20994	7.30082	7.23294	7.39135	6.8631	7.19174	7.59469	7.09609	7.34682
					ATP1A1	8.26127	7.73274	8.31329	8.05248	7.88908	8.33056	7.99309	8.45819	7.88522	7.93158	7.76644	7.9765	7.16665	8.1195	8.50282	7.53088	8.42485	7.82368	8.52558	8.26919	7.47025	7.97479	8.16121	7.86378	8.19299	7.80509	8.1166	8.05138	7.88901	8.20257	8.44571	7.8516	7.9208	8.28896	8.17082	8.01996	8.18656	7.93914	7.85866	7.34575	7.49135	7.99017	8.43263	7.75557
					ATP1A2	7.57333	7.31523	7.46562	7.15546	6.50944	6.99265	6.67934	6.37397	7.58719	7.83744	7.31389	7.21682	8.22472	6.7219	6.9042	7.62118	7.34541	7.35368	7.26882	6.36797	7.57217	7.33476	7.76436	7.90427	7.91949	7.72206	7.56012	7.92591	8.38749	7.41237	7.4212	6.80412	7.08874	7.37098	7.52374	6.75729	7.01866	6.58782	7.59297	8.74821	7.87663	8.50157	7.13657	7.31426
					BLVRB	6.48923	6.99955	6.95736	6.38929	7.61001	7.33865	7.6598	6.75007	7.35983	7.3121	6.72567	7.28479	7.64447	6.4107	7.31342	6.44971	7.71751	6.89449	6.84348	5.83728	6.65981	7.05646	7.27346	7.46394	6.7405	6.84575	7.36137	7.36735	6.9031	7.13485	7.0863	7.22146	6.81105	6.67579	6.5509	6.59906	7.54988	7.46466	7.00124	7.03438	6.94434	7.37176	7.26637	6.89663
					TSPO	6.33126	6.94827	7.25131	6.74338	6.7031	6.98761	7.15231	6.98302	7.55324	7.00762	7.16017	7.31362	6.28937	6.42139	6.51285	7.41539	7.31218	6.44793	6.95395	8.81893	6.80597	6.45987	7.20148	7.1429	7.85503	7.37537	6.43356	6.97035	6.84291	6.53968	5.39082	6.63958	7.34617	7.01731	6.8299	7.70353	7.56704	7.50317	7.25092	6.65262	7.06857	6.62353	7.38895	6.76286
					CSF3R	7.38779	6.69849	7.07614	7.24603	6.51819	6.90572	6.43877	7.12358	7.03044	7.09866	7.06907	7.28877	6.5618	6.84211	6.31609	6.42673	6.54022	7.29511	6.53126	7.36582	5.64301	6.78449	7.51515	7.47931	7.42838	7.73508	7.68651	7.68084	7.10398	7.32644	6.47877	7.07048	6.60817	6.70397	6.52974	7.20753	7.42366	6.60427	7.11908	5.8486	6.54731	6.6614	7.07147	6.95938
					CYP2J2	7.13909	7.62907	7.13955	6.88366	7.44438	7.40946	7.476	7.77324	7.09301	7.08727	7.28952	7.65435	7.30222	7.42613	7.26071	7.63058	7.29891	7.35976	7.03574	5.992	7.15623	8.09307	6.59959	6.38997	7.99353	7.06672	7.4671	6.4277	6.92853	6.77631	7.16714	7.09381	7.2196	7.16009	6.8627	6.60028	7.73438	7.508	7.50084	6.84746	6.9524	7.22453	8.13772	7.69618
					CYP27A1	7.68583	7.49117	7.85343	7.56639	6.9616	7.92721	7.47817	7.39701	7.24427	7.31889	7.2495	7.09888	7.90812	7.44495	9.44476	8.30339	7.32038	7.80607	7.17836	7.35317	7.02668	7.11012	6.22423	7.08166	5.4966	6.80704	8.1118	7.81686	7.89101	8.29878	7.77629	7.89045	8.13113	7.61241	6.94591	8.12899	7.32706	8.08326	7.30088	7.34944	7.1563	7.8399	7.43626	7.14626
					CYP27B1	7.31231	7.21189	7.08755	7.24911	7.22436	7.4435	6.71016	7.21067	6.61735	6.31663	7.4765	7.79596	7.81493	7.09522	6.45461	7.27038	7.48462	7.30313	6.8662	7.53418	7.25684	7.24178	6.97781	7.07979	6.69629	7.08241	7.70934	7.28046	6.97498	7.11494	6.56214	6.23824	7.03354	7.16618	7.06722	7.25195	7.83305	7.30934	7.49969	7.41187	7.35894	7.32439	7.38869	6.77981
					DRD1	6.43685	7.40466	7.21103	7.54361	7.67484	6.91447	7.07618	6.68351	7.1104	7.54201	7.19095	6.91033	7.18499	7.41647	7.59012	6.75289	6.95753	7.34035	7.47762	6.81948	7.03312	6.51517	5.72597	6.21645	6.53328	7.35081	6.87526	7.3985	7.47134	7.12629	7.61888	7.25871	6.57848	6.99436	6.57283	7.05182	6.80481	7.64642	7.01877	6.73089	7.1504	7.58873	7.11849	6.17185
					FOLR3	6.63698	6.53923	7.03058	7.15204	8.27913	7.27454	6.69514	7.28334	7.66247	6.99093	7.19212	6.91717	6.80925	7.05658	7.74852	6.43915	6.95297	6.49624	6.97042	7.44988	6.88829	6.52845	7.0591	6.94754	6.87385	6.24903	7.03222	6.50315	6.70711	5.88059	6.80068	7.09261	7.46822	7.5452	6.72409	7.44305	7.21363	6.86731	6.80033	6.25081	6.70585	6.22952	6.4819	7.15493
					GART	6.74161	6.43401	6.79765	6.62833	6.41602	6.61375	6.26556	6.54309	7.44196	7.19486	6.84038	7.18581	7.90593	6.63101	7.62318	7.63326	7.34076	6.48808	7.2334	7.37824	7.30462	6.56531	6.58662	6.6052	6.27535	6.48167	7.13233	7.09671	6.72266	7.56425	6.63194	5.74726	7.48697	7.12953	6.70249	7.10762	6.61695	7.26615	7.46211	6.70906	6.83853	7.65857	6.55488	6.83136
					GAS6	7.08947	7.61247	7.14251	6.80943	7.37916	7.13526	7.2282	7.1113	7.25814	7.03618	7.40168	7.43458	7.94872	6.9051	7.14261	6.51338	7.84062	7.26636	7.01013	7.12998	7.42786	7.49982	7.95107	7.53156	8.32107	7.70383	6.80492	7.71152	6.80056	6.85043	7.23416	7.30282	7.54916	6.80878	7.54386	6.7226	6.87177	7.07761	7.62627	7.86443	7.26078	7.46724	7.23191	7.20773
					GRIA1	7.28686	7.06697	7.08937	7.41494	7.38247	7.58074	6.64697	7.38347	7.42056	7.05034	6.91957	7.47568	7.51812	6.74019	7.43815	7.41008	7.15103	7.34621	6.83217	7.66034	7.43439	6.80021	7.19721	6.52548	7.21927	6.86641	7.02989	7.26733	7.62202	7.0635	6.46587	6.60202	7.24101	7.88375	7.28512	6.62348	7.40165	7.29836	6.77964	7.22453	7.26693	8.10382	7.5947	7.03443
					GRIA4	7.348	7.04831	7.94753	7.44091	6.95207	7.84643	7.68054	6.94151	7.04611	6.69335	7.48324	6.76036	6.96093	7.2314	7.82903	6.51422	7.37009	7.38334	7.52409	7.0898	7.5621	7.69427	7.32756	7.30731	7.66034	7.05665	6.83095	7.06001	6.72837	7.5489	7.45673	7.55012	6.81347	7.85983	6.17105	7.48878	7.66196	7.12852	6.52015	6.10736	6.77423	7.47892	7.38923	7.09322
					GRIN2A	7.4104	8.03598	7.50138	7.10088	7.84195	6.9407	7.55712	7.19788	7.72406	7.74441	7.8124	7.76889	6.66874	8.55178	6.91412	8.93344	7.28474	7.31609	7.4641	7.98738	7.29156	7.40992	7.50009	7.47422	6.97811	6.98193	7.56937	7.16102	7.48228	7.71114	7.3403	7.74827	7.10149	6.99796	7.24134	7.42778	7.59926	7.96566	7.60417	7.49444	7.89563	7.84708	7.34189	6.91919
					GRINA	7.20498	7.45393	7.77997	7.63831	7.11332	7.80553	6.78469	7.77546	7.61035	7.39712	7.3355	7.91788	6.92255	7.86279	7.56455	7.4785	7.64201	7.42972	8.13449	7.23304	7.21589	7.51616	8.3701	8.04394	7.98867	8.15981	8.18127	7.8417	8.15195	8.15379	7.99118	5.86744	7.6809	7.45003	7.61541	7.83842	7.55039	7.71336	7.38137	7.81712	7.31396	7.43928	7.55119	7.36298
					GRM4	7.75439	7.3168	7.75823	7.00145	7.67065	7.32061	7.66999	7.31061	7.2069	7.08234	7.21651	7.37899	7.04779	8.11019	7.41042	6.54263	7.35501	7.60131	6.83886	7.16704	6.4241	6.55354	7.26447	7.37875	6.95958	6.96355	7.22139	6.93249	7.10222	6.87194	6.95462	7.59714	7.59203	6.71677	7.84298	7.27561	7.3221	7.87965	6.74251	7.03377	6.85107	7.12043	7.74367	6.88409
					GUCY1A2	7.01961	7.45636	7.40296	6.77686	6.75304	7.4925	7.06786	7.24428	7.72678	7.48268	7.20511	7.0008	7.35034	7.48502	6.76902	8.42614	7.58667	7.50416	7.84388	6.09785	7.0808	7.60399	6.95384	7.12213	6.04254	6.79315	7.10701	7.50919	7.07243	7.65731	7.99529	7.23872	7.81308	7.58389	7.57617	7.41073	7.01544	6.94178	7.24468	6.5001	7.27651	6.95503	6.9024	7.41521
					GUK1	6.94304	7.08905	6.92534	7.00327	6.18799	7.13043	7.12784	5.71578	6.92683	7.08575	6.91888	6.44876	6.14295	6.25958	7.53001	7.76362	8.16487	6.79202	6.38084	7.36416	7.83993	7.23406	6.99014	6.76206	6.37531	6.96304	7.12115	7.4216	7.10941	6.94711	6.81857	7.49812	6.63138	6.00969	7.33121	7.0911	7.71433	6.37298	7.24114	7.55909	6.59271	7.02088	6.62181	7.12355
					IFNAR2	7.01576	6.69204	7.20162	7.0556	7.41492	6.32621	6.93744	6.63462	7.27206	7.12547	7.1927	7.69059	6.08706	6.19851	6.2245	7.88968	6.30686	7.23919	7.31293	6.89198	6.17862	7.24791	7.40159	7.38367	6.95372	7.75691	6.59758	7.164	6.97915	6.92657	6.22221	7.11083	7.23414	7.20314	7.20763	6.48585	7.34399	6.50732	7.29388	7.60173	7.17458	6.76309	5.92292	6.43616
					IGF1R	6.81767	7.01173	7.21039	6.69112	7.1453	6.94937	7.32546	6.97958	7.08181	6.88486	7.28598	7.57206	8.05971	7.68062	6.11523	6.9423	6.46784	7.74116	7.78977	6.91262	7.21398	6.63337	6.5983	5.83159	7.37348	6.32223	6.89903	7.06304	6.60588	6.942	7.51895	7.03812	7.17886	7.41945	7.12419	6.79588	7.97626	6.84316	7.16412	6.82052	7.13601	5.81396	6.97385	6.92265
					IGF2R	7.72622	7.35249	8.38888	8.03884	7.94149	7.88437	8.25024	8.16366	7.96939	7.86784	7.76312	8.26803	7.63512	7.13482	8.58212	8.15543	8.55034	7.64782	8.13007	8.48426	7.68626	7.28354	8.66682	7.72499	7.76578	7.8901	7.93094	7.95336	7.61695	8.383	7.58846	8.29236	7.76324	8.08684	8.52847	7.52324	8.0854	8.27835	7.72726	8.17518	8.22191	8.47322	7.96402	7.76188
					IL7	7.45236	7.76024	7.98012	7.74167	7.97015	7.09459	7.43344	7.56547	7.54285	7.62774	7.37065	7.467	6.92866	8.56369	7.90576	7.38166	7.35656	8.03963	7.91185	8.21727	8.31759	7.48041	7.2176	8.14204	7.62318	7.79598	7.48188	8.07382	7.57823	7.3411	7.62593	7.82318	7.35259	7.56891	8.67229	5.96055	8.36944	7.29428	7.85769	7.56777	7.73121	7.38403	7.73885	8.03795
					IMPDH2	6.92351	7.47175	7.16764	7.60305	6.72272	7.69092	7.85669	7.94776	7.41575	7.55806	7.4106	7.45993	6.94178	7.15271	8.15901	7.77279	6.9779	6.75522	7.27144	6.8449	7.72838	7.29496	7.51128	7.4456	5.6566	6.94627	7.52262	7.42054	7.53676	7.28692	7.27904	7.47777	7.60479	7.71231	6.53207	7.45039	7.71544	7.37844	7.26002	7.40119	6.97776	5.69352	7.43306	7.63441
					ITGAX	8.38509	8.28582	8.31579	8.53446	8.57301	7.90128	7.86457	8.13988	8.44594	8.30801	8.3917	8.21216	7.93229	7.45324	8.18086	8.52273	8.44292	7.55184	7.81939	8.28167	7.64853	7.7512	8.05524	8.42417	8.33203	8.22862	9.0496	9.03173	9.33556	9.35139	7.9116	8.44879	8.10005	7.69535	8.62243	8.28458	8.41341	8.09825	8.30213	8.50191	8.11865	8.21857	8.29422	8.34892
					KCNJ5	7.64636	7.611	7.35465	8.10913	8.16245	6.91129	7.67536	7.39234	6.9938	7.13416	7.55377	7.60777	8.02661	6.305	7.5403	6.3134	7.92425	7.19589	7.33861	7.15169	7.15025	7.52739	6.92068	7.24124	8.15428	7.47551	7.10921	7.54096	7.3639	7.13303	6.72935	7.11069	7.05642	6.53422	7.87504	7.3918	7.10214	7.50974	6.62562	7.60323	7.61435	7.58677	7.69599	7.34896
					MAOB	7.72829	7.67184	7.29392	6.88525	7.27763	7.37981	7.74831	6.86053	7.20025	6.92165	7.82565	6.94731	7.44259	7.60713	8.223	6.76642	7.67911	6.83905	6.96447	7.73334	7.05297	7.13444	7.92903	7.55816	7.00568	7.70968	7.49018	7.9618	7.98069	8.32671	8.15601	7.81535	7.87327	8.28619	6.94998	7.23012	7.41159	7.52107	6.98	7.11827	7.04391	7.05791	6.62056	7.449
					P4HA1	8.2397	8.00911	8.46912	7.55656	7.0957	8.19938	8.15082	8.05336	7.33831	7.8614	7.54424	7.62615	8.19308	8.64754	7.7926	7.65378	7.74802	7.7279	7.42908	6.80431	7.18731	7.2282	8.11156	6.95646	7.66976	7.73092	7.36171	6.65502	6.90282	7.70292	8.14667	7.65202	7.88618	8.12739	7.56653	8.01173	8.04293	8.51104	6.89357	7.69474	7.1197	7.0971	7.34564	6.69587
					P4HB	8.29464	7.93113	8.32034	7.5105	7.8676	8.26241	7.83134	7.62916	8.07054	8.14925	8.1981	8.4907	8.13913	8.33656	8.49712	7.46563	8.0714	8.22973	7.47065	7.93932	7.72827	8.44527	8.06644	7.71026	7.45427	7.86927	8.06619	8.02351	7.8557	7.69611	8.44693	7.82529	8.37375	7.89858	7.50125	8.09067	8.23776	8.12364	8.43793	7.40977	7.7917	8.4643	8.06083	7.77263
					PDE4C	7.89791	7.49202	7.8857	8.14391	7.36853	7.53657	7.91928	8.16924	7.89919	7.57264	7.53225	7.89121	6.38735	7.84419	7.57337	8.59603	7.95438	6.5871	7.4792	7.89907	7.60744	7.33486	7.26487	7.50388	7.68746	7.52196	7.22115	7.71473	7.44711	7.47313	7.46789	7.39504	7.66916	7.52245	7.21543	7.7526	7.39	7.8175	7.86317	7.91056	8.34557	8.43469	6.90981	6.47898
					ABCB1	6.59392	7.22517	6.979	7.52362	7.12861	6.62718	7.52171	7.06306	7.01697	7.17196	6.66115	7.23212	7.82684	6.50605	7.1821	8.3172	7.47509	7.31039	7.33532	7.12669	7.58854	7.56596	7.62082	7.26167	7.3885	6.84421	7.59015	6.9826	7.54811	7.01886	6.15489	7.82139	7.88535	7.52876	6.91746	7.65645	6.8372	6.77768	7.57262	6.96625	7.38036	6.94073	6.49847	7.62635
					PLAT	7.23932	7.26823	7.03497	7.03184	6.47593	6.91201	7.22323	7.0104	7.42521	7.20691	7.45661	7.30413	6.25352	7.81989	6.53498	7.73268	6.93051	7.37693	7.5534	7.49934	7.34308	7.32006	6.7883	7.26734	7.79119	6.98127	6.83211	7.01727	7.33987	6.81192	7.15446	6.81481	7.01066	6.61552	7.21708	7.10664	6.99661	7.49152	7.67198	7.65673	7.57926	7.7502	6.8945	7.40139
					POLR2A	6.69075	7.28732	6.96161	7.18653	7.33835	5.89678	6.14529	7.39933	7.39641	7.13321	7.14835	7.0348	6.62263	8.56269	6.86695	7.32806	7.59828	7.00955	6.9254	7.66259	7.45419	7.10312	7.39547	6.43562	6.0911	6.8998	7.59724	7.04317	7.20543	7.15306	7.06302	6.89155	7.31356	6.8157	6.7029	7.40123	7.63693	7.28255	7.64278	7.26227	6.90447	7.90751	7.22003	7.70813
					POLR2B	7.16502	6.79118	7.79603	7.20534	7.28419	6.9334	6.78256	7.19841	7.36815	7.24753	7.39093	6.95488	7.21021	7.46144	6.80254	6.80878	7.05786	6.58533	6.77088	6.95144	7.19241	6.86699	6.88569	7.06773	7.22736	7.08669	6.97956	7.05386	6.96189	6.84151	7.29159	6.31161	6.86856	6.86547	7.27346	7.04863	7.71917	7.10736	6.92262	7.5217	7.08998	6.5189	7.3972	6.7953
					POR	7.27717	7.70211	7.36678	7.13606	7.32932	7.11273	7.37555	6.51148	7.47745	7.36384	6.90452	7.35674	6.57317	7.86371	8.53451	6.16399	7.91963	7.96276	7.68975	6.59619	7.11685	6.50119	7.13044	7.67022	6.90804	6.88051	7.0528	7.36573	6.91152	7.11717	6.50211	6.76032	7.79034	7.45202	7.75285	7.39805	7.50601	7.40586	7.56509	6.34145	7.37374	7.4657	6.71352	7.10285
					PPIB	8.27413	8.13098	8.24056	8.38518	8.73604	8.51344	8.03735	8.15727	8.19296	7.90704	8.36544	8.35673	8.64626	8.52595	9.09556	8.79822	8.17458	8.94661	8.80104	8.67544	7.23567	8.14439	7.55717	8.29817	7.50873	8.24079	8.54106	8.47462	8.69342	8.42699	8.30038	8.36175	8.64066	8.65859	8.37356	8.62992	8.19243	7.91115	8.50835	8.7416	8.57639	8.68608	8.49947	8.13043
					PPP3R1	8.2599	7.59073	7.72666	7.63197	7.55698	7.27506	7.45115	7.37062	7.87056	7.5119	7.37876	7.86249	6.43924	6.7145	8.58612	8.64049	7.89776	7.15384	7.74393	7.33237	7.48501	7.83645	7.66211	8.22692	8.67982	8.31629	8.24978	7.35954	7.47931	8.12133	7.83797	7.56256	7.84483	7.77147	7.83845	7.85055	7.85699	7.03731	7.66886	7.59506	7.77653	7.59999	7.53976	7.09385
					PTGDS	8.73742	7.93855	8.25518	8.63367	8.08514	7.65425	7.3979	8.18265	8.32676	8.29663	8.43826	7.86517	8.10513	9.31895	8.62413	8.44137	7.63013	8.15677	7.74987	7.678	8.29266	8.7923	7.88442	7.73123	7.53114	8.06418	8.45532	8.73235	9.09009	8.51276	7.92945	8.37921	8.36106	8.03153	8.3884	8.40323	8.10668	8.38098	8.26763	8.22047	8.87417	8.84294	8.32202	8.4832
					RPL4	8.82877	8.98068	8.71437	8.60902	8.90623	8.90075	8.88055	8.7906	8.41223	9.21211	9.04714	9.03593	9.32331	8.71441	9.46137	8.90197	9.15625	9.3627	9.07971	8.3774	10.0171	9.69493	8.8296	9.13862	9.09294	9.24394	9.54825	9.81177	9.35609	9.55179	8.80461	9.03247	8.68306	9.13985	8.54886	9.29021	9.00456	8.76806	9.40405	9.50834	9.23977	9.77008	9.59247	9.40327
					RPL5	9.33328	9.47536	9.48269	9.43	9.95501	9.61953	9.64403	9.79214	9.45595	9.80659	9.44345	9.51799	9.30984	11.9107	9.64339	9.75068	9.15372	9.97132	9.64658	9.74067	10.0006	10.0786	9.94984	9.6768	9.5145	9.71901	10.3831	10.4547	10.0627	10.4083	10.0474	9.50799	9.6875	9.67429	9.63323	9.44727	9.67834	9.63361	10.8472	10.4635	10.5409	10.6746	10.1848	10.1517
					RPL6	8.58854	9.22924	8.86825	9.12301	9.27513	9.18927	9.05635	9.35732	9.07482	9.09831	8.95817	9.07825	8.93016	9.25552	9.23203	9.33402	9.52468	9.34194	9.4014	8.42097	8.70177	9.49851	9.64476	9.30666	8.98948	9.28177	9.38533	9.23898	9.42336	9.27422	9.37805	9.03408	8.73391	9.04869	8.95513	9.03406	9.26769	8.86963	9.55607	9.38426	9.51512	9.84956	9.38437	8.70825
					RPL7	9.63114	9.55252	9.80259	10.0399	10.0754	9.92664	10.17	9.91455	9.8573	10.0481	10.0246	10.1509	10.5967	9.77427	9.98592	9.62573	9.95084	10.1313	9.97614	9.97365	9.93882	10.2818	10.2532	10.2271	10.5234	10.3088	10.3893	10.4317	10.7206	10.3341	9.76316	10.2731	9.81766	9.90085	9.80403	9.89628	9.8146	9.93809	10.7088	10.6499	10.5932	10.9645	10.2732	10.2072
					RPL7A	9.13205	9.04565	9.25999	8.98492	9.03857	9.08384	9.23017	9.10048	9.2334	9.64149	9.41645	9.63261	9.11191	9.3854	8.79573	9.17259	9.32773	9.1273	9.64283	9.81447	9.10669	8.92483	10.0628	9.9669	10.2147	9.92893	9.66886	9.86102	9.99394	9.7892	9.10815	9.01381	8.80145	9.04391	9.22007	9.09568	9.14326	9.39792	10.1724	10.1926	10.1427	10.3482	10.2765	9.70568
					RPL12	9.63014	9.66613	9.64166	10.1362	10.1836	10.0504	9.99951	9.8037	9.55703	9.55238	9.50307	9.90264	9.34746	10.2067	10.2381	9.49179	9.7975	9.84683	9.71069	10.0869	10.0027	10.0849	9.98252	10.3598	10.5332	10.2157	10.3259	10.2827	9.8922	10.3629	9.89955	10.1459	9.90855	9.87751	9.59523	9.55609	9.71268	9.69591	10.4989	10.3972	10.521	10.6976	10.35	10.2617
					RPL23	10.7517	11.0334	11.0428	10.9299	11.0637	10.8595	10.9923	11.0274	10.3541	10.2922	10.3254	10.3939	11.0276	10.7713	10.9815	11.1773	11.0637	11.1423	11.076	10.9126	10.9936	11.246	11.0743	11.1578	11.0917	11.0644	11.3016	11.2478	11.1924	11.5028	10.8894	11.0159	10.7928	11.003	10.7097	10.748	10.7948	10.9523	11.4001	11.2918	11.2149	11.4957	11.2277	11.0872
					RPL18A	9.54445	9.27898	9.65499	9.7573	9.86488	9.89946	10.1793	9.78068	9.34985	9.58826	9.44177	9.74051	9.36711	9.78713	9.5863	9.21284	9.19168	8.94863	9.59334	9.41284	9.38575	9.95166	10.162	10.207	10.0921	10.2362	10.0622	10.1951	9.6904	9.86891	9.8742	9.77976	9.25444	9.36733	9.31734	9.24302	9.54444	9.55764	10.0937	9.91915	9.92748	9.92693	9.84569	9.63277
					RPL19	10.2871	10.15	10.1102	10.2131	10.6616	10.4851	10.5565	10.4254	10.0315	10.0611	10.1054	10.461	10.4829	10.3267	10.2224	10.6842	10.6298	10.6229	10.3037	9.98479	10.6135	10.8762	11.0407	11.0835	11.1052	11.0081	10.9545	11.0107	10.8263	10.9946	10.3619	10.517	10.1774	10.3291	10.1072	9.94127	10.3531	10.3885	11.0133	11.2916	10.995	11.1202	10.8354	10.922
					RPL21	9.66925	9.90656	10.099	9.80284	9.73872	10.0303	10.2326	10.1206	10.1476	10.2256	10.0242	10.101	10.2915	10.2037	10.1108	9.74706	9.51779	10.0126	10.0857	10.0537	10.227	10.4559	10.7943	10.6842	10.6125	10.6462	10.5025	10.6603	10.717	10.4871	9.9437	9.71678	9.8639	9.86979	9.91301	9.96603	9.96392	9.89077	10.9481	10.8082	10.8527	10.8464	10.2559	10.3334
					RPL17	8.92195	9.49382	9.35009	9.53922	9.3295	9.67073	9.41504	9.29928	9.39911	9.6453	9.35443	9.78364	9.42191	8.8472	9.17369	9.26844	9.55354	9.11155	8.97535	9.59071	9.22525	9.33933	10.323	10.2015	10.4795	10.2046	10.2035	10.1718	9.80431	10.1105	9.17447	9.07931	9.17588	9.41592	9.36727	9.49648	9.48781	9.19478	10.1753	10.0152	10.1346	10.0509	9.76937	10.0011
					RPL24	9.2292	9.49803	9.60938	9.27708	9.8785	9.6768	9.34455	9.7463	9.03293	9.2626	9.17718	9.42824	9.42131	9.53295	10.2474	9.60287	9.4541	9.46856	9.41323	9.81069	9.71496	9.52054	9.66958	10.2207	9.96812	9.67563	10.1526	10.2795	9.7532	9.9682	9.84959	9.49298	9.49779	9.44772	9.37297	9.50094	9.34707	9.49985	10.3104	10.1938	10.1021	10.1042	9.95555	9.79777
					RPL26	9.75137	9.79121	9.71641	9.81405	10.2796	10.4608	10.1336	10.347	10.1791	9.85976	10.2531	10.483	9.81795	9.98278	9.8959	9.8599	9.86613	9.9842	9.70734	9.94606	10.2829	10.2068	10.8876	10.8434	10.9373	10.8524	10.3283	10.6997	10.5757	10.4589	9.67425	9.98665	9.87923	10.1395	9.69052	9.90845	9.78736	9.94909	10.7323	10.7658	10.7682	10.8834	10.3073	10.427
					RPL27	10.33	10.4077	10.2827	10.0945	10.4074	10.0915	10.1272	10.2483	10.0078	10.0755	9.92964	10.3546	10.3078	10.2192	10.3218	10.2881	10.0779	10.1884	10.0018	9.82754	10.3441	10.2527	10.4017	10.5049	10.8776	10.218	10.8115	10.887	10.8065	10.8558	9.87862	9.88201	10.1563	10.0478	10.2691	10.1242	10.2967	10.0812	10.9551	10.9655	11.0998	11.0387	10.3902	10.3534
					RPL30	9.86906	9.87274	9.8929	10.4401	10.1428	10.3671	10.083	9.98751	10.0377	10.1425	10.0318	10.0872	9.26348	9.92592	9.90807	9.72685	9.62937	10.2409	9.58125	9.61584	10.4686	10.4237	11.2118	11.0589	11.0576	10.8845	10.1645	10.3173	10.1995	10.3336	9.81811	10.0395	10.028	10.1341	9.5734	10.0248	9.91341	9.93129	10.5912	10.5382	10.5888	10.7099	10.6678	10.1957
					RPL28	9.71295	9.9898	10.1737	9.70535	9.67359	9.68262	9.76916	9.97393	9.79738	9.50776	9.67099	9.882	9.27557	9.78751	9.78851	9.48304	9.93108	9.438	9.61366	9.80856	10.0677	10.1153	10.8695	10.8871	11.1007	10.8497	10.7325	10.8238	10.6573	10.7736	9.52775	9.56903	9.25947	9.49747	9.86659	9.60783	9.69496	9.60618	10.5821	10.3344	10.6431	10.4894	10.3465	10.3563
					RPL29	8.94169	8.67314	8.7694	9.2064	8.89062	9.0823	8.75353	9.08298	8.87942	8.65072	8.94113	9.19038	8.54837	7.6991	8.0098	8.83473	8.87978	8.60599	8.84744	8.92602	9.33004	8.91512	10.2374	10.283	10.215	10.1874	9.05181	9.07537	9.35358	9.196	8.6014	8.9318	8.72637	8.93449	8.40802	8.46475	8.64865	8.70601	9.48542	9.75325	9.61937	9.6268	9.23796	9.05241
					RPL34	10.4385	10.1468	10.3029	10.7358	10.9667	10.8855	10.8088	10.8558	10.4158	10.6561	10.3769	10.3723	10.795	10.9724	10.5652	10.5647	10.3902	11.0003	10.6618	10.4097	11.1347	10.8049	11.3867	11.2658	11.2717	11.2986	11.0892	11.346	11.0581	11.1643	10.6372	10.5885	10.5424	10.7312	10.5677	10.553	10.6168	10.7513	11.3312	11.3313	11.3736	11.3811	11.0549	10.9882
					RPL35A	9.75526	9.84715	10.2223	9.68542	9.95755	10.004	10.0925	10.132	9.50157	9.76634	9.43217	9.87791	10.2488	10.1081	10.2098	9.79071	9.64953	9.8867	9.86059	9.28455	9.96889	9.9639	10.2714	10.0853	10.4473	10.2572	10.2426	10.5274	10.3941	10.262	9.80755	9.65998	9.55067	9.88035	9.87291	9.81808	9.79766	9.92838	10.6043	10.7148	10.6841	10.4255	10.021	9.96027
					RPL37	10.6553	10.8115	10.5158	10.9912	10.9292	10.7255	10.9235	11.1391	10.349	10.5668	10.1676	10.3714	10.7139	10.7571	10.5479	10.9338	10.7218	10.8577	10.6151	10.2902	11.1977	11.2121	11.324	11.2132	11.1657	11.196	11.1717	11.1026	11.1947	11.1167	10.5403	10.6884	10.564	10.6843	10.6291	10.6372	10.7271	10.7461	11.4586	11.4743	11.4311	11.6159	11.0738	10.9921
					RPL37A	10.7388	10.6176	10.7342	10.7889	10.8533	10.8701	10.9882	10.6283	10.4921	10.7236	10.668	11.0026	11.1542	10.6512	10.5792	10.8732	10.7277	10.965	10.7758	10.6607	11.2289	11.0898	11.514	11.3259	11.5271	11.4394	11.3614	11.276	11.2598	11.4145	10.7906	10.5882	10.6185	10.8836	10.6756	10.9357	10.8315	10.8294	11.4418	11.5354	11.3693	11.6157	11.4291	11.233
					RPL39	9.46219	9.34777	9.56276	9.31617	9.64829	9.84137	9.5314	9.71745	9.42889	9.59863	9.42123	9.48568	9.42175	9.56221	8.82424	9.27619	9.54298	9.91846	9.062	9.15802	10.1339	9.826	10.2556	10.3349	10.537	10.2004	9.87939	9.57636	9.66417	9.52444	9.7074	9.69128	9.52129	9.60835	9.00956	9.38982	9.32795	9.30297	10.226	9.73038	10.2743	10.1467	9.94879	10.0005
					RPL36AL	8.30421	8.45166	8.64174	8.59664	9.01318	8.77987	8.91265	8.5794	8.44726	8.22893	8.26501	8.57901	9.49656	9.25673	7.88697	8.7999	8.62301	8.42206	8.71031	8.61231	8.39462	8.67902	8.22023	8.86139	8.56803	8.81718	8.70512	8.93518	8.83685	9.13252	8.90177	8.42247	8.83823	8.99768	8.44879	8.75711	8.60992	8.77214	8.88469	9.21373	8.9735	8.84577	9.22841	8.84537
					CD44	8.58895	8.76767	8.50183	9.28584	8.68864	8.43363	8.70326	8.57159	8.42757	8.16166	8.11041	7.99488	8.68085	8.31683	9.8725	9.36175	8.50678	8.80151	7.29446	9.11638	7.51646	8.06901	7.46015	7.92596	7.84913	8.15104	8.9688	8.94922	9.14547	9.33833	8.35528	8.44809	8.66442	8.87898	8.63263	8.6589	8.58432	8.99373	8.77097	9.15477	8.53412	8.88541	7.59372	8.03389
					LMO3	7.42533	6.80639	7.08259	7.20647	6.78715	6.99725	7.28387	6.55662	6.78157	7.14997	6.9524	6.95535	7.8197	7.17076	6.4002	6.41402	7.04111	7.0783	7.36213	6.94	6.7853	7.46117	6.83915	7.32482	6.39208	7.31642	6.8202	6.48498	6.86104	7.07263	7.26275	7.21607	6.92507	6.57859	6.97124	7.0644	7.42201	6.83266	6.85245	7.40174	7.16949	6.89648	7.04839	6.75902
					TSR3	7.25396	7.08838	7.05206	7.39518	6.99341	7.81075	7.83276	7.81583	7.08188	7.16419	7.09834	6.88503	6.89304	7.15569	7.6685	7.1751	6.87555	7.44028	7.82139	7.57699	7.06498	6.79582	7.46274	7.35917	7.64967	7.22737	6.88725	6.99629	7.33122	7.33447	5.99031	7.97489	6.81945	7.8799	6.90005	7.52329	7.5658	7.39111	7.36909	7.6005	7.55142	7.26068	5.86139	7.59066
					STX16	7.15896	7.25297	6.74369	7.56941	6.81287	7.25874	6.70287	7.54185	7.31563	7.20616	7.36896	7.65034	7.18859	6.38778	7.34255	8.06529	5.78441	6.66736	7.59655	8.01638	7.0608	7.44095	7.91885	7.38873	7.23359	7.03176	7.22233	7.94588	7.5227	7.31093	7.50453	7.30268	7.54012	7.29962	6.8899	7.95724	6.52672	7.14801	7.47014	6.93821	7.42425	6.02873	7.22544	6.37705
					C16orf87	7.00051	7.32057	6.65938	7.29992	7.52076	7.05357	7.53137	6.67815	6.82195	6.80636	7.49392	7.27259	7.76267	7.90349	6.35182	6.30323	6.28841	7.10916	7.34755	7.21473	7.78205	6.1156	6.47694	7.16384	6.92959	7.00164	7.50343	6.89558	7.23232	6.69122	7.85198	7.23411	7.1034	7.03415	6.92932	7.56496	6.87751	6.66052	7.29529	6.75431	6.84622	6.44941	7.26483	6.11952
					UBE2W	6.85829	7.10765	7.29645	7.47769	7.6052	6.99964	7.17401	7.14288	6.88868	7.24765	7.45825	7.46711	7.66845	7.39996	5.64839	7.78241	6.82411	7.5403	7.35706	7.66487	6.69822	6.98651	7.07795	7.26996	7.44435	7.30023	7.30633	6.77081	6.9681	7.07698	7.80804	7.43928	7.06826	7.30517	7.20341	7.5535	7.60038	7.03489	6.85712	6.95077	7.20514	7.35902	5.98219	7.33526
					CYP27C1	7.42397	6.45075	5.38413	6.69498	6.97205	7.07487	7.36894	7.2871	6.69978	6.42936	6.52811	7.11933	7.58074	7.06947	6.26993	7.75793	7.37032	6.26695	6.45839	7.33507	7.36824	7.02852	6.89758	7.36696	7.02169	6.62892	7.01829	6.26224	6.50836	7.09267	7.01113	6.65745	6.97906	6.99066	7.45357	6.90453	6.25629	7.66698	6.3731	8.12258	6.94894	6.6155	6.12952	6.93297
					C4orf3	8.26498	7.93482	8.2605	7.78814	7.88524	7.73068	7.44259	7.80615	7.64221	7.75909	7.50724	7.69669	8.94218	7.48515	7.70512	7.86186	7.3884	7.91995	8.21559	8.25088	7.66956	6.75289	7.32218	7.43346	7.43943	8.00772	8.01249	7.91605	7.98061	7.7564	8.06836	7.87277	7.81393	7.77235	7.82097	7.93906	7.96869	7.87747	8.20827	8.08425	7.86265	8.43927	7.54704	8.06746
					ATP1B1	8.74305	8.22206	8.76876	8.26502	8.90767	8.73473	8.32282	8.51876	8.84563	9.07757	8.97603	9.20612	9.50419	8.48176	8.17035	8.98565	8.44139	8.40109	8.09815	8.46868	7.87105	8.7309	9.22518	8.61875	8.60677	8.78976	8.80884	8.76658	8.98755	9.03372	8.82806	8.45934	9.03417	8.52769	8.4251	8.67023	8.53209	8.73373	8.95094	8.43071	9.14611	9.37909	8.69568	8.4717
					TOMM5	7.61949	7.52463	7.79246	8.28827	7.87826	6.87196	7.92709	7.43825	7.68379	7.46354	7.60185	7.36695	6.11974	8.71262	6.87566	8.97202	7.98274	6.63622	7.61343	8.14916	7.1006	7.23506	7.79973	7.6758	8.06802	6.85115	7.82164	7.89292	7.7636	7.74005	7.46753	7.34347	7.12666	7.65036	7.85393	7.50751	7.82789	7.83208	7.67565	8.01495	7.5144	8.1048	7.24666	6.91979
					TTC3	7.7539	7.67165	7.72735	7.59155	6.77867	7.08003	7.33431	7.5959	7.67535	7.93819	7.34558	7.50858	7.54642	8.69957	7.51726	7.23721	8.58901	7.7899	7.64928	7.99296	6.71091	7.30915	7.31158	7.43326	7.7275	7.06283	7.30839	7.32142	7.74736	7.89971	8.10603	6.81584	7.90623	7.92702	7.86239	7.58918	7.71683	7.60692	7.97736	7.73413	7.51922	7.49881	7.46898	7.45966
					PPARA	6.92097	6.3458	7.26289	7.2992	7.0254	6.41022	7.26228	6.86655	6.59896	7.03963	7.07528	7.09763	7.21056	7.5849	6.83428	6.91951	7.78636	7.4306	7.16691	7.15023	7.03783	7.29392	5.24965	7.5681	6.1105	7.06452	7.0668	6.73552	6.62737	7.10305	7.32051	7.22667	7.17266	6.77773	6.42815	7.01653	7.14173	7.45493	7.53577	6.7402	6.8948	6.71082	6.34865	7.43264
					ATP5F1A	7.75033	7.48628	6.39663	7.26124	6.98743	7.17855	7.82771	7.53795	7.56907	7.20545	7.36768	7.74629	8.47977	8.04342	7.39416	7.06216	8.20487	7.80363	7.08938	7.96612	8.07405	7.30733	7.26655	7.44818	7.78332	7.79475	7.70763	7.97545	7.85036	8.06487	8.26974	6.57337	7.91331	7.81343	7.14528	6.73837	7.39037	7.68086	7.24212	7.87071	7.80032	7.48547	8.09634	7.94295
					GPM6B	7.93982	8.00266	8.17603	8.12878	7.97036	8.20468	7.64569	7.92478	8.69515	8.71959	9.1355	8.18963	8.44684	9.39296	7.83185	9.11033	8.07449	8.34867	8.23154	8.96066	8.95829	8.84417	7.84634	7.92741	7.78779	8.21843	8.1034	8.42769	8.23555	7.78321	8.80398	9.05938	8.50755	8.53851	8.54817	8.66051	8.50264	8.35727	8.01442	8.01847	8.32923	7.45277	8.52633	8.87951
					RPLP0	8.35234	8.89247	9.14777	8.44157	7.71506	8.74843	8.91019	8.85503	8.42371	8.60992	8.74886	8.65263	9.51089	7.98241	9.02081	8.33727	8.66311	8.12332	8.15634	9.14269	8.69784	8.77303	8.68382	9.00813	8.60381	9.40461	9.37603	9.56287	9.60988	9.39518	8.484	8.6874	8.44365	8.53353	8.30651	8.7627	8.44432	8.48499	9.70116	9.58411	9.60987	9.37225	8.762	8.73867
					PFKL	7.19674	7.118	7.14313	7.08547	7.55378	7.15669	7.38116	7.26092	6.46111	7.14391	7.16439	7.50261	7.6958	7.06658	6.29718	6.31845	6.55583	7.24865	6.96341	6.53168	6.56574	7.32656	7.0655	7.70414	7.22646	7.99482	7.10754	7.47081	7.62157	7.3691	6.11715	6.91869	6.80289	7.40058	7.65303	6.83747	7.70898	7.51357	7.48537	7.14848	7.12348	6.76415	7.15553	7.71424
					ATP5MC1	7.56025	7.47361	7.8719	7.61983	7.43005	7.40036	7.56815	7.66087	7.35323	7.41023	7.43577	7.69723	6.90087	7.07704	7.7296	7.18031	7.89513	7.92475	7.66468	7.50629	7.27469	7.83425	7.72485	7.1111	7.91483	7.61317	7.709	7.88051	7.71875	7.48772	7.53667	7.04159	6.54639	7.53783	7.25149	7.57832	7.23915	8.15062	7.58087	7.39694	6.91698	8.05826	7.52981	7.95736
					C4B	8.646	8.10322	8.27467	8.45304	7.9337	7.75631	7.09104	7.1931	7.65016	7.70204	8.11814	8.28318	7.66319	7.76315	7.62856	8.23059	7.46924	7.71938	7.87919	7.53576	8.17202	8.59842	8.83515	8.83239	9.74465	8.73386	8.45978	8.04398	8.39412	8.59994	8.44949	7.27318	7.97783	7.81234	7.73951	7.98337	7.76562	8.10131	8.28769	8.59564	8.03386	8.54085	7.26755	7.71964
					ECHDC1	7.19922	7.49533	7.36289	7.55798	7.12688	7.42163	7.32911	7.44027	7.55647	7.54093	7.80726	7.10131	6.57054	7.04945	8.17211	8.05427	7.94375	7.10878	7.2046	7.24571	7.99704	8.36479	7.96975	7.88008	8.13117	7.39986	7.7438	7.62277	7.7239	7.73357	7.52132	7.76802	7.4654	7.65407	7.16456	6.99884	7.77949	7.14984	7.45478	7.79982	7.46066	7.49006	8.22378	7.82137
					ATP5MC2	10.5484	10.8734	10.8778	9.82574	10.0996	9.99072	9.96188	9.75826	11.3685	11.5362	11.3679	11.3993	10.4274	10.05	10	10.757	9.51015	9.27014	9.25812	9.80571	11.2579	11.0832	11.8755	11.8267	11.9231	11.9817	11.3449	11.1078	11.2607	11.454	9.68083	9.13046	9.96784	9.62122	10.827	10.6849	10.7579	10.3425	11.6133	11.7143	11.7022	11.6156	10.4176	10.8113
					AFTPH	6.58015	6.74881	7.38278	6.72868	6.9716	6.4428	7.09855	7.6061	7.41888	7.12183	7.25116	7.47928	6.66989	8.38303	7.48719	6.17563	6.93631	7.09399	6.1006	6.36227	7.58769	6.33738	6.42423	7.18178	6.83327	7.14185	7.02146	7.01296	6.69623	6.86078	7.24991	7.07486	7.39385	7.04568	7.22835	6.91427	7.31061	7.06476	7.2982	6.66152	6.67699	6.91722	6.19274	6.77273
					ATP5MC3	7.36953	7.77839	7.78557	7.64633	7.65506	8.01587	7.43311	7.94623	7.65034	7.87488	7.46673	7.27881	8.02985	5.83756	7.85444	7.92948	7.10329	7.72694	7.62373	7.48133	7.28624	7.75789	7.52788	7.62852	7.92849	7.85627	7.77782	7.48517	7.57392	7.36069	6.96661	7.05794	7.27205	7.60195	7.83793	7.95358	7.88908	7.77801	7.63153	7.7742	7.79972	8.24266	8.12955	7.46041
					EPSTI1	6.92796	7.20659	7.41401	7.03784	5.96706	6.77454	6.91571	7.60865	7.01805	7.27662	7.38856	6.66213	6.94625	6.62224	5.68241	7.26425	6.99189	7.35686	6.58339	7.3023	5.79655	6.85763	6.65542	7.40013	7.72504	7.44863	6.94235	6.22042	6.50225	6.55842	6.66945	7.06817	6.70846	7.08369	6.42406	7.39467	6.22277	6.98576	6.38567	7.05145	6.04245	6.30229	6.99556	7.0086
					EXOSC3	7.55593	7.43008	7.037	7.24885	7.29971	7.93094	6.59223	6.91085	7.53039	7.11028	7.536	7.55304	7.6837	6.49918	7.36301	7.05446	6.83734	6.87148	7.10707	6.65057	6.62595	6.9096	6.87292	7.30467	7.50796	7.03872	6.91614	7.08535	6.862	7.39103	6.87273	7.14422	6.95238	6.86927	7.49486	7.33609	7.28578	7.70831	7.52681	6.32277	7.13563	6.66269	6.24358	7.18685
					ZNF787	7.0388	7.26391	7.85703	7.22034	7.54761	7.49949	7.04047	7.53017	7.39418	7.05816	7.20712	6.95844	6.67215	6.85026	8.18157	6.97123	6.21276	7.10662	7.08409	5.75217	7.26747	6.92166	6.8206	6.4204	7.27236	6.81468	7.17369	6.82328	6.74072	7.55526	6.91868	7.03331	7.41543	7.41852	6.64027	7.84903	7.04788	6.94911	6.93525	6.93192	6.42435	6.98831	6.88625	6.94817
					ANXA2	7.3626	7.67114	8.42937	7.91915	7.55579	7.68677	8.04791	8.10673	7.99082	8.13672	8.30373	8.33192	8.11872	7.57573	7.75242	8.26264	8.58399	7.96727	7.99466	8.16186	7.49364	7.34137	7.77903	8.16958	7.86886	7.81775	8.32861	8.14263	8.29495	8.28636	8.15306	8.14642	8.2508	8.31451	7.44442	7.35565	8.35634	7.81546	7.97439	8.61217	8.59809	8.79794	7.59031	8.02292
					CBY1	7.12988	7.07812	7.58781	7.57192	6.63825	7.39946	8.01078	7.43798	7.52843	7.0568	7.3894	6.85092	6.80395	8.86741	6.4253	7.27103	7.74134	7.39953	7.84905	6.89035	7.21541	7.20133	6.84439	7.42148	7.01316	7.57756	7.21398	7.1984	7.35347	7.01181	6.40896	7.12689	7.24951	7.58236	8.09469	7.4998	7.96081	7.6612	6.78934	7.47031	7.40366	6.91626	7.384	7.18645
					IGFL2	6.55696	6.36731	6.40057	6.18916	7.4136	7.70225	5.99518	6.11841	6.85739	5.62662	6.41085	6.11941	6.60625	7.15881	6.33762	6.57847	7.3912	5.78383	6.64307	6.64541	7.41164	6.58827	6.16909	7.52978	6.67559	6.75654	6.67776	6.16584	5.43213	6.54484	7.11445	6.29571	6.63312	6.36763	6.37809	6.64564	6.95676	6.72961	6.16072	6.78204	7.26687	7.21568	7.19462	7.21407
					OR8D2	5.17011	6.21604	5.68244	5.20756	6.74155	7.43509	5.6698	5.75059	6.3837	6.70884	6.69731	6.80166	6.68624	7.47262	6.48727	6.86058	7.34137	6.99297	6.53595	6.24542	7.33917	7.64108	7.04898	7.55701	6.68277	7.32951	7.21006	7.13888	6.62355	6.64245	6.42206	7.07375	7.05499	6.55232	6.95245	6.29464	6.12401	6.38461	6.8615	6.88991	7.11343	7.26648	7.01223	7.59932
					RPLP1	10.5613	11.1078	11.1483	10.6268	10.5081	10.9248	10.8979	10.9656	10.5155	10.6203	10.447	10.8211	11.2179	10.8851	11.3867	11.1163	10.6977	11.0386	10.6913	11.0699	10.3898	10.3511	10.6374	10.6413	11.0446	10.6749	11.6067	11.6443	11.4321	11.6605	10.6916	10.7345	10.7119	11.0617	11.0715	10.995	10.9273	10.4926	11.453	11.4286	11.5286	11.5476	11.2828	11.2777
					BICD1	6.66426	6.8971	6.87676	6.30863	7.59665	7.26525	6.94817	6.67492	6.61708	7.06244	7.21242	7.04926	7.00893	7.47851	6.66559	6.80974	6.66404	7.68422	6.81139	6.6951	7.9893	8.23879	6.30552	7.38469	7.42937	7.6168	6.93527	7.38876	7.6061	7.36453	6.6138	6.63127	6.93568	7.47046	7.44643	6.77998	6.86995	6.81642	7.48088	7.37736	7.21122	7.3487	7.26643	7.81301
					SMAD2	7.61282	8.16883	7.49997	8.24603	7.65225	7.63627	8.12699	8.02553	7.66486	7.63206	7.78149	7.38208	8.29005	6.75165	8.49389	6.70464	7.65523	7.85967	7.88724	7.4237	8.02601	7.46242	7.63769	8.0619	7.92573	7.56735	7.71332	8.02433	7.5372	8.04063	7.87345	7.76453	8.11948	7.85114	7.42569	7.24524	7.82306	7.53378	7.42096	7.57582	7.78786	7.68526	7.54805	7.10187
					STUM	7.46109	6.97383	7.17483	7.57496	7.20648	7.64768	7.44133	6.97069	7.0737	6.92505	7.20554	7.48529	7.99452	7.59018	7.78733	6.86672	6.49536	7.54581	7.13105	7.53025	7.40739	7.31744	7.30193	6.53489	7.05144	7.31797	7.77237	7.22074	7.57228	7.16342	6.41785	7.66107	7.20935	7.15614	7.64647	7.7313	6.92611	7.40148	6.95195	7.27052	6.83743	7.39371	7.56935	7.00925
					LDLRAD4	7.13843	7.28081	7.04417	7.59945	7.20291	7.70111	7.43827	7.47324	6.82602	7.32713	7.01694	6.89525	6.79674	8.45813	8.02853	6.29522	7.03782	7.45511	7.55122	7.33358	7.5576	7.19836	7.23501	7.47839	6.39026	6.56893	7.13142	7.38502	6.78707	6.7658	7.42281	6.65287	7.45636	7.38772	7.33352	7.00337	7.18011	7.38822	7.43505	7.75826	7.36986	7.54589	7.49072	7.43312
					UQCR10	7.09762	7.12012	6.70388	7.53011	7.07311	6.60961	7.36255	7.13917	7.3014	7.37178	7.31598	6.75765	6.91074	6.34485	8.0691	7.25402	7.1889	7.69305	7.3982	7.26097	7.17109	5.82567	6.49348	6.58523	7.53231	7.87801	7.42949	7.31366	6.30382	7.0491	7.42382	6.92151	7.58217	6.98678	7.29585	7.34457	7.03831	7.18093	7.25455	7.16977	6.64528	7.36879	7.41697	7.11296
					ATP5PF	7.8607	8.263	7.61753	7.5593	7.58951	7.89086	7.63214	8.16378	7.68401	7.77051	7.69018	7.57549	7.08871	7.96363	8.23264	7.37286	7.23737	7.77892	7.81687	8.17577	7.73059	7.42011	8.16297	7.80783	7.83667	7.58893	8.01875	8.14799	7.98792	7.74222	7.64857	7.75362	7.8598	7.77787	8.08818	7.76804	7.89799	8.0409	7.88084	7.4215	8.00102	7.48917	7.77581	7.78068
					OSBPL8	7.54457	7.12875	7.28131	6.80955	7.67164	7.96497	7.84243	7.67374	7.12113	7.43431	7.04854	7.23867	7.43927	8.29799	8.04236	6.0745	6.85076	7.1405	7.69954	7.35118	7.26659	7.35009	7.29974	7.60296	7.17541	7.59079	7.17305	6.62463	7.53502	7.47611	7.51772	7.66625	6.95715	7.25769	7.36222	7.37452	8.16606	7.35299	7.35886	7.39493	7.11915	6.89185	7.20666	7.93746
					ERLIN2	6.79759	7.29267	7.23789	7.7156	6.48345	7.31515	7.25004	6.91145	7.24855	7.51696	7.54053	7.66052	5.80815	6.66668	4.22898	13.935	7.68887	7.40277	5.985	6.79078	7.99128	7.27984	7.0038	6.72035	5.74282	6.13619	6.34588	7.51509	7.57462	7.26134	7.67631	7.6636	7.19281	7.78053	7.53777	7.57103	6.87003	7.06385	7.05799	7.14981	7.35509	7.2721	6.92677	6.75269
					MED15	7.48762	6.90964	7.01106	7.39347	6.76964	7.26724	7.83138	7.41794	7.23156	7.19408	7.29421	7.60607	7.84214	8.46549	6.70553	6.74357	7.56472	6.58163	7.17546	7.13246	7.0639	7.06107	6.58477	6.75266	8.12612	6.90544	6.78586	7.22567	7.16897	7.26827	6.71794	7.25683	6.99589	7.3096	7.56282	7.3065	7.71918	7.3844	7.30268	6.46401	6.67365	7.4146	7.84136	8.08452
					RPLP2	10.8914	10.8644	11.0967	10.9953	11.112	11.1944	11.1518	11.2641	10.7179	10.6435	10.3424	10.9304	10.7975	11.3718	11.085	11.0649	10.6932	11.1964	10.897	10.788	10.9717	11.4599	11.3934	11.3388	11.5175	11.4201	11.41	11.5331	11.5912	11.4614	10.7608	11.0042	10.7654	10.9762	10.8779	10.9659	10.8241	10.8685	11.7304	11.8994	11.785	11.8139	11.2086	11.1411
					NOMO3	7.59449	7.30847	7.90755	7.29351	7.20522	7.49372	7.88909	8.16871	7.41981	7.64391	7.31939	7.60581	8.28271	7.39584	7.40749	7.3034	8.0801	7.18836	7.51973	7.40236	7.76481	7.97316	7.8483	7.68443	7.14077	7.82599	7.79063	6.80175	7.55987	7.74649	7.70183	6.96313	7.00807	7.05426	8.17526	7.83528	7.17619	7.76096	7.51975	7.63831	7.39214	6.87913	7.49799	7.4391
					OR10AD1	7.10445	7.64062	6.74613	7.30073	7.09609	7.22548	7.13406	7.3555	7.07484	7.69322	7.69736	7.10838	6.90901	7.09016	7.32577	6.4821	7.12894	7.25176	7.62253	6.38949	7.56004	6.3928	6.86299	7.14868	7.39303	6.72966	6.41029	7.30928	7.65381	6.7741	7.37499	7.41662	7.43675	7.16682	7.03115	5.81202	7.65761	6.86014	7.41841	7.25402	7.43376	7.14057	7.4115	7.05607
					ZNF740	6.98041	6.75199	6.74497	6.56152	6.70866	5.69798	6.72434	5.88048	6.53045	6.71148	6.53797	6.53157	6.3802	6.7824	5.94561	7.46103	6.94647	5.98064	6.37322	6.48609	5.87873	6.75411	6.57896	6.66648	7.20735	7.29787	6.77142	6.97184	6.84138	6.38114	7.43267	6.31896	6.82218	6.4828	6.14809	6.89415	6.4564	6.37313	6.63571	6.91915	7.07438	6.61447	6.5367	5.97465
					FCRL6	6.8819	7.14005	7.24893	6.86208	7.23692	7.68685	7.33032	7.06808	7.49425	7.43499	7.03699	6.8178	6.45502	6.83934	7.79507	7.56358	7.19275	7.49706	7.08887	7.08653	7.4728	7.15262	6.74441	6.55433	7.22208	7.25932	7.02175	6.7765	6.9237	6.98979	6.68226	6.6315	6.58256	7.30989	7.81922	6.83098	7.0772	7.71963	6.55525	6.49125	6.53541	7.56246	7.08729	7.78649
					ZNF705A	7.00119	7.00821	7.24124	6.85533	7.36065	6.92205	7.4492	7.32775	7.38083	7.1027	7.45653	6.89674	6.87872	7.05268	7.17049	7.6761	6.55847	7.26328	7.19315	7.05423	7.2548	6.89997	6.48475	6.72279	6.92194	7.42942	7.17725	7.12277	6.81487	7.37115	6.7706	7.4316	7.11341	7.43979	6.94469	6.42932	7.54637	7.30253	7.0127	7.10505	6.27252	7.36971	7.07146	7.13932
					RNASEK	7.90651	8.56419	8.55556	8.44158	8.64652	7.92675	8.67365	8.45277	8.33166	8.20537	8.5021	8.15061	8.46261	8.69286	7.39454	7.9702	8.04444	8.18655	7.56619	8.04675	7.98947	8.42883	8.53474	8.75379	8.48603	8.50814	8.55501	8.13281	8.26882	8.55303	8.38944	8.64406	8.02997	8.40581	8.14986	8.30011	8.2864	8.15682	8.20849	8.58233	8.17694	8.66718	8.0808	7.92144
					SPDYE3	7.40676	7.55712	6.9853	7.28312	7.50741	6.95624	7.34992	7.40992	7.30436	7.97678	7.30265	7.4796	8.3205	7.7436	7.65713	6.45133	7.18576	7.78753	7.2571	7.03227	7.84229	6.57835	7.11062	6.79321	6.93101	6.69593	6.80415	7.23496	7.42933	6.84599	7.7215	7.51754	7.44091	6.36505	6.90725	7.91744	7.79698	7.34784	7.53025	7.08391	6.198	6.85751	7.22187	7.32223
					FGFRL1	6.62196	7.15287	7.11446	7.65691	7.33219	7.07777	6.9548	7.66288	7.22369	7.03206	7.08876	6.78492	6.35674	7.35464	6.69179	8.13304	6.78383	7.07487	7.05034	8.20108	7.15752	7.04729	7.40693	7.00967	7.54481	7.19084	7.53716	6.96109	6.57251	7.37566	7.02669	7.69754	7.05213	6.65886	6.9016	7.04733	7.12804	7.63995	6.55389	6.59677	6.59001	6.73186	6.74428	7.37204
					OR1J4	6.89766	7.44753	7.17928	7.13971	7.21199	7.58526	7.62413	7.69206	6.78064	7.03175	6.95568	6.76672	7.05163	8.73604	6.5766	6.58311	7.64157	7.41462	7.40385	6.69685	7.61508	7.38652	6.96302	6.44419	6.88838	7.21037	7.07606	7.47721	7.34641	6.63498	7.62628	7.05686	7.38284	7.30342	7.13298	6.45592	7.23229	7.13257	7.07903	7.53921	7.04508	7.35027	6.7452	7.42091
					OR10K1	6.79794	6.83181	7.35022	7.23855	7.10445	6.69052	6.76732	7.19795	6.95618	7.24377	7.15332	6.88221	7.06288	7.30675	6.61663	6.62789	6.38752	6.9815	6.96248	6.93815	7.0441	7.6679	6.68815	7.01741	7.34841	6.89406	7.58703	6.81782	6.82261	6.98607	7.08458	7.13995	7.15284	6.5329	7.38177	6.55036	6.8146	7.31781	6.66251	6.45684	7.39903	6.92948	7.30349	7.25082
					OR2A25	7.58713	7.42363	7.21291	7.29616	6.72749	7.66639	7.73881	7.57448	6.93927	7.11968	7.14323	7.36427	6.88738	8.12253	6.46081	6.54448	6.70418	6.68647	7.09994	7.30922	6.5125	7.19787	7.30419	6.57257	6.62284	7.185	6.67299	7.10651	6.7176	7.33844	6.98224	7.22365	6.8104	6.90773	7.44752	7.01682	7.03289	7.85938	7.07001	7.0114	7.10376	6.13355	7.2029	7.56714
					OR4C11	6.76949	6.48792	7.56905	6.7133	7.27154	7.4826	7.8544	7.1571	7.47132	7.23079	7.39437	6.68798	6.61449	6.80362	8.66142	7.53697	7.14798	6.941	6.92651	7.61176	7.07219	7.78875	7.18643	6.92683	6.01781	7.1599	7.50516	6.16499	7.33111	6.82148	7.30485	6.94214	6.81009	7.22567	7.46647	7.37612	6.98381	6.7734	7.06641	6.23184	6.62984	6.91773	7.8425	7.74522
					OR4D10	7.07788	6.81367	7.419	7.09187	7.08206	6.858	7.22942	7.0831	7.08667	7.12133	7.13359	7.81978	7.51631	8.2457	7.9681	6.2343	6.95335	7.31521	6.88294	7.07611	7.03233	6.8153	7.32503	7.18874	6.09285	6.92188	7.13661	7.28238	7.14384	6.42846	7.70883	8.61439	7.34894	7.6972	7.3081	6.24779	7.03235	6.66868	7.13469	5.86283	6.46946	6.84392	7.33962	7.51794
					NCK2	6.84085	7.04225	7.07217	6.61081	7.34834	6.90765	7.25728	7.1963	7.31359	7.10836	7.3245	6.85694	7.83046	7.07686	6.1153	6.14957	7.16287	6.73451	7.03302	6.87047	7.04216	7.14829	8.00706	7.51854	7.46966	7.41814	7.36963	6.9138	7.88081	6.85359	5.40746	7.19593	7.17251	7.02598	6.71766	7.55134	6.67534	7.4843	7.58382	7.14471	7.43838	6.39452	7.46094	6.93918
					OR51B6	6.84057	6.55234	7.30075	6.79305	6.90383	7.4563	7.16801	7.5289	7.21204	7.18032	7.11221	6.62362	7.92894	6.73741	7.43321	6.14649	6.78505	6.57429	7.75229	6.74851	7.67663	6.70779	6.8847	7.44431	6.60656	6.93802	7.1611	6.81344	6.798	7.32359	7.61443	6.49637	6.61196	7.37495	6.91034	7.1622	6.90559	7.10686	7.31852	6.62139	6.42857	6.4599	7.91214	6.08664
					OR51F2	7.11272	7.28112	7.21722	6.68537	6.92406	7.53425	7.87147	7.7831	6.88335	7.17612	7.37059	7.56073	7.02899	7.22099	7.38294	7.89209	6.74653	6.70579	7.28507	6.91677	8.08244	6.94711	6.87078	6.15882	6.47302	7.04297	7.13537	6.98363	7.40812	6.8531	7.41373	6.81775	7.23002	7.1973	7.94672	7.14443	7.42123	7.39188	6.66755	7.48879	6.40488	7.37169	7.02761	7.10308
					RPS3	9.34134	9.477	9.60991	9.19185	9.31973	9.78402	9.79443	9.99266	9.51503	9.69982	9.44189	9.56689	9.63747	9.75674	10.0296	9.07946	9.44449	9.88466	9.43751	9.93919	9.716	9.58397	10.1849	10.1115	10.0587	9.93746	10.0239	10.2609	10.4175	10.4109	9.54085	9.23954	9.21342	9.16001	9.63997	9.67576	9.55187	9.38724	10.7793	10.6384	10.5345	10.3896	9.87329	9.80411
					OR52E6	7.08289	6.96741	7.4039	7.24689	7.66902	6.85913	7.73437	7.09101	6.71524	7.05635	7.43805	6.79199	7.43371	6.78458	6.01905	8.11542	6.14589	6.6848	7.48334	6.90259	6.91256	7.41415	6.3864	6.86105	7.32608	7.54497	6.73222	6.58244	6.77526	7.41589	7.38806	6.93406	7.20961	6.86086	7.31239	6.9812	6.68135	7.14266	6.96153	6.96147	6.82141	6.54994	7.85662	7.5989
					OR52N4	7.42172	6.80528	7.02872	9.47385	7.35967	7.41477	7.44957	7.52973	6.98894	7.34016	7.48324	7.18732	8.10486	7.73072	7.08145	6.24382	6.47393	7.13958	7.42238	6.3731	6.58271	7.49183	7.35103	6.88902	6.96857	7.07703	7.09147	7.12998	7.01074	7.06521	7.62046	7.54549	7.01267	7.21633	6.96836	7.49425	6.99352	7.51157	6.96133	7.48728	6.75707	7.08305	7.44519	7.30261
					OR56A4	7.36031	7.42041	6.92963	7.1973	7.04219	7.67979	8.11355	7.65367	7.27614	7.51969	7.06767	7.13472	7.94108	8.20884	7.38688	6.57574	7.25492	7.28667	7.10485	7.20325	7.56959	7.69225	6.45602	7.05482	7.41852	6.85401	7.49043	7.04286	6.70948	6.77125	7.48668	7.16685	7.59369	7.57066	7.66601	6.79816	7.38324	7.52934	7.6313	6.71169	6.76196	7.12037	6.21508	7.1755
					OR7D4	6.91354	7.26985	6.52465	7.38786	7.60025	6.84159	7.04058	7.30652	7.13203	7.40528	7.27068	6.79998	8.44224	7.67037	8.12294	6.07639	7.30277	7.29458	7.27636	7.80298	6.91699	7.13244	6.92488	6.21587	7.36806	6.61562	6.90518	7.38117	7.14986	7.19892	7.72913	7.19138	7.62251	7.22825	6.58103	7.43583	7.56356	5.99232	7.33834	7.01858	7.04005	7.25005	6.97056	7.19265
					OR5M11	7.1389	6.8896	7.0986	7.40275	7.05503	6.96174	7.38176	6.68083	6.97364	6.79835	7.19634	7.10507	6.84701	8.37986	7.22594	7.15887	6.67002	6.8989	7.20985	6.9262	6.73411	7.15598	6.9986	6.5026	5.0261	7.10059	6.63197	7.267	7.30534	6.88413	7.33463	6.77381	7.69548	6.3218	7.37928	6.88	7.46755	7.38143	7.31852	6.88911	6.67012	6.35754	8.11298	7.28852
					OR4A15	6.90551	7.27312	7.30908	7.32786	7.91525	7.13236	6.98194	7.13606	7.30248	7.00518	7.12444	6.95938	6.89408	7.12067	7.80657	7.30676	9.6689	7.51113	7.16372	6.84333	7.47095	7.67637	6.63781	6.6062	7.28933	6.85426	6.94063	6.6044	7.23549	6.78332	6.23883	7.73937	7.54809	7.4964	7.48638	7.84706	7.19835	6.69652	7.5759	7.24269	6.76074	7.47304	7.06362	7.05141
					OR6F1	6.67139	7.02366	7.29591	7.32338	7.0068	7.16779	7.67822	6.98528	7.41807	6.79055	7.2981	7.34966	7.01223	7.19959	8.62723	6.57416	6.51648	7.51126	6.4673	6.83186	6.91619	6.90077	5.99416	6.51013	6.12517	7.11557	7.29049	7.12975	7.23967	7.20569	7.16385	7.60918	7.3193	7.10588	7.19362	6.19393	7.25949	7.28199	6.89452	6.55476	6.6841	7.41622	6.44548	7.47878
					OR4F6	7.21913	7.45796	7.43055	7.3285	7.11669	7.50217	7.87322	7.40664	7.55409	7.04612	7.27327	7.25598	8.29421	7.93901	7.24364	6.40251	7.3806	7.61428	7.41259	6.50384	7.33743	7.04427	6.9823	7.19582	6.95436	7.21932	7.13672	7.22848	7.09323	7.10979	7.30791	7.33856	7.33719	7.48159	7.73894	7.35674	6.97409	7.48636	6.45622	7.43322	7.25354	6.61843	7.47534	7.47625
					HNRNPL	6.99372	7.42943	7.17351	7.25394	7.68093	7.09941	7.31869	7.44721	7.24149	7.17581	7.19549	7.75892	6.77418	7.02293	7.42574	6.92101	7.37099	7.14861	7.03128	7.24738	7.20018	7.1513	6.97448	7.68977	7.57935	7.44656	7.3323	7.63869	6.94514	7.05938	7.57998	6.08526	7.29309	7.63564	7.32832	7.15432	7.42436	7.68586	7.16696	7.00908	7.41156	7.11595	6.94328	6.93505
					RGS10	8.02516	8.16954	8.05074	8.66211	8.13534	8.1198	7.55931	8.03506	7.69653	8.04494	7.665	8.32251	8.19354	7.90223	7.88564	7.14506	7.43134	8.04773	8.46985	7.36338	8.26323	7.83903	8.63948	8.61675	7.99604	8.96716	8.14383	7.94096	8.27667	8.30946	7.7427	8.01423	7.9324	7.7503	7.93618	7.43591	7.86915	8.29341	8.61556	8.42803	9.13315	8.7203	7.85309	7.65299
					AK4	7.18312	7.02116	6.37116	6.86779	7.07632	6.99038	7.19351	6.8965	7.1041	7.52613	7.14596	7.17973	6.71915	7.8096	7.5608	6.20497	7.18097	7.07705	6.95634	6.54413	7.03063	6.48591	7.45227	6.7028	6.04179	7.04272	6.95346	7.24853	7.4744	7.18231	6.91271	7.27385	6.44808	7.2385	6.6675	7.44993	7.20859	7.10026	6.95905	6.73229	6.91176	7.21041	6.19675	7.21589
					KDM2B	7.39317	7.16644	7.09127	6.80582	6.31368	7.3227	7.99176	7.24736	7.1711	7.39004	7.47436	7.22465	8.19136	7.98389	7.19323	6.27313	6.20974	7.06921	7.37792	7.45477	7.37159	7.54666	7.13978	6.90664	7.14109	6.69221	7.10149	6.64806	7.26005	7.46652	7.09786	6.68774	7.37382	7.35161	7.18192	7.38871	7.11745	7.17304	7.3953	7.6926	7.3275	6.72377	6.99775	7.10418
					ZNF32	6.13879	7.28047	7.13515	7.32998	7.38577	7.1328	7.18491	6.96324	6.95613	7.27456	6.99755	7.19793	7.74427	6.98363	6.31035	8.00839	7.39903	7.61689	7.53571	7.21789	7.43394	7.12426	7.7563	6.57995	6.40136	6.98974	7.28259	7.06177	7.1445	7.35759	6.42833	7.10889	7.8206	7.03715	7.80941	7.28553	7.66334	6.23223	7.26811	6.72002	7.38326	7.22431	5.90365	7.77057
					ACTR2	9.06844	8.93721	9.12293	9.09287	8.45202	8.68242	8.86862	8.42316	8.81372	8.46872	8.6075	8.621	9.14529	7.98465	8.53715	8.13237	8.70926	8.68803	8.81815	8.07398	9.00512	8.97809	9.19111	9.34884	9.23849	9.2691	8.91015	8.93383	8.45139	9.06603	8.92457	8.78739	8.93251	8.80917	8.29982	8.60158	8.37832	8.89219	9.34689	9.35231	9.04444	8.92904	8.6338	8.79761
					NFASC	7.68188	7.81196	7.21222	7.05749	7.13659	6.75319	7.02865	7.56989	7.56741	7.34791	7.42609	7.57561	8.5579	6.8822	6.21103	7.5495	7.45223	6.73243	6.4236	7.12346	7.86853	7.22449	7.57541	7.33622	6.07877	6.36687	7.19193	7.427	7.26147	6.82567	7.57846	7.04736	7.20737	7.05787	7.25933	7.33248	7.6706	7.52275	6.20035	7.33263	7.13968	7.12387	6.87704	7.02603
					SF3A1	7.14647	7.23882	6.82276	7.54472	7.39653	7.18984	7.14395	7.25926	7.48008	7.15925	7.00583	6.91953	7.88909	7.55849	7.57016	7.21168	6.80785	7.55964	6.99258	6.38242	7.53732	7.42629	6.6063	7.03303	6.27731	6.96093	7.6581	6.95647	7.64785	7.13778	7.68611	7.34613	7.01383	6.18474	7.2444	6.80499	6.83102	7.10333	6.97971	7.63144	6.92019	7.16118	7.85982	7.77078
					MARCHF2	7.18248	7.40561	7.37873	7.07833	7.77064	8.03019	6.79727	7.55655	7.60337	7.67518	7.27916	7.71158	7.70783	6.45905	7.43731	7.08669	8.32488	7.1973	7.64967	6.25843	7.3493	6.74949	7.41321	7.59946	7.02451	7.73886	6.90984	6.88642	7.223	7.3663	7.31724	7.54078	7.1703	7.01385	7.04956	7.11295	7.65542	7.71889	7.58159	7.56839	6.54183	7.11634	8.0675	7.7057
					OR10G3	7.46395	7.79155	7.60951	7.74753	7.18748	7.6482	5.8827	7.65228	7.04772	7.41959	7.35715	7.28744	7.7794	7.5331	5.80991	8.41662	7.41648	7.88722	7.36085	6.97617	7.3982	8.09339	7.31071	6.77573	6.67869	7.33148	7.50788	7.23465	7.34696	7.30059	6.45716	7.01377	7.47038	6.58132	8.01012	6.9888	8.0664	7.43193	7.31713	7.19544	7.28235	7.81076	6.79472	6.62694
					NFKBIZ	6.99162	6.58153	7.47061	7.16518	7.41872	7.75435	7.36298	7.60951	7.33702	7.08002	7.33522	7.06469	7.58711	7.76976	6.22167	8.51502	6.85494	7.03577	7.57088	6.83035	7.36824	7.27555	7.20795	7.23007	6.65692	6.97244	6.95071	7.33836	7.15213	6.62192	7.46534	7.5821	7.51536	7.44694	7.23079	7.52872	7.30037	7.52065	7.35885	6.54897	7.2691	6.63109	8.19556	7.63816
					OR5J2	7.1048	7.3306	7.30961	7.77267	7.50161	7.96004	6.85011	7.64704	7.1257	7.10752	7.50966	7.14319	6.97072	9.16983	6.63987	6.72845	6.8309	7.27093	7.56693	7.67214	7.80777	7.57831	7.54604	7.32061	7.15893	7.67471	7.74758	7.49713	7.37188	7.3549	7.12402	8.07648	7.56747	7.57247	7.36627	6.62947	7.62216	7.12736	7.22453	6.239	7.14924	7.24471	8.04734	7.41472
					CPM	7.66862	7.89213	8.23482	7.01212	8.15899	8.41838	7.90329	8.29751	7.51173	8.13629	7.83841	7.92231	6.82126	9.07967	7.53195	7.09826	8.20187	8.33092	7.72544	10.4578	7.32861	7.82302	8.07731	7.81132	8.25117	7.83022	8.01853	8.43066	7.59251	8.32986	7.65827	7.63761	8.3735	8.34081	8.17119	7.64983	8.19743	8.1623	8.52112	9.04112	7.96278	8.41777	7.10936	7.7605
					OR4F21	7.53447	7.48517	7.68995	7.17732	7.34281	6.69426	7.25986	7.05567	7.37514	7.37434	7.43871	7.45364	7.95085	6.71503	6.82245	7.76522	7.00718	7.50426	7.17348	7.79219	7.64721	7.57607	7.28086	6.86506	7.17808	6.76248	6.99732	7.22461	7.38732	7.0866	7.4456	7.83789	7.18985	7.33541	7.28168	6.88856	7.57716	7.43939	7.0063	6.14907	6.94524	6.87826	7.97116	7.60762
					SF3B1	7.05009	7.43208	6.7964	7.40684	7.42401	6.76797	7.27643	7.25828	7.10901	7.02976	7.0232	7.46527	8.50251	6.35447	7.33839	7.10599	7.41051	7.58256	7.2947	7.40216	6.95535	7.30912	6.33406	7.3115	7.36872	7.85102	7.47182	7.62766	7.14812	7.34833	6.62952	7.55953	6.81556	7.77246	7.65638	7.54596	6.8441	7.53999	7.01729	6.79807	7.29092	7.14232	7.04089	7.51128
					EDA	6.86777	7.32818	6.99872	6.57426	7.69598	6.68306	7.00158	6.99826	6.36172	6.6406	7.40055	7.15946	7.03679	7.17593	6.58724	8.283	7.09958	6.65667	7.61619	6.81452	6.25787	7.22103	6.69799	6.79975	6.4933	6.73358	7.11439	7.33665	6.64061	7.03078	7.87404	7.2806	7.23056	6.21147	7.23273	6.94361	7.18654	7.44932	6.04287	6.81458	5.94143	7.14469	7.21385	6.94295
					ITGB4	7.53448	7.44743	7.63705	8.05966	6.85152	7.31005	7.57642	7.73794	7.54455	7.54669	7.10485	7.04308	7.99131	7.34204	7.48743	6.66233	7.4463	7.13014	7.40648	7.64605	7.93945	7.59939	7.61821	7.71577	7.92467	7.69399	7.7197	7.7076	6.9824	7.60069	7.7058	7.73201	6.97558	7.56916	7.63602	7.18298	7.78864	7.62726	7.55009	7.14861	7.89741	7.14463	8.15002	7.77277
					WASHC2A	6.51226	7.26752	6.78345	7.20385	7.15834	6.46948	7.33155	6.94072	6.66215	6.86408	6.80459	7.0017	8.42104	7.21348	6.42605	6.42614	6.8652	6.93581	6.35863	6.72891	6.52156	6.77217	7.13979	6.5769	6.04565	6.9962	5.91094	6.7103	6.69513	6.41952	7.41772	7.37598	7.35429	7.44775	7.08299	7.08058	6.79701	6.20424	7.80468	6.8315	7.42848	7.37784	5.85185	6.97575
					ADAM9	7.83662	8.24366	7.99363	7.78277	7.6078	8.07022	8.19375	7.71377	8.00611	7.79883	7.90353	7.89211	7.10541	7.88146	7.68601	8.81327	8.37518	8.20148	8.12502	7.09285	7.98749	7.7018	8.31543	8.06008	8.60074	8.38305	8.40907	8.22466	7.97989	8.14585	7.74489	8.01105	8.22289	7.77488	8.01542	8.28037	8.10588	7.9502	8.41358	8.47492	8.14403	8.23497	7.65561	7.89277
					ZNF780B	6.7476	5.9346	5.92402	6.67989	5.05459	5.17573	6.06154	6.69435	5.99959	6.36648	6.83678	6.4141	6.12122	6.7339	5.7517	6.05657	5.74859	5.8601	6.19247	6.47791	6.92438	7.17199	6.8316	7.593	7.28247	7.18853	6.65529	6.79047	6.84109	6.21978	5.5506	6.14794	5.26807	5.68302	6.84103	6.64322	6.1968	6.09039	6.57263	7.2546	7.00954	6.62457	7.32967	6.93863
					KRTAP5-1	7.72316	7.14773	7.72278	6.88683	6.97697	7.23646	7.0614	7.16848	7.34342	7.62539	7.16969	7.73787	6.74463	6.93528	7.59567	7.99406	7.24723	7.26491	7.23688	7.57886	6.86801	7.28086	6.77149	6.22725	7.03562	6.80175	7.12666	7.39333	7.19634	6.8965	7.35595	6.82935	7.29312	6.95851	7.822	7.10965	7.15126	7.76395	6.89175	5.72281	7.47658	7.3136	7.68654	7.9567
					RPS3A	9.82256	9.94269	10.1327	9.83075	9.98306	10.117	10.1384	10.4007	10.0225	10.0082	9.88702	9.92141	10.0214	10.386	10.0608	10.2117	10.1209	10.3423	10.0439	9.99355	10.6476	10.5567	10.5247	10.4996	10.5053	10.4832	10.3933	10.5177	10.4616	10.73	10.274	10.0171	10.153	10.0316	9.66188	10.0165	9.96305	10.0246	11.1183	10.9819	10.5845	11.0141	10.8399	10.593
					TCEAL9	6.89383	6.81955	7.61854	7.62645	7.44786	7.29247	7.42124	7.23339	7.50567	7.17374	7.09991	7.22202	8.08897	7.83072	6.81486	7.78184	7.16694	7.2834	7.18145	7.12097	7.31932	7.31582	6.36087	7.35569	7.19071	6.85624	6.88569	6.70795	7.35485	7.36195	7.68435	7.28713	7.45798	7.43106	7.05675	7.5151	7.54394	7.75506	7.21411	6.54493	7.23647	6.42337	7.65075	7.60152
					TCEAL1	6.95594	6.37804	7.06254	7.35947	7.24525	6.61476	7.14431	7.09211	7.05373	7.17503	7.18826	6.44483	8.26303	6.9204	7.09791	6.19796	7.56728	6.80703	7.01797	7.16959	6.71529	6.93024	7.2818	7.07075	6.09853	7.32249	7.66009	6.57703	7.01783	7.05222	7.21035	7.17291	6.93392	6.81365	7.4282	5.51895	7.56748	6.95601	7.15494	6.69396	6.90578	7.68202	7.51439	7.13995
					TCEAL4	7.36031	7.74218	7.30855	7.53284	7.80236	7.6167	7.33274	7.58566	7.568	7.6049	7.6022	7.50802	7.21729	7.42205	7.86046	7.2124	7.30281	7.6955	6.94879	7.97228	7.26441	7.26236	7.83625	7.41396	7.63644	7.97811	7.63113	7.04969	7.01442	7.65401	6.88171	7.4781	6.90372	7.47242	7.94008	7.85976	7.19524	7.88502	7.24256	7.68577	6.89313	7.83938	8.00023	7.8719
					RPS4X	9.427	9.58191	9.50072	9.9741	10.01	9.3584	9.82571	9.62533	9.39635	9.36143	9.54102	9.89431	10.4908	9.07266	10.2304	9.83942	10.9131	10.0339	9.86039	9.74536	10.7052	10.8716	10.26	10.4039	10.3951	10.4602	10.0926	10.7287	10.2898	10.1604	9.74067	9.97962	9.95585	9.91424	9.31175	9.0929	9.68588	9.69942	11.1429	11.2381	10.9659	11.3106	10.8372	10.7671
					ATN1	7.07473	7.12549	6.98072	7.35571	7.30536	7.10106	7.65389	7.23543	7.01641	7.34621	7.16137	7.69528	7.72209	7.07235	6.2444	7.61484	7.60615	7.44764	6.61039	6.70884	7.49727	6.82608	7.14778	7.53609	6.38891	7.11415	7.41706	6.80587	7.5631	6.77225	6.85017	7.0091	7.45211	6.82872	7.79369	7.48161	7.3333	7.25983	7.1719	6.52513	6.9063	7.08534	7.44221	6.50174
					SDCBP	8.3713	9.34934	8.94024	9.17329	8.86111	9.22176	9.41984	9.52625	8.79951	8.86005	8.68576	8.82113	9.62587	9.0307	8.93103	9.09314	8.47618	9.18017	9.08928	8.89415	8.18943	8.1604	9.00733	9.00732	9.20599	9.44967	9.70607	9.37227	8.87087	9.76323	9.54372	8.94002	9.31304	9.07358	9.15293	9.1433	9.14817	9.13708	8.14371	8.45377	8.80747	8.52936	8.33412	8.65949
					KLHL5	7.15166	7.60242	7.56387	7.23217	7.0625	6.77034	6.81627	7.28918	6.85381	7.09824	7.61542	7.02891	7.16825	6.78333	7.5843	6.8645	7.52791	6.81514	7.3784	7.4438	6.56269	7.01445	7.42757	7.18386	7.48819	7.57956	6.73679	7.04799	7.27475	7.07385	7.00166	7.43506	7.35061	7.66908	7.36651	7.59394	6.32174	7.06555	7.39178	7.42736	7.65741	7.18087	7.67248	7.07619
					NTRK2	8.20816	7.17524	7.54239	7.5953	7.72022	6.8444	7.01096	7.49892	8.0547	7.58836	7.969	7.48309	7.50702	7.58611	9.0429	6.84382	7.90677	7.21266	7.26976	7.36516	8.39183	8.48741	8.31827	8.37847	8.06198	8.05411	8.17962	8.33436	8.2657	8.70661	7.4346	7.8724	7.36446	7.89865	7.63432	7.60817	7.98515	7.89956	7.14858	7.48373	6.79285	7.87432	7.46892	7.66267
					SCP2	7.18625	7.53098	6.43856	7.49597	7.08043	7.31767	7.12867	7.73697	7.20563	6.80053	7.18018	7.29315	6.98572	6.34513	7.74216	7.57621	6.01319	7.33691	6.60996	7.49202	7.87632	6.94779	7.23359	7.1152	7.20581	7.43805	7.25318	6.90314	7.46507	7.01802	7.71891	7.29287	7.13566	7.09653	6.66246	7.06712	7.48169	7.39255	7.19034	6.8167	7.0723	7.50616	6.95199	7.10439
					ZNF483	7.13945	7.64059	7.3972	7.77303	6.93237	7.60946	6.96552	7.00896	6.93241	6.8554	7.33833	7.362	7.72498	6.99516	7.13016	7.11014	6.81791	7.21357	7.05649	7.35296	7.65244	8.0581	6.97582	6.26169	6.89249	6.66011	7.51766	7.01274	7.1458	7.20817	8.20587	7.64831	7.14952	6.58209	6.5038	7.38151	7.50869	6.90044	6.54345	7.3279	7.31573	7.09922	7.40705	7.08615
					IGIP	7.17676	6.99173	7.2156	7.02502	7.72835	7.7028	7.26503	6.81649	7.71503	7.02981	7.57079	7.11579	7.71704	6.93168	6.34491	7.11661	7.04422	7.37411	7.66045	7.89708	7.43079	7.99071	7.42744	7.04075	7.24002	7.24532	6.81194	7.51961	6.78101	7.28601	7.49755	7.23254	6.75545	7.62516	7.31204	6.69834	7.61855	7.04442	6.40414	7.18267	7.36116	7.05947	6.99305	7.6998
					BRWD1	6.93359	7.53684	7.04453	7.97638	7.62643	8.17371	7.0024	7.52212	7.29058	7.47065	7.77597	7.77123	8.21161	7.06789	7.10415	6.33137	7.6226	7.63866	7.39341	7.74381	6.63868	7.53794	7.73721	7.8617	7.26396	7.90151	6.83381	6.92468	7.67168	7.4266	7.02515	7.70874	7.60529	7.12509	7.34637	6.43301	8.08299	7.76533	7.16939	7.79513	7.45794	6.88378	7.6455	7.6884
					GEMIN7	7.05738	7.19818	7.03039	6.33955	5.97509	7.39293	7.59327	7.69216	7.273	7.28647	7.09082	7.31704	6.48533	8.40841	8.07008	6.81454	7.10131	7.20437	7.31241	7.5595	6.7798	7.76021	7.22276	6.60515	6.94993	7.17808	6.99444	6.74023	7.3592	7.68984	6.16887	8.04263	7.33532	6.66439	6.5379	7.23992	6.80413	7.24633	7.261	7.34715	7.31186	7.82389	7.07991	7.02056
					RASL10A	6.6454	6.26145	6.26882	7.04857	7.01263	7.03259	7.3565	7.12414	6.34926	6.89915	7.35304	7.82938	7.61658	6.94251	7.57296	7.07179	7.06575	7.0888	6.9683	6.94144	6.4923	6.8884	7.09592	6.073	6.02834	6.96832	7.34809	7.20705	7.42688	7.35718	6.69128	7.09704	6.86619	6.46261	6.20682	6.80476	7.14892	7.03909	7.25597	7.98119	6.97068	7.89045	7.60346	6.64732
					RWDD1	8.31758	7.13446	7.72615	7.14925	8.10076	7.66183	8.23435	7.95617	7.74156	7.85484	8.04097	7.67723	8.54164	6.64301	8.69519	7.63509	8.1082	7.35677	7.63894	7.2342	8.27756	8.09289	7.71778	7.08773	7.65528	7.76463	7.85144	7.39602	7.54611	7.675	7.44332	7.55866	7.72323	7.28096	7.54776	7.75481	8.16208	8.1081	7.65471	7.6424	7.96602	7.59332	7.83957	8.00775
					HCST	7.08655	7.05336	7.37376	6.66354	6.44372	7.3674	6.94433	6.99988	7.38198	7.20951	6.98942	7.61844	6.51945	7.33444	6.92255	6.98504	6.67907	6.82636	7.05047	7.57699	7.07585	6.24239	7.50231	7.28993	8.11913	7.46426	6.89775	6.50215	6.80879	6.66524	6.49956	6.92447	7.38743	7.54313	7.19481	7.21994	7.07001	7.64625	7.26874	6.17036	7.1235	6.95037	7.62722	7.27473
					TRPM3	8.49759	8.75983	8.8295	8.86839	8.65302	9.34714	8.82465	8.8629	8.35191	8.54743	8.80205	8.64389	9.01432	8.64358	8.79381	8.87799	8.26659	9.06883	8.45761	8.12301	8.73824	9.13516	8.58933	8.52265	8.33747	8.15765	8.45959	8.86467	8.4913	8.4591	8.48566	8.91644	9.05303	8.89436	8.99638	8.63466	8.65432	8.50353	8.25486	8.1997	8.25497	8.51284	8.77988	9.24791
					STH	6.89206	6.57616	6.82104	7.44597	7.31285	7.47392	7.16263	6.78461	7.20145	6.76134	7.27523	7.2486	7.16754	7.48799	7.57447	6.79482	7.6257	6.60379	6.99489	6.39403	7.00458	7.56542	6.69016	7.31976	6.12027	6.43848	7.09212	6.49171	7.05272	6.83562	7.41367	7.34321	7.31654	7.37951	7.1499	7.2017	6.95874	6.59544	6.46084	7.46389	6.81072	6.59952	7.12178	7.56019
					TFG	7.13277	6.88978	6.99429	7.16294	6.89652	7.08577	7.13656	7.05491	7.18478	7.70833	6.87414	6.88692	6.98127	7.99839	6.21783	7.37572	7.41499	7.29935	6.81202	7.16243	7.09066	6.57963	7.22822	6.92777	6.82944	7.06213	7.04802	7.31649	7.30696	7.76591	6.55182	6.84063	6.77082	7.64539	6.65933	7.40377	6.60968	7.61503	7.73815	6.78014	7.48164	7.86265	7.5211	7.20533
					RPS4Y1	6.7572	7.24785	6.92543	7.17972	7.25803	7.17493	7.98817	8.36179	7.07487	7.43434	7.35325	7.74092	6.07612	5.7941	6.66567	7.51989	6.84639	6.86182	7.3417	5.58708	6.53614	6.30128	7.55412	7.54346	7.89872	7.09929	7.20306	6.91601	6.74965	7.30174	7.10409	5.69439	7.70646	7.13745	7.72311	7.66343	7.73543	7.34313	5.43345	5.60496	5.26731	6.21028	4.84184	5.8131
					OPTN	7.6202	7.26881	7.32562	7.87905	7.45595	7.56598	7.5139	7.53209	7.58166	7.58948	7.49867	7.15272	8.18855	6.39128	7.49847	7.73656	6.81946	7.19285	7.24384	7.23626	7.3806	7.34385	6.96401	7.97602	6.03072	7.55329	7.92604	7.39604	7.91891	7.42867	7.8849	6.53014	7.76517	7.66357	7.4222	6.04328	7.42	8.0329	7.01733	7.7683	7.40849	7.12148	7.28025	7.6324
					COA5	6.90221	7.5797	6.79095	6.62889	7.00967	7.2953	7.09269	7.02767	7.41464	7.15718	6.94085	7.06513	6.84242	7.06965	7.71192	7.21182	7.54758	7.51725	6.35136	6.26528	7.44244	6.96487	7.44606	6.71141	6.37958	6.66474	7.32219	6.81886	7.476	7.06121	6.67911	5.90864	6.2462	6.6008	7.08958	7.14226	7.29105	7.63683	6.83166	5.67434	7.25122	7.17382	7.72166	7.06074
					C1QL4	7.31197	6.85218	6.4718	7.35442	5.93351	7.19833	7.60113	7.26621	7.15098	7.2201	7.22387	7.27948	7.90385	7.24832	6.6494	6.66681	6.62842	6.43873	7.32854	6.35857	6.86618	7.47339	7.14043	6.82627	7.01537	6.99256	7.16527	6.80221	6.95855	6.69265	7.49216	7.2974	7.29048	7.41043	6.01651	6.58221	7.5061	6.50123	6.27317	7.29576	6.95719	6.99722	7.51661	7.75942
					MOG	7.75565	7.38664	7.65349	7.84668	7.59591	7.80974	7.16341	7.30208	7.93967	7.44525	7.78523	8.00598	7.97532	7.6815	7.08031	8.62183	8.13536	7.94094	7.62329	7.56044	8.24585	8.08789	7.58554	6.90994	6.61682	7.15311	7.46181	7.60416	8.07891	7.05852	7.37482	7.90913	8.18627	7.8688	7.49006	7.07858	8.14849	7.85058	7.71731	7.4499	7.07791	6.3242	8.14783	8.28082
					C4orf46	7.37022	7.25553	6.9258	7.97323	7.83338	6.85763	7.57342	6.51712	7.40389	7.19181	7.20917	7.07147	6.31014	7.46425	5.68716	7.49129	6.95508	7.1927	6.89077	5.76311	7.53196	7.14149	7.72924	7.86031	7.8424	7.43027	7.24494	7.43739	6.92784	7.19153	6.71794	7.1559	7.14066	6.3168	7.31129	6.93408	7.30456	7.72727	7.18662	7.03016	6.83843	6.79373	6.25366	6.82242
					LAMTOR4	7.23515	7.06011	7.5875	7.37994	7.50645	7.37346	7.07996	7.51125	6.9404	7.27313	7.26537	7.49826	7.83166	7.9689	7.01925	6.62047	7.91614	7.07947	7.67696	7.54466	7.47568	7.18925	7.82269	7.49345	7.20486	6.84902	7.35388	7.19146	7.49213	7.18211	6.85783	7.43426	7.62297	7.4232	7.28395	7.46602	7.30286	7.56135	7.51126	7.99834	7.9068	7.41203	7.7716	6.18523
					KLF6	7.21491	7.20631	7.28293	7.34789	7.57167	7.8012	7.33844	7.22586	7.25504	7.42058	6.90462	7.20267	6.89895	8.02326	7.6096	7.07502	7.68498	7.13444	7.29233	6.47194	7.63839	7.79271	6.29874	7.02936	7.5781	7.30181	7.18274	7.08103	7.38918	7.09822	7.33227	6.77059	7.4259	7.68034	7.8173	7.58893	7.33227	7.4925	7.34602	7.04812	7.34074	7.25077	7.68001	7.19979
					SEPTIN2	7.48455	7.94073	7.6089	7.74201	7.6793	7.02333	6.72029	7.07707	7.44454	7.50141	7.65749	7.94133	7.15951	7.33092	8.12813	7.52617	7.09023	7.84302	7.88292	8.14413	8.27865	7.45248	7.51141	6.9601	7.89168	7.55675	7.55235	7.32912	7.65792	7.58808	8.058	7.0978	7.69617	7.6062	6.75173	7.791	7.60987	8.03102	7.83299	8.60877	7.83476	6.99687	7.94794	7.06112
					PIWIL3	6.85015	5.9226	6.84677	6.86534	7.17609	7.02152	6.81389	6.81731	7.54926	7.21081	7.05804	7.22306	6.8534	7.0188	7.27311	8.47401	6.79145	7.2174	7.31345	6.93264	7.13955	7.30256	5.99248	6.35482	6.14315	6.80316	7.26184	7.05209	7.09709	6.92492	7.16319	7.20722	7.5376	6.13349	6.9431	6.46859	7.62006	7.40273	7.36982	6.86182	7.06995	7.6312	7.66817	7.44127
					LGMN	8.37628	7.97573	8.6334	8.06546	8.27115	7.68564	8.16195	7.82404	8.22359	8.0568	8.01952	8.2879	8.21948	7.29436	6.93079	7.67905	7.97246	8.09899	8.31793	8.98977	8.08183	8.33124	9.42347	9.47599	10.0159	9.47035	8.39848	9.03381	8.66621	8.75391	8.07085	7.88291	8.27112	7.97541	7.89977	7.55117	7.28583	7.73199	9.50972	9.44257	9.54942	10.0987	8.27156	7.59096
					MXI1	7.84749	7.5495	7.19275	7.63071	7.08079	7.23192	7.26352	7.45358	7.53652	7.36848	7.42008	7.12493	8.12841	7.50508	6.6606	6.65211	5.99683	6.79108	7.0561	6.74322	7.29089	7.30916	7.35402	7.01554	7.37241	7.05849	7.22576	6.92044	7.04524	7.41845	7.09312	7.11525	7.10425	7.55602	6.74205	7.27254	7.74877	7.40009	7.14909	7.20618	7.01349	7.19801	7.89035	6.46264
					RBPMS	7.3931	7.66339	6.46469	6.92102	7.00617	6.89228	7.11109	7.1693	6.75916	7.026	6.88799	6.6949	7.60598	6.84395	6.17999	7.89001	7.67538	7.20778	6.67467	6.94982	7.345	7.41129	7.09867	5.85577	6.88106	7.10203	7.45015	7.81676	7.42665	7.34983	7.85634	6.57845	7.19983	6.78393	6.93695	7.30764	7.20059	7.45065	6.87325	7.19113	6.08788	6.45811	6.95598	6.90664
					WDR89	7.45032	7.19119	7.64596	7.86022	7.84856	7.52526	7.65074	7.70468	7.51039	7.61536	7.569	7.34478	6.98216	8.01366	7.92898	8.58273	7.66707	7.66388	7.29022	7.52207	8.02549	7.69552	6.44254	7.10313	7.1426	6.79698	7.49355	7.11519	7.24688	7.49412	7.91509	7.99201	7.51938	7.60859	7.85452	6.40268	7.61181	8.337	6.89206	6.68751	7.52826	7.09121	7.7952	7.78789
					FNIP1	7.65721	6.96471	7.04276	7.57081	7.11017	7.68216	7.05441	6.8462	7.58702	7.36231	7.80621	7.29708	8.45128	8.41331	5.77027	6.66682	7.12072	6.97238	7.11837	6.78627	7.48158	7.84203	7.91408	7.3169	7.01205	7.65882	7.16911	7.13784	6.77898	7.29014	7.09547	7.32545	7.3131	7.45193	7.69651	7.03224	7.5704	7.02323	7.23957	6.39515	7.30969	7.61929	7.18504	7.39623
					C6orf226	7.08487	6.93653	6.75032	7.23721	7.2026	7.3345	7.47695	7.23333	7.12275	7.5671	7.5789	7.20295	8.50542	6.62915	7.27109	6.83431	6.73447	7.47907	6.50211	7.23081	6.74162	7.54066	7.26644	7.09085	6.59374	7.17831	6.60265	6.88799	6.99943	7.27504	6.56909	7.09235	7.35172	7.06708	7.44025	7.33534	7.53496	7.30469	7.25564	7.72579	7.19845	7.22345	6.65754	7.17857
					RAB19	7.23751	7.24614	7.1905	6.57037	6.69669	7.35257	6.98282	7.52815	6.87974	6.68721	7.06144	6.66437	7.37186	7.60822	6.92308	6.9088	7.43337	7.0978	6.6378	5.88492	7.89367	7.68654	6.29938	6.93444	6.4871	6.85309	6.85984	7.55757	7.4984	7.16502	8.19895	7.66075	6.61552	6.94823	6.59595	7.26033	6.285	6.93482	7.4692	6.72667	6.35998	7.11735	6.44254	7.05178
					NIPA2	6.91489	6.96044	7.19554	6.87117	6.95256	7.24106	7.15227	6.54461	6.8966	7.27873	7.12415	7.12611	6.98182	6.19272	7.19749	7.19233	6.47131	6.97915	7.17973	6.97376	7.31285	7.07626	6.89283	6.42868	7.29242	7.42621	7.41678	6.7972	6.84687	6.90374	6.48442	5.87065	7.16148	6.6942	7.33071	7.57514	7.17549	7.5069	6.23856	6.07088	7.11786	7.07491	6.98063	7.47998
					TCP1	6.90204	7.7202	7.41569	8.4205	7.44306	7.21185	7.88356	7.83762	7.01215	7.6196	7.22719	6.95704	8.78554	6.62104	6.47302	7.72688	6.85315	6.62898	7.5152	6.89665	7.45571	6.53205	6.7392	7.45832	7.57267	7.01903	7.35666	7.52067	7.07759	7.58596	7.14855	7.14752	7.35424	7.90606	7.57239	7.58775	7.28752	7.46764	7.14589	6.43382	7.08304	6.08158	7.19639	7.42252
					PPP2CB	7.92597	7.70548	7.37564	7.75582	7.474	8.19306	6.99203	6.97476	7.90758	7.59456	7.84422	7.94971	7.4462	6.69229	7.62361	8.13924	7.18054	7.5395	7.70862	7.54781	7.886	7.57376	8.11438	8.19074	7.30197	7.83679	8.0639	7.98146	7.00402	7.8534	8.08064	7.8169	7.75981	7.7681	7.75899	7.44058	7.67869	7.01675	7.0535	6.87997	7.84708	7.05165	6.827	7.61108
					CLSTN1	7.6573	6.6741	7.24069	7.0835	7.61777	6.74459	6.8852	7.04126	7.35784	7.52276	7.6465	7.57887	6.9537	7.12306	7.9077	7.15434	7.57327	6.6224	7.73468	6.99445	7.67737	7.62613	8.49781	6.83787	6.83548	7.5862	7.28139	6.87468	7.52223	6.74212	7.59118	7.45073	7.11203	7.15375	7.2901	7.64017	6.57553	7.2993	7.47818	7.97409	7.43482	7.72374	6.40227	7.42113
					ARMCX6	6.97244	6.99412	6.79812	6.886	6.86186	7.04011	6.22379	7.46195	7.30316	6.98086	7.02814	7.1123	7.52844	6.75073	6.91989	7.78477	7.33246	6.79704	6.75806	8.01846	7.81008	6.5474	6.69663	6.29698	6.96579	7.47278	7.55187	6.90753	6.5939	6.74122	7.40587	6.81591	7.4787	7.85366	6.98975	7.04401	7.09006	6.85345	7.4176	7.10625	6.73667	6.27357	7.31824	6.80385
					BRD9	7.23282	7.19971	7.42766	7.2761	7.34944	7.25513	7.91468	7.5883	7.08887	7.08846	7.09602	6.81224	9.03908	7.10758	7.29546	6.46917	7.60241	7.26759	7.37146	6.65932	7.64485	7.31607	7.59627	7.0272	7.19552	6.88732	7.4389	7.30627	7.36517	7.19913	7.33937	7.67388	7.25422	7.38231	6.22666	6.57415	7.4846	7.35466	7.54141	7.53912	6.99698	6.98823	7.73093	7.21264
					KIAA0930	7.64714	7.4224	7.28777	7.3135	7.54017	7.00699	7.57491	6.67669	7.61446	7.47194	7.80601	7.91112	6.28138	7.90407	7.3683	7.67981	7.2428	7.72607	7.35818	7.14234	7.69798	7.19156	6.94782	7.50766	8.43327	7.64294	7.1843	7.72303	7.49466	7.47729	7.61979	7.30116	7.64438	7.18961	7.33515	7.25712	6.81623	7.46221	7.15921	7.45588	7.06525	7.62596	8.00629	8.30292
					TMEM230	6.67146	6.69906	7.56406	8.1613	6.88937	7.17769	6.47489	7.52453	6.86151	7.24512	7.16853	7.05262	6.716	6.90548	7.11234	7.61426	7.40683	6.74737	7.48372	7.49134	6.68744	7.54311	6.9026	6.92253	7.23535	7.21007	7.46547	7.33179	7.56949	7.50431	6.81646	7.23881	7.12872	7.08473	6.00565	8.04836	7.7035	7.14897	6.76942	7.68323	6.79701	7.36109	7.50056	7.35661
					DNASE1L1	6.72695	6.27618	7.45424	6.53199	5.34409	6.76544	6.95397	6.73077	6.85031	6.9133	6.87177	6.85796	6.75996	6.91474	6.19749	7.51541	6.86648	6.89298	7.58612	7.083	7.35731	6.19772	6.91739	6.33453	6.78553	6.69745	6.88605	7.14461	7.09207	6.72588	6.53963	6.78347	6.9827	6.133	6.49716	6.8852	7.2983	7.04176	6.40137	7.16575	6.73039	6.96157	6.06584	6.84062
					ERMN	7.76606	7.53408	7.83354	7.30712	7.06123	7.51131	7.1302	7.39678	8.13221	7.96513	7.87164	7.96084	7.76468	7.02677	7.92576	7.83697	7.35392	7.8218	7.76892	7.96247	8.85179	8.73639	7.69967	8.12158	5.44244	7.65225	7.37214	7.85735	7.38628	6.72996	7.87777	7.28611	7.46567	7.85229	7.53524	7.53877	7.50622	7.87622	7.37104	5.40321	7.33786	6.37978	8.10058	8.63248
					DNAAF9	6.48246	7.05236	7.15789	7.62489	6.99311	7.31307	6.23386	6.88329	7.00789	7.06591	6.75978	6.5977	7.24002	7.43434	6.62449	6.57406	6.98058	7.41904	7.24625	6.52415	7.98554	7.03449	6.75145	6.9824	6.10775	6.4204	6.35982	6.87167	6.87042	7.0452	7.37838	6.3575	7.16957	7.51335	7.01413	6.32998	7.07984	7.5195	7.36032	7.24426	6.9915	7.15667	6.68399	7.30321
					SYTL3	7.1595	7.55716	7.44199	7.51737	7.27506	7.12738	6.42203	7.32704	7.599	7.2194	7.69985	7.2229	7.80707	6.69589	7.6959	6.91171	6.82121	7.8692	7.32055	7.73082	7.33408	7.35405	7.47313	7.43977	7.03742	7.40905	7.44513	6.60879	6.97841	7.04977	7.7103	7.98975	7.37461	6.50068	7.71	7.80335	7.20292	7.58884	6.75798	7.84565	7.1758	6.55959	6.60134	7.60071
					FAM168B	7.36205	7.19509	6.958	7.87596	7.49814	7.14149	7.37463	7.50207	7.55174	7.51902	7.2707	7.66845	6.61303	6.77735	8.16479	6.95127	6.31278	6.93899	7.47646	6.1931	7.43106	6.7802	7.12368	7.57622	6.71463	7.05479	7.18234	6.66233	7.21025	7.21132	6.89052	8.16028	7.25713	6.64188	7.67093	7.29606	6.53873	6.67825	7.77209	6.98189	6.85919	6.77372	6.13516	7.77431
					SSBP4	7.00648	7.46865	6.46877	6.89329	6.42797	6.7112	6.77164	7.43751	7.10283	7.13254	7.32396	7.21683	7.37717	7.77107	6.02034	7.40833	6.73952	6.77236	7.6224	7.07705	7.30907	7.59092	7.33713	6.7946	7.18552	6.03665	6.74369	7.10479	7.29102	6.97274	7.20218	7.75178	6.556	6.85258	6.9564	6.59622	6.73724	6.72437	8.19585	7.12543	7.08962	7.14963	6.46228	6.5899
					RPS6	10.9364	10.7589	10.725	10.8964	10.9577	10.679	10.8452	10.6363	10.409	10.4892	10.3923	10.5086	11.0886	10.9549	10.8715	10.6261	10.7922	10.8622	10.9861	10.5926	10.8398	11.1462	11.4135	11.0554	11.1401	11.0977	11.0546	11.5382	11.2237	11.1374	10.8471	10.6387	10.6646	10.6651	10.429	10.6776	10.6735	10.4668	11.8577	11.7763	11.7257	11.9891	10.9664	11.0134
					TTC7B	6.6803	7.25244	7.2594	7.35412	6.7956	6.54175	7.75221	7.08132	7.48587	7.19525	7.29016	6.89682	7.05825	8.17269	6.61372	6.59874	6.48223	7.70491	6.32058	7.33646	7.2649	7.54407	6.72579	6.82437	6.52566	6.99591	6.83985	7.12556	6.94334	6.84079	7.10745	7.51636	6.82463	7.60577	6.90969	7.45447	6.46156	7.00963	7.02484	7.15441	7.0965	6.55178	7.6136	6.7754
					TMEM244	6.63272	7.20775	6.62928	6.85184	7.07958	7.90612	7.65639	7.26682	7.5926	6.90189	6.95426	7.18304	7.04374	7.34148	7.44297	6.66532	6.66067	6.91913	7.29615	6.46089	7.27139	6.51227	7.09691	7.2639	7.57249	6.865	6.70803	6.86623	7.12092	7.02205	7.38135	7.46544	7.32262	7.23285	5.9021	7.54745	7.32248	6.72483	6.68767	7.53514	7.28749	7.01273	7.34592	7.29901
					ZIK1	7.07255	6.49115	7.66831	7.56253	7.47415	7.85772	6.66055	7.53845	7.45235	7.37803	7.30608	7.42349	7.82629	7.13965	7.37604	6.5435	7.06562	7.31053	6.87871	7.08824	7.31243	6.7859	7.03063	7.07246	7.24961	6.83471	7.33411	7.30055	7.05928	6.82495	6.77731	7.36671	7.16458	7.09775	6.98233	7.22617	7.38234	7.54412	6.99556	7.42288	7.02405	7.50918	7.95669	7.24425
					PRAMEF6	6.75318	6.90624	7.58917	7.13682	6.20884	7.29141	7.92985	7.40001	6.92199	6.91744	7.24958	7.20217	7.69031	6.41061	8.01963	7.11923	7.04154	6.9591	6.83286	7.46677	7.23279	6.53116	6.83299	6.28742	6.48891	6.44132	6.96332	6.99332	7.14741	7.2236	7.64034	6.7062	7.20447	6.63278	7.56837	7.0471	7.1042	7.41044	6.37557	5.80562	6.87637	6.67706	7.21285	7.54118
					C6orf58	7.56561	7.20217	6.84085	7.22178	7.30272	7.49997	7.92904	7.3753	7.24273	7.27935	6.94356	6.90469	7.26875	8.3325	6.85216	6.79229	7.4392	7.33158	7.71389	5.74322	7.47841	7.17967	6.94128	6.45045	6.6056	7.32766	7.59384	7.08944	6.96941	7.21271	7.71144	6.97236	7.38481	7.45306	7.37443	6.13932	7.07993	6.86443	7.25781	6.4895	6.30964	7.10983	7.80495	7.46206
					RAP1A	7.80394	7.6482	7.67557	8.02478	8.0196	7.59731	8.48849	7.97741	7.7566	8.15803	8.04803	8.14594	6.70963	7.55094	7.96703	8.07027	7.47856	7.54202	7.08872	8.37437	8.01051	8.11266	8.14426	8.54295	8.44053	8.38166	7.80904	7.77441	7.45902	7.69311	8.04796	7.65177	7.71138	7.94084	7.80846	8.42495	8.21967	7.91932	8.38907	7.18752	8.15943	7.87877	8.04122	7.74945
					RAP1B	6.9817	7.71696	7.73063	6.48903	7.1412	7.61074	6.70761	6.68892	7.38493	7.04857	7.39912	7.41199	7.59756	6.53439	7.56511	6.50872	7.0223	7.60518	7.59078	7.25194	6.90481	7.0436	7.58898	7.73479	6.80868	7.7133	6.78276	6.49156	6.71676	7.47854	7.13676	7.11892	7.12674	7.68125	6.7633	7.65701	7.17525	7.41023	7.0144	7.88754	7.05521	6.92556	7.4058	6.4649
					LDLRAD1	7.48582	7.13422	6.63632	7.3468	7.70073	7.72058	7.49075	7.84221	7.1977	7.23029	7.19203	7.10089	6.95619	7.08784	6.49313	8.95753	6.9573	7.31462	7.28503	6.94772	7.84642	7.6297	6.48706	7.61359	7.17371	6.2983	7.42193	7.3396	7.44282	7.57683	6.79989	7.17372	7.54941	7.40203	7.25385	7.67848	7.58895	7.5707	7.59798	6.81976	6.96276	6.91816	6.70841	7.29178
					HERPUD1	7.67729	7.96263	7.7552	7.40473	7.44348	7.98504	7.85526	7.15498	7.72618	7.82231	7.72769	8.10489	7.45202	6.72576	7.91083	8.70088	8.13625	7.87542	7.52058	7.4465	8.75029	8.14294	8.47801	8.03648	7.58334	8.14237	8.11514	8.39717	8.13736	7.75112	7.60751	7.70043	7.8821	7.50978	7.67913	7.58619	7.76517	7.23043	8.2084	8.31631	7.72387	8.20454	8.30218	7.66601
					MAGEA4	8.17836	8.34984	7.68456	8.65705	8.695	8.2765	8.13772	7.55666	7.93208	8.09901	7.83118	8.13634	7.37092	8.229	7.83408	7.38757	7.0406	7.92415	7.69745	8.06872	7.51061	7.81976	8.41927	8.32122	8.27108	7.85596	7.58311	7.68763	7.52834	7.40066	7.65802	7.65337	7.77348	7.88817	7.89356	8.12715	8.35326	8.45553	9.04683	9.04877	8.61905	8.91658	7.44689	7.72746
					C1GALT1C1	7.34706	6.84411	6.85438	7.37099	7.69464	6.74214	6.75951	7.53433	7.32399	7.11118	7.26538	6.65038	6.55404	6.84326	6.09721	7.91779	6.55239	6.95905	6.99058	7.11489	6.74709	7.28367	6.92826	7.37992	6.63285	6.7152	7.14569	7.16672	7.40845	6.8032	6.34365	7.19702	7.60937	7.20121	7.23271	6.99237	7.13033	6.89773	6.8316	6.97556	7.12686	6.53939	6.82249	6.90446
					OLA1	6.79098	7.48568	6.86591	6.80847	7.01735	7.65426	7.44758	7.5461	6.99948	7.47808	7.61563	7.04219	7.58531	7.15253	7.30403	7.29146	7.24624	7.47826	8.02849	6.92405	7.56541	7.53991	6.93099	7.31907	7.04438	7.1487	7.72595	6.72222	6.78735	6.90969	7.02636	7.67031	6.56329	7.36125	6.74848	7.40275	7.62962	7.81818	7.32084	7.48399	7.20665	7.21062	7.72996	7.19219
					PNLIPRP3	7.35549	7.26232	7.00736	7.23098	7.39898	6.75149	7.43602	7.42516	6.89266	7.28709	7.13171	7.35493	7.36319	7.71205	6.89724	6.9631	6.87444	7.0219	7.04886	7.51738	7.51709	6.31955	6.41285	7.12215	6.80802	6.93698	6.91014	7.09004	6.9638	7.38812	7.50661	7.42465	6.93856	6.98296	7.69968	7.09768	7.10545	6.59716	7.38879	7.64436	6.79685	7.52796	7.32408	7.18898
					NAA30	7.11165	7.06155	6.62406	7.24859	6.13096	8.15754	7.37682	7.67025	6.54822	6.90502	7.43207	7.36127	7.66224	6.94113	7.1524	7.15347	7.48202	7.10624	6.86017	7.41304	7.04762	7.56029	7.52624	6.8388	7.42652	6.66377	6.93142	6.78509	7.0244	7.09928	7.45985	6.6372	7.29908	6.54724	7.71399	7.28996	7.04469	7.35772	7.18752	5.79738	7.47378	7.04478	6.73907	7.32098
					DEFB121	6.62952	6.7005	6.14213	6.58512	7.33875	6.99512	8.13971	7.181	7.54962	6.61075	7.07642	6.18745	6.79778	8.4046	7.73525	6.36131	7.15525	7.36513	7.02289	7.01356	7.40048	6.81085	6.4588	7.0056	6.45782	6.86816	7.21911	7.32214	7.49468	6.35371	7.74983	6.81389	6.61157	6.9406	7.29186	6.75971	7.20158	6.68204	6.68759	6.2733	7.37659	6.31702	7.48064	7.33689
					BTBD1	7.49782	7.29487	7.5134	6.56507	6.49972	6.99385	6.60122	7.63542	7.1178	6.83649	6.81151	7.0684	6.35568	7.58175	7.07225	6.63824	6.74635	6.43	7.14934	6.78266	7.51022	6.9331	6.21512	7.36853	7.33108	7.51385	6.72649	6.85184	7.21778	7.16514	7.5621	7.33057	6.69519	6.42672	6.79697	6.93109	7.19645	7.24922	7.00642	7.87487	7.44513	7.61493	7.61447	6.57887
					RPS8	9.65172	9.69731	9.63398	9.67545	9.74982	9.65657	9.89773	9.68735	9.82133	9.7673	9.68775	9.71181	9.40445	9.31305	9.89912	9.49328	9.52654	9.8523	9.49196	9.5003	10.1104	10.3831	10.3222	10.352	10.734	10.4628	10.2492	10.2428	10.2222	10.2482	9.68908	9.7649	9.39271	9.45046	9.52602	9.72761	9.30057	9.53113	10.774	10.4885	10.5741	10.6895	10.1536	10.256
					MSL1	7.39866	7.17789	8.10194	7.29777	7.54006	7.16335	7.30265	6.47736	7.48691	7.46056	7.25314	7.18304	6.49977	6.73984	7.6242	6.75646	7.33934	7.06254	7.08596	7.78709	7.36546	7.3309	7.54202	7.05979	8.29848	7.67405	7.66692	7.64477	6.75667	7.33125	7.60242	7.71132	7.26056	6.71951	7.23058	7.77612	6.84957	7.06863	6.9122	7.89847	7.26509	6.89583	7.88756	7.03599
					NTRK3	7.40913	7.51428	7.10445	7.00032	7.47787	7.50269	7.52135	7.23026	7.31201	7.2165	7.503	6.90887	6.95309	7.18972	7.87169	6.53323	7.35751	6.89966	6.576	8.1021	6.8307	7.30738	7.49137	6.78495	7.35382	6.62337	7.00909	7.15689	7.44917	7.22432	7.20102	7.01187	7.07163	7.76694	7.83885	7.06862	7.10404	7.00323	7.51826	6.47822	6.62773	7.68385	7.73998	7.07206
					SEC61G	8.11171	7.94948	7.91103	8.48796	7.81127	7.59185	8.31105	8.51758	8.0412	8.04127	8.14055	8.37424	7.77922	8.42763	8.07956	7.87934	7.4687	7.65295	7.96307	7.68387	8.12865	7.72359	7.63073	8.292	7.53555	8.11606	8.45752	7.93187	8.03462	8.13804	8.04544	7.92031	8.26381	7.72828	8.29426	8.14806	8.34881	7.37029	7.80447	7.0565	7.98757	8.17282	8.29842	7.95308
					ITM2C	7.55502	7.04415	7.36724	7.66673	6.77953	7.33365	6.96445	7.60963	7.88464	7.5424	8.00473	7.5232	7.34737	7.32166	8.11323	6.54281	8.44579	7.69242	7.40844	7.7562	7.86851	7.76663	7.9952	8.05438	8.16243	8.74594	8.13932	8.14467	8.31323	8.49802	7.51522	7.66893	7.85396	8.05003	7.58839	7.23252	7.50215	7.74256	7.0764	7.0291	7.2178	7.01263	7.44191	8.17511
					KRTAP5-3	7.27659	7.64419	7.2904	7.15553	6.88641	6.81606	7.29625	7.39297	6.74989	6.86785	7.39661	6.9206	7.0276	8.19318	6.61359	6.64846	6.73451	7.44161	7.07875	7.1474	6.86205	7.1686	6.20535	6.11505	7.09453	6.94161	7.29919	7.27096	6.67197	7.40267	7.21943	6.95367	7.32359	7.30988	6.86391	7.01622	7.44764	8.04331	6.45204	5.77603	6.76107	6.95294	7.24729	7.2509
					KRTAP5-4	6.90857	5.75744	6.615	5.90894	7.72703	7.32652	6.8677	6.71634	6.96436	7.24604	6.96994	6.91308	6.82913	7.19042	6.46251	6.5642	6.42408	5.92821	6.29764	7.54721	7.77012	6.64648	6.65604	6.51132	7.77094	7.2293	6.48225	7.27366	7.01552	6.71591	6.53805	7.1344	6.48229	7.01309	6.42856	6.30541	6.85007	6.96864	6.35245	6.47781	7.15985	7.39068	6.88371	7.14967
					ABI1	7.55264	7.45772	7.50813	7.12186	7.38193	7.30928	6.89875	7.19514	7.36253	7.46289	7.28886	7.03852	7.71041	8.28522	7.85526	6.91746	7.84827	7.91037	7.33616	7.66314	7.67064	6.86278	7.87704	7.47576	7.80819	7.58086	7.14707	7.79428	7.77441	8.23042	7.02572	7.07293	6.87277	7.877	7.94221	7.26199	7.44554	7.93573	8.39048	7.84022	7.84122	7.67214	7.39645	7.3844
					RPS9	9.35866	9.56979	9.69288	9.39911	9.11644	9.20911	9.62067	9.06803	9.25957	9.35003	9.18256	9.51924	9.10553	9.11212	9.63563	9.44258	9.58355	9.49986	9.45993	9.80685	9.80097	9.39264	9.99077	9.94977	10.1029	9.93816	10.1277	10.0205	9.91989	9.94018	9.25502	9.03564	9.26939	9.20902	9.58116	9.43714	9.38309	9.33811	9.95837	9.85557	10.0638	10.067	9.68262	9.49769
					SEH1L	6.92138	6.95212	7.34664	7.52859	6.72784	7.24652	7.00349	6.76511	7.41992	6.77412	7.26978	6.8627	7.7516	7.06351	6.33122	7.16059	6.76253	7.46784	7.5677	7.09709	6.92596	6.48381	6.84165	6.71919	7.28975	6.67142	6.94075	7.15575	7.04273	7.0552	7.04655	7.38498	6.88108	6.63467	7.48221	6.37641	7.489	7.24421	7.29435	7.57044	7.00302	7.25811	7.80497	6.85708
					DCAF12L2	7.03223	7.62962	7.86049	7.80784	7.33085	7.46836	7.80464	7.49695	7.2475	7.28567	7.43661	7.58365	7.00392	7.21275	7.93845	6.58077	7.6404	6.02171	7.08541	6.97083	7.22837	7.29027	7.28193	6.67769	7.20907	7.25836	7.38281	7.27861	6.97332	7.13932	7.1054	7.66791	7.26256	7.13451	7.73818	7.50055	7.02742	7.18284	7.62554	7.55571	6.44652	7.30304	7.92414	6.98265
					FRRS1	7.12305	6.69669	7.1266	6.86391	7.07355	7.44459	7.40245	7.38664	7.38879	7.7397	7.72431	7.76734	8.18735	6.93316	6.21617	8.4984	6.33763	7.3042	6.66004	7.67456	6.5649	7.50929	7.02365	6.7456	6.96401	7.0704	7.0523	7.56123	7.24397	6.89801	7.29968	7.80928	7.84736	7.09082	7.12685	6.91837	7.43915	7.83349	7.17985	6.62936	7.00112	6.83893	7.28359	6.78955
					VSIG8	6.95152	7.90859	7.20472	7.03492	7.11328	7.77452	7.32859	7.23824	7.29728	6.73291	7.21589	7.45602	6.79271	6.80836	8.29155	7.50231	7.1575	7.16915	7.61261	7.46676	7.82566	7.23718	6.85379	7.26273	5.65389	6.92863	7.21675	7.16937	7.7551	6.97473	7.17808	7.84849	7.66712	7.21548	6.93472	6.7343	7.24772	7.31482	7.36717	7.71259	7.64401	7.23599	7.30702	7.0913
					FIGNL2	7.61398	7.23795	6.97489	7.36733	7.18138	7.57874	7.92827	7.3702	7.25952	7.46859	6.89676	7.37483	7.46984	7.54502	7.42663	6.84421	6.85731	6.78253	7.56278	6.80062	7.25237	7.0289	6.2217	6.94287	6.68447	7.03829	6.93381	7.0779	6.6991	6.83371	7.50702	7.16385	7.19581	7.44218	7.37867	7.26931	7.18533	7.49367	6.69347	6.57767	6.67524	7.00933	7.97532	7.51933
					RPS10	8.22424	8.7367	8.54252	7.53009	8.14977	8.81945	8.43003	8.78332	8.86463	8.80792	8.62508	9.19052	8.04379	9.06719	9.1668	8.33725	8.67886	8.72743	8.75432	9.27301	9.04609	8.75682	9.3952	9.3872	9.70315	8.95725	9.07211	9.17572	9.5123	9.62919	8.27237	8.60802	8.94831	8.26599	8.53593	8.41526	8.65077	8.85632	9.66751	9.535	9.26734	9.24407	9.76291	9.27447
					CUTA	7.66023	7.47804	7.30944	7.00083	6.70153	8.0416	7.75778	7.18126	7.53252	7.29092	7.84612	7.73782	8.47136	6.79557	7.74312	8.00905	7.50521	7.58634	7.11656	7.77191	7.47003	7.37221	6.58397	8.12719	7.22572	7.92628	8.11952	8.1748	7.62896	7.63376	8.06098	7.31451	7.42804	7.35786	7.2485	7.69834	7.05036	7.98273	7.7854	7.67228	7.85318	8.18032	7.53765	7.26574
					ETFB	7.27173	6.83677	7.09779	7.40748	6.95586	7.39628	7.59558	7.05472	6.77352	7.5071	6.98613	7.07819	7.47083	8.90594	6.01859	6.83928	6.62391	7.38843	7.1577	6.95542	7.20632	7.37019	5.95837	6.66947	7.06897	7.47808	6.85429	6.69824	7.13397	7.04692	7.50473	6.34281	7.45913	7.29446	7.11739	7.05149	6.93166	7.42102	7.58722	7.29327	6.73122	7.11562	7.38366	7.0581
					KCNMA1	7.75271	7.2995	7.43336	7.21785	8.05188	7.85834	7.27177	7.71708	7.11164	7.38626	7.2908	7.16659	7.74134	8.12347	6.99833	7.52002	7.45179	6.786	7.01301	7.45851	6.43906	7.35376	7.19756	7.66529	6.95806	7.11209	7.42889	7.47713	7.78179	7.78461	7.42922	7.15885	7.18003	7.49514	7.33802	7.22811	7.35097	7.68577	7.77515	6.75243	7.44107	6.91021	7.82601	7.49391
					ALG1L	7.10226	7.56499	7.36288	6.48682	7.45591	7.58529	7.28543	7.33827	7.43174	7.34397	7.33337	7.52736	7.15359	7.60606	6.83623	6.97007	7.56144	7.52396	7.09562	7.59175	7.42703	7.48838	8.08608	7.28311	7.01974	7.85125	7.36633	7.37943	7.62776	7.46465	7.74756	7.16828	7.72631	7.44644	7.35445	6.13815	7.38987	7.56607	7.63647	7.14866	7.75202	7.37374	7.24069	7.97889
					DNAJC25	7.1962	7.42855	6.59419	7.21872	7.53312	7.46793	7.38376	6.81695	6.9551	7.07692	7.06575	6.99705	8.55847	8.03678	6.89148	6.69713	7.28297	7.51484	6.9563	7.03028	6.26126	6.01561	5.20381	6.18011	5.97273	6.69758	6.17913	6.55855	6.62996	6.98212	7.85585	7.42207	6.35449	6.67127	7.42292	7.91683	7.32433	7.62076	6.18823	6.24214	6.3678	6.46261	7.23816	6.7803
					RPS12	10.3302	10.6997	10.3354	10.4609	10.4284	10.6611	10.4852	10.6895	10.0968	10.0253	10.1409	10.0531	10.7685	10.5442	10.5694	9.90346	10.4523	10.621	10.7578	10.4201	10.8308	11.0054	11.2095	11.211	11.5522	11.0323	11.0682	11.0927	11.0477	11.4042	10.4204	10.8114	10.1941	10.031	10.0715	10.3421	10.4227	10.534	11.2372	11.2522	11.1069	11.3622	11.2072	11.1379
					RPS13	9.18223	9.48743	9.5923	9.45802	9.75773	9.80202	9.91218	9.66066	9.18535	9.27784	9.38413	9.32885	9.15536	8.76304	9.36274	9.20079	9.26649	8.99478	9.2598	9.43389	10.025	9.7354	10.5218	10.0945	10.263	10.0835	10.106	9.93586	10.0418	10.0221	9.40788	9.25723	9.31911	9.21514	9.04723	8.99502	9.53824	9.18349	9.67695	10.0814	9.92884	9.98132	10.0352	10.0774
					SAMD3	7.51527	6.32827	7.74931	7.71287	7.09463	7.19849	7.45043	7.29611	7.42993	7.53486	7.26637	7.56661	8.08388	6.93971	7.96818	6.31321	7.20289	7.21416	6.66461	7.10322	7.29315	7.22488	7.58212	7.02789	6.84806	6.63573	6.85754	7.08499	6.8191	7.12729	7.63962	7.6204	7.18231	7.37616	7.71151	6.91392	7.43898	7.31367	6.45999	7.0701	7.36845	6.70681	7.58408	7.35035
					SUGP2	7.54529	7.10488	6.92733	7.46558	7.427	7.15509	7.97295	7.76145	7.42715	7.21167	7.63474	7.642	7.67068	7.80166	7.00259	6.99506	6.94854	7.17778	7.30318	6.74509	6.768	7.23851	7.58205	7.50774	7.71468	7.19682	7.26653	7.48386	7.71517	6.80094	7.34346	7.42968	7.14572	7.65213	5.80057	7.81159	7.04799	7.44265	7.51923	6.97962	7.13854	7.49015	7.30215	6.57181
					KCNK2	6.41934	6.15393	5.46182	7.01185	6.14134	6.82116	6.55282	6.66239	7.08441	7.22398	6.61475	6.88316	6.43446	6.9883	6.21682	7.83527	5.69547	6.41717	7.1068	7.42663	7.06157	7.74844	7.26407	6.76927	7.58726	6.82888	7.18398	7.12286	7.15332	6.52645	7.0689	6.5097	6.95948	6.60497	6.85085	6.64742	6.96897	6.17769	6.59135	5.13386	7.45448	7.4371	7.39239	7.68398
					OS9	7.79578	7.56489	7.75325	8.18879	7.71751	7.32089	8.04273	7.50071	7.85456	7.50439	7.61762	7.91784	7.06322	5.89898	8.15137	8.13671	7.25253	7.70295	7.38178	7.54203	7.79285	7.82691	8.28661	8.48852	8.19453	8.29849	7.71581	7.87972	7.4037	7.60304	7.69979	7.77455	7.50122	7.9358	7.6996	7.25201	8.09354	7.51007	7.7243	8.19176	7.81806	7.98969	7.87172	7.55857
					HSP90AA1	8.45057	9.11606	9.1679	9.32393	8.85353	10.7811	10.8079	10.9876	9.43932	9.3947	9.56869	9.34541	10.6988	10.6742	9.51554	10.3015	9.57171	10.2143	9.92503	8.94203	8.47815	8.55418	9.38442	8.62808	8.41827	9.14361	9.45859	8.86646	8.79476	9.61484	10.4407	9.86628	9.78028	10.3182	9.26824	9.80746	10.007	9.81199	8.00229	7.60219	8.26644	7.9775	8.74911	9.331
					YDJC	7.15547	7.35905	6.82173	6.53288	7.34017	6.91802	6.10789	7.91097	7.43521	7.49369	7.48648	7.27024	6.81989	7.01179	7.20551	6.3772	6.15231	6.38322	7.12304	6.52013	6.71421	7.40854	5.64515	7.27381	7.46958	6.5929	6.68081	7.21022	6.84216	7.20622	6.49942	7.61885	6.55337	5.91113	6.89082	6.1773	7.35953	7.45559	7.01875	6.81789	6.69088	7.01452	6.17406	6.37755
					GNG10	7.21425	7.20427	6.92652	7.47752	6.84249	7.22338	6.51971	6.81526	7.95605	8.04502	7.95564	7.54294	6.21723	6.39561	7.34361	7.57527	7.16591	7.32211	7.1145	6.89595	8.09567	7.9834	7.97103	7.94455	8.71177	8.56856	6.94954	7.73263	7.4277	7.75027	7.70395	7.44599	7.14417	7.06795	7.34289	6.93764	6.44766	6.34911	8.06967	6.50867	7.74516	8.1689	6.74798	7.44939
					RPS15	9.2661	9.52171	9.62872	9.44172	9.00432	9.66046	9.68267	9.56372	9.13916	9.38874	9.41634	9.37185	9.51777	9.18343	9.09216	9.16576	9.81069	9.1357	8.89994	8.93331	9.55579	9.16366	10.4334	9.88643	10.3332	10.0226	10.096	9.93946	9.87607	9.88426	9.30569	9.05529	8.90504	9.13929	9.32843	9.5232	9.40838	9.36273	9.77019	9.9053	9.84323	9.96076	9.70566	9.68067
					SORBS3	6.84364	6.72781	7.2179	6.7241	6.68205	7.39402	7.29416	7.22207	7.14176	7.01993	6.60305	7.019	6.92785	7.07334	6.3084	7.08913	7.12492	6.65585	7.39176	6.27763	7.01915	7.54329	7.40573	6.9347	7.11186	6.91537	7.30321	7.26592	7.11291	6.95061	7.44703	7.012	6.8772	7.51771	7.14761	6.1727	6.90701	6.8084	7.02666	6.79004	6.3192	7.24369	7.74685	7.5897
					EPM2A	7.11719	7.03943	6.9692	6.67672	7.2394	7.58304	7.66745	7.59993	7.07598	7.23699	7.28664	7.33159	7.78971	7.99469	7.268	6.42622	6.63594	6.88273	7.33124	7.13244	7.67104	6.84	7.38907	6.49905	5.67611	7.02999	7.25783	6.48955	7.26821	6.98974	7.28101	7.5499	7.50782	6.86776	7.73707	6.81654	6.72183	6.95592	7.36508	6.75479	7.38816	7.10489	7.76321	7.31173
					DKK3	7.25606	6.99632	7.23039	7.50834	7.19651	7.12095	6.77231	7.41789	7.12705	7.33557	7.72191	7.68053	6.976	7.92143	6.40166	8.77001	8.04885	7.59209	6.59766	7.27098	7.91655	7.97781	7.8871	8.46259	8.44525	8.31945	7.68885	8.1256	8.17221	8.23881	7.01588	7.55812	7.48074	7.21002	7.09898	7.20841	7.11407	7.8426	8.34758	8.19974	8.0566	8.06485	7.26171	6.98431
					SERBP1	7.22997	7.74286	7.93	7.75411	7.76065	7.6319	7.68921	8.68556	8.0281	8.47963	7.8412	7.69259	7.93365	7.76232	8.18502	7.09652	7.57977	7.93493	7.52921	6.81716	8.59488	7.62153	8.45691	7.95911	7.80202	8.06295	8.14214	8.40833	8.08351	8.36862	7.86613	7.99688	8.04072	7.55585	7.50463	7.40992	7.86583	7.42042	7.74252	8.63479	7.77611	8.13122	7.55699	8.10915
					NR3C1	7.33807	7.55392	7.50205	6.57322	7.5153	7.68323	7.72809	7.57603	7.39667	6.5184	6.84155	6.75291	7.58227	6.92026	6.07323	7.44884	6.78376	7.47108	6.88346	6.81012	7.51863	7.09865	7.22966	7.24508	7.49725	7.41484	7.3258	7.35061	6.93795	7.28406	7.54855	7.18655	6.65437	6.13593	6.9167	7.55251	7.67694	7.13267	6.90813	6.77208	7.06672	7.6093	7.62573	7.07833
					FPGS	6.94385	6.79234	7.6446	7.29854	7.53793	7.51888	7.39002	7.25017	6.95155	7.37697	7.2191	7.37072	7.40013	6.72382	7.33151	6.8405	7.53515	6.92325	7.14987	7.07263	6.83739	7.44214	6.43091	7.10184	7.39287	7.41986	7.07343	7.09394	7.11775	7.42407	7.39086	6.83008	7.49329	7.3498	7.27647	6.93812	6.81192	7.30135	7.64964	6.91634	6.80843	7.55072	7.58115	6.9323
					SLC26A10	7.25119	7.5488	6.99887	7.66158	7.70168	7.72187	7.365	7.75635	7.26881	7.28605	7.44387	7.01481	8.17905	7.03871	8.02167	7.19196	7.16824	7.46792	6.23904	7.46768	7.48465	6.94835	7.05733	6.55027	6.84133	6.54545	7.43182	6.62307	7.45706	7.291	7.27362	7.80898	7.18613	7.39221	7.26316	6.5261	7.84892	6.9571	7.17787	7.3707	7.6331	7.33108	7.05515	7.36842
					VPS13C	7.03534	6.89448	6.69551	6.66284	7.02295	6.68768	6.30052	6.77564	6.91796	6.69933	7.07402	7.32754	6.58374	6.73961	6.71962	6.68915	6.9436	7.18305	6.66762	8.10294	7.15546	5.83835	7.5094	7.62316	7.41006	7.25298	7.00319	6.88774	7.51719	6.57149	7.15724	6.47588	7.29535	7.63384	7.22133	7.32767	6.1699	6.48613	7.2078	7.32767	6.96006	7.0179	7.19791	7.11205
					MYZAP	5.11569	6.8404	6.34582	6.12094	7.07456	6.27598	7.69173	6.07765	6.68899	6.64946	6.67522	6.72772	6.6021	7.33313	6.38758	6.72996	6.97664	6.04039	6.57672	6.29595	7.76182	7.2621	7.0677	7.32685	6.4367	7.27241	6.82046	7.28954	7.24816	6.95289	6.77158	5.86416	6.71315	6.25699	7.35875	7.41471	5.92279	6.93755	6.76389	7.26595	7.60133	6.40282	7.00316	7.79703
					RPS16	9.60927	10.0972	10.3443	9.75613	10.0232	10.1666	10.1637	9.97615	9.81227	9.93384	9.92372	9.81583	10.6634	10.6398	10.3202	9.64354	9.71968	9.91039	9.86543	10.4016	10.1862	9.86994	10.2953	10.0274	9.92352	9.91122	10.8869	10.6875	10.5743	10.8058	10.2919	10.0668	9.86351	9.85282	9.66212	9.94467	10.2393	9.78318	10.5183	10.4241	10.3867	10.4014	10.1169	10.1089
					PUM1	7.37229	7.23626	7.43391	7.07696	7.00727	7.67638	6.81457	7.69897	7.53204	7.49607	7.32871	6.61235	6.32756	6.63882	8.39426	7.15985	6.90933	6.28421	7.68512	7.29062	6.62644	7.24773	7.81869	7.39025	6.91878	7.28272	6.70593	7.37473	7.70613	7.13454	7.61539	7.42352	7.02817	7.0738	7.52006	7.42127	6.89362	7.24767	7.36755	7.29038	7.36128	6.85107	7.22346	6.78018
					MYADM	7.67565	6.96493	7.01802	7.76874	7.05763	7.0046	7.67059	7.42674	7.26527	7.30053	7.71951	6.9249	7.19942	6.49519	7.68184	8.3335	7.62489	7.75174	7.09651	7.23762	7.5324	7.70427	7.9815	7.38076	7.15055	7.0038	7.95806	8.06606	7.78037	8.2424	6.85898	7.42929	7.74432	7.86048	6.86009	7.12135	7.07525	6.78915	7.59403	7.91581	7.51481	7.77714	8.05124	7.11665
					RPS17	10.4106	10.6126	10.428	10.1247	10.4799	10.6062	10.351	10.5354	10.0222	10.331	10.1814	10.4151	10.5994	10.1211	10.6981	10.6765	10.7539	10.4243	10.4209	10.4813	10.6682	10.5973	10.784	10.8454	10.8591	10.8192	11.1139	11.1274	11.064	11.1401	10.3537	10.5013	10.1888	10.3602	10.2655	10.4257	10.4962	10.2246	10.9693	11.0699	10.9633	11.1881	10.9475	10.7759
					RPS19	9.63299	9.79607	10.1293	9.38408	9.60224	10.1571	10.1933	10.0387	10.1024	10.1895	9.88427	10.3388	10.1759	9.9802	9.8338	9.83653	9.99227	9.53035	9.64607	9.95551	9.7308	9.82199	10.4208	10.7516	10.6927	10.4671	10.6189	10.619	10.4861	10.5977	9.91326	9.84655	9.60214	9.81285	10.0252	9.94736	9.77589	9.75514	10.5477	10.3188	10.7207	10.4274	10.1779	10.1937
					ABCC5	6.67734	7.33866	6.63878	6.53165	6.93654	7.28087	6.54537	6.83702	7.16094	7.34087	7.38371	7.13481	7.052	6.33139	6.89765	7.31883	6.12109	7.12168	7.08711	6.24282	7.44311	6.91321	6.84855	7.21226	7.81983	7.14439	7.31945	7.09033	6.56406	7.55456	7.01053	6.95285	7.09641	6.62668	6.29977	6.94867	6.80766	7.14645	6.99295	4.97414	6.35418	6.041	7.35351	7.23773
					RPS21	9.44038	9.88754	10.0025	10.0337	9.76463	9.90468	10.1466	9.94764	9.62372	9.55076	9.5896	9.98212	10.2081	9.94788	9.85674	9.71515	9.85942	10.1843	9.39053	9.44866	10.0679	10.2337	10.1296	10.0641	10.7953	10.171	10.4085	10.2346	10.1775	10.5412	9.94279	10.1598	9.51469	9.9926	9.53843	9.51109	9.74246	9.64647	10.5163	10.5203	10.386	10.5051	10.1461	10.3482
					HNMT	7.11337	7.7618	7.56162	7.07356	7.12802	6.45388	6.74628	7.19754	6.86866	7.24114	7.13797	6.63562	6.76079	6.10326	6.88787	6.59345	7.06513	6.80152	6.64321	6.76464	7.25336	7.37043	7.79359	7.76459	7.46967	7.79576	6.72984	6.75873	6.62281	6.83739	6.80475	6.95786	7.36957	7.5564	7.10958	7.0008	6.64341	7.6111	6.47722	6.28033	7.07532	6.93235	7.38392	7.35783
					S100A13	7.26747	7.55438	7.07675	7.11426	7.06433	7.26541	6.75845	7.49569	7.50141	7.16667	7.12782	7.28268	7.257	6.45685	7.34986	7.58514	7.38935	7.37181	7.12766	7.31982	7.88564	7.41161	8.01401	7.51676	7.33222	6.93275	7.69239	7.69148	7.56263	7.59932	6.68504	7.37364	7.90371	6.75919	7.58816	7.26661	6.69009	6.68795	8.07382	7.33679	8.2154	8.42706	6.94614	7.76212
					ARF1	8.23476	8.92019	8.92617	8.26648	8.03397	7.77305	8.40668	8.10587	8.53453	8.32924	8.27476	8.60734	7.88643	7.98428	8.5524	8.8197	8.49877	8.40632	8.42433	9.19422	8.42386	8.05895	8.90658	8.86044	9.25411	8.67883	8.7919	8.44641	8.58481	8.86278	8.76232	8.49282	8.30762	8.70823	8.8451	7.91277	8.44371	8.44617	8.41767	8.76237	8.83999	8.24867	7.85616	8.30984
					RTL5	7.153	7.3374	7.6981	7.28361	7.27382	7.93358	7.13715	7.43762	6.8664	7.55058	7.21881	7.13389	7.80794	8.4787	7.29039	6.39632	6.57713	7.82939	7.12021	7.03634	7.67581	7.41934	7.51346	6.36305	6.51057	7.18587	7.75264	7.4155	7.34586	7.14405	7.52169	6.91773	6.99935	6.88595	7.13615	7.89042	7.35972	7.14321	6.46232	7.25491	6.97979	7.48306	6.67249	7.63826
					SH3KBP1	7.40816	7.0841	7.39247	7.64269	7.50514	7.06795	7.52618	7.28643	7.14019	7.54207	7.52676	7.09662	7.52782	8.3758	6.22248	8.07114	7.40915	7.19474	7.21695	6.29276	7.4126	7.02144	7.70633	7.08886	7.45883	7.47537	7.70885	7.62319	7.63325	7.21231	7.21228	7.53356	7.58957	7.05746	7.2655	7.66514	7.28393	7.33089	7.34033	7.55947	7.3907	7.66342	7.24953	7.73438
					ZNF688	6.68758	7.16719	6.66892	6.77078	5.57508	6.80866	7.21608	6.55661	6.57751	6.87321	6.69784	6.77496	7.99835	6.88716	6.14506	6.24898	6.04995	6.96141	6.98718	6.7336	7.31707	7.15144	7.28802	7.12639	7.52917	6.71668	6.68741	6.88011	6.96298	6.87427	7.17729	6.57155	7.18468	6.38238	6.99117	5.61387	6.68474	6.75061	6.58094	7.22303	6.33123	6.81626	6.98734	7.2321
					CD276	7.91768	7.18108	7.18627	7.85452	7.75406	7.2411	7.5004	7.54601	7.61678	7.94311	8.04827	7.36426	7.28776	8.14401	7.59633	7.07505	7.86031	7.91254	7.23409	7.91068	7.62474	7.77657	7.35493	7.35262	7.70764	7.03821	7.37136	8.01521	7.45661	7.41635	7.49862	7.69406	7.49363	7.85104	7.24885	6.92784	7.89914	7.38122	7.49855	7.4117	7.411	7.7927	7.72829	7.7562
					TGFBR2	7.50493	7.05776	7.31236	7.66078	7.22811	7.12214	6.87901	7.20384	7.32583	7.16659	7.17346	7.33682	7.70212	6.84525	6.92717	7.32835	7.77298	7.40773	7.02061	7.68661	7.5927	7.88181	7.35583	7.62396	7.64725	7.87762	7.48462	7.73529	7.80486	7.33196	7.34403	7.25547	7.54124	7.29492	7.15199	7.62919	7.79471	6.34801	7.59638	7.59127	7.64367	7.7714	7.36834	7.4848
					MINK1	7.25416	7.30186	7.92882	7.6279	7.22586	7.34712	7.2465	7.66334	7.72134	7.51134	7.60813	7.49206	8.16155	6.50454	7.12217	7.14376	7.4746	6.65786	7.0908	7.40903	7.94988	7.31424	7.07479	7.74017	6.8443	7.83178	7.58061	7.3646	7.38399	7.03017	7.83814	7.91428	7.01111	7.1364	7.20251	7.99299	7.38728	7.75322	7.35004	7.1121	7.14083	7.59073	6.67874	7.59181
					SC5D	7.14269	7.05594	7.4868	7.72418	7.74904	6.897	7.50197	7.50455	7.47904	7.47599	7.39627	7.4736	8.28826	7.80499	7.82622	6.41065	6.99176	6.68728	6.93201	6.80881	7.07647	7.17091	7.58889	6.92029	5.92816	7.57889	7.36777	7.40213	7.01726	7.36597	7.54199	7.65968	7.76148	6.77352	7.70408	7.57139	7.06943	7.15695	7.30289	6.61056	7.10501	7.09685	7.60022	7.76873
					RPS14	9.47722	9.58626	9.64238	9.48139	9.2582	9.66024	9.67753	9.6287	9.58319	9.66745	9.51094	9.86762	9.81961	9.09788	9.58555	9.62197	9.64472	9.23304	9.41389	9.59803	10.08	9.91326	10.4463	10.4346	10.2884	10.3779	10.3534	10.5171	10.2846	10.5117	9.40474	9.57631	9.14854	9.22123	9.2613	9.16372	9.5923	9.47913	10.6245	10.7838	10.5739	10.6979	10.2877	10.2118
					U2AF1	7.63921	6.95942	7.86064	8.12687	6.65317	7.83066	8.98437	7.96701	7.62961	7.32526	7.77176	7.59258	7.22976	8.9293	8.14511	7.38111	7.90117	7.52271	7.53224	7.0889	7.80824	7.51494	7.43735	7.73078	7.91344	7.97199	7.78348	7.75998	7.68551	7.53734	7.65632	8.28214	8.12942	7.57864	6.94582	7.71007	7.88437	7.67565	7.10479	7.84927	7.62749	7.79872	8.03696	7.64713
					DUT	7.27776	7.3496	7.16133	7.6742	6.8577	6.73495	7.09976	6.87531	7.21301	7.42178	6.80999	7.4594	6.53092	7.68786	7.70348	6.01493	7.09777	7.39997	6.79271	7.2877	7.54825	7.61388	7.59984	7.45972	7.59736	7.34053	7.43689	7.04478	7.77275	6.93823	7.38382	7.73602	6.83891	7.25274	7.22033	7.66133	6.77514	6.53517	7.46015	6.87303	7.38108	6.34756	7.50756	6.98285
					RAB12	7.10645	7.08372	7.22605	6.96935	6.52267	7.26262	7.16873	7.31408	7.12691	7.03475	7.32763	6.73184	6.47673	7.52549	6.74773	5.90165	7.28791	6.89756	6.93789	6.42295	7.22628	7.38779	7.642	7.51139	7.25556	7.13778	7.02848	6.91146	7.30088	6.41793	6.97125	7.37258	7.23812	6.57574	7.13008	6.68217	6.56984	6.13122	6.69365	7.30003	6.83884	6.7691	6.89333	7.27445
					ARFIP1	7.08545	7.52307	7.11658	7.54312	7.33829	7.8423	7.23726	7.05065	7.57762	7.44138	7.84457	7.30875	8.19507	6.48182	7.47997	8.21484	7.80934	7.72105	7.17361	6.5028	8.13707	7.56856	7.62181	7.31686	6.7278	6.87476	7.6466	7.27263	7.45361	7.15504	6.59323	7.975	7.6349	7.05882	7.3114	7.44133	7.60595	7.58062	7.5388	7.13369	7.58076	7.73505	7.70168	7.71236
					RPS24	8.87479	9.33258	9.24769	9.83419	9.71019	9.73263	9.8482	9.60867	9.64576	9.78896	9.48567	9.57326	9.47861	9.16521	8.93555	9.61815	9.83468	9.95501	9.32505	9.59735	9.82733	9.75966	10.681	10.3987	10.6025	10.4372	9.46904	10.0014	9.89241	9.76681	9.66647	9.60046	9.23799	9.53273	9.30401	9.27856	9.51057	9.51425	10.243	10.4377	10.3366	10.4627	10.0926	10.0988
					RPS25	9.66587	9.8713	10.2287	10.3016	10.623	10.0614	10.1533	10.2023	9.49984	9.72679	9.75442	9.90513	9.74574	10.2377	10.3355	10.3057	10.0284	10.0913	10.2649	10.2009	10.4599	10.5925	10.3958	10.5972	10.3935	10.3695	10.5314	10.2282	10.1766	10.4909	10.2301	9.93814	10.0302	9.99986	10.058	10.1564	9.99334	10.0421	10.3254	10.6576	10.3838	10.4519	9.99739	10.1506
					RPS26	8.53037	8.32669	8.63452	9.63036	9.30154	8.08135	8.01526	8.38867	8.18836	8.34086	8.2255	8.82276	7.76972	8.75004	7.89196	7.9451	8.81206	9.01616	8.81705	8.90387	8.43338	8.35653	9.71838	9.63132	9.83144	9.77059	8.38279	8.06946	7.98189	8.07972	8.4812	8.40263	7.69236	8.67676	8.31938	8.49458	8.14463	7.95257	10.0962	9.68436	10.1127	9.97931	8.96781	8.24763
					TCAIM	7.37045	6.87601	7.38956	6.79259	7.52416	7.23074	7.20628	7.59951	7.24868	7.35686	7.35908	7.63808	6.49422	8.88765	7.36649	6.05297	7.63767	6.06429	6.96235	8.37714	6.49766	7.31476	7.19718	6.55216	7.6734	7.3212	7.16908	7.30931	6.62843	6.81085	7.35299	7.06331	7.19193	7.86807	7.53426	6.94926	6.6639	7.51175	7.48059	7.36904	7.68042	6.59377	7.02969	7.25177
					C6orf120	7.48655	7.31743	7.03751	6.63068	7.32451	7.08161	7.34306	6.88735	7.11529	7.42186	7.02147	7.28594	6.81184	8.71666	7.09227	6.99532	7.22429	7.39419	7.39014	6.94559	7.65728	6.93851	6.53601	7.29911	7.01334	7.16218	7.9024	7.57699	7.59599	6.89436	7.09685	6.48714	6.61457	8.03792	6.78052	6.99997	7.08297	7.75643	6.83134	7.13868	7.28841	7.29379	7.0571	7.39521
					RGS7BP	6.92772	6.6023	6.9696	7.13771	7.51725	7.09412	6.41656	7.81565	7.16881	7.07927	7.04778	7.42791	8.16165	7.60553	6.8656	6.92307	6.9547	6.80831	7.37305	6.85701	6.84533	7.65615	6.8412	6.9087	6.94759	7.13226	6.80368	7.21411	6.59338	6.79859	7.50771	7.20379	7.60875	6.25586	7.18935	6.22964	7.12792	7.01673	7.68869	8.37481	6.65146	7.50316	7.75977	7.54365
					CPTP	6.84	7.20641	6.9812	7.89563	6.45211	7.20839	7.60944	7.19287	6.62356	7.40709	7.73951	6.28565	7.90658	6.63386	6.65028	6.64764	6.42154	7.07498	6.8795	6.79019	6.94962	6.05356	7.08248	7.12345	7.17097	7.15534	7.0293	7.31391	7.45677	6.30734	7.00856	7.42234	6.97147	6.6032	6.88724	6.84944	6.70587	7.52537	7.42429	7.0013	7.1887	6.69368	6.24862	7.00669
					RPS27	9.98843	9.9638	10.205	9.83663	10.1658	10.2541	10.1906	10.3743	9.61634	9.90498	10.0756	10.2878	9.36684	9.63893	10.0188	9.94704	10.0449	9.84404	9.89224	9.38825	10.5045	10.4535	11.0853	11.2172	11.1812	11.1787	10.6858	10.5993	10.4236	10.7108	10.2248	9.94311	9.99685	9.78216	9.85608	9.88279	9.95445	9.92518	10.7336	10.7519	10.7782	10.6521	10.5854	10.3012
					AP2B1	7.01208	7.03493	7.37392	7.4257	6.92227	7.68142	7.14248	7.68593	7.2626	7.30416	7.07981	7.57996	8.40456	7.65204	5.90483	7.6347	7.55892	7.09462	7.66482	7.30555	7.41318	6.27795	6.97403	7.30727	6.82063	7.71756	7.10179	7.48513	7.51056	7.77865	7.15204	5.82159	7.13625	7.71386	7.07647	7.50619	7.81913	6.96742	7.64673	7.27054	7.00564	7.41138	6.22523	7.59229
					ARHGAP5	7.69091	7.19109	6.90917	6.6643	7.33748	7.31534	6.98121	6.59222	7.2972	7.32699	7.35762	7.13405	8.01548	6.70466	8.11596	8.07054	6.98858	7.20418	7.68025	7.46702	7.31195	7.44214	7.27365	7.03819	5.97619	7.22711	7.19307	7.73509	7.50749	6.70273	7.09886	7.15749	8.04403	7.9426	6.76687	7.63127	6.65577	7.81972	7.74004	7.64908	6.72028	7.30894	6.7394	7.536
					PLPP4	7.09483	6.49824	6.91029	6.43951	7.49077	7.22022	6.79401	7.46623	7.35228	7.22195	6.85495	6.85732	7.1491	7.37343	6.62997	6.61295	6.76937	6.40593	7.23315	7.39889	7.70718	7.35312	6.72893	7.3067	5.68293	6.81795	7.05575	7.35279	7.4245	7.10541	6.48383	6.81964	6.72574	6.71372	7.07096	7.18441	6.77536	6.94548	6.40625	6.6058	7.00613	6.88511	7.54698	7.09706
					ARNTL	7.52369	6.76286	7.35905	7.56299	7.32758	7.26324	7.52889	7.35656	7.32293	7.07487	7.27801	7.11469	6.42407	7.59503	6.77449	8.06822	7.07341	7.09012	6.87378	7.0922	8.13973	7.21195	6.54962	7.38941	6.97987	7.2219	7.22332	6.80336	7.02828	7.46242	7.53701	7.24244	7.09205	7.12274	6.81676	7.25903	7.25602	7.141	7.59623	6.79853	6.95312	6.4085	7.38779	6.98343
					RPS28	9.83087	10.0414	10.236	9.38265	9.62619	9.63284	9.81591	9.75132	9.82224	10.0767	9.91254	10.2668	10.3064	9.29945	10.3227	10.4933	10.6218	10.5107	10.5111	10.3847	10.9287	10.7635	11.0881	10.9673	11.1156	10.6653	10.7829	10.9279	11.2264	11.1282	9.99943	10.2226	9.99868	10.1997	9.92906	10.1614	9.71826	9.92578	10.7104	10.6711	10.6059	10.8905	11.0618	10.8381
					CYB5RL	6.92446	6.53052	7.49663	7.24859	7.87193	7.46698	7.63042	7.0335	7.1931	7.57935	7.28976	7.06802	6.6522	6.88505	7.97034	7.63979	7.12987	6.81176	7.32183	7.49511	7.29639	7.3959	7.16919	6.56374	7.23433	7.44673	7.38899	6.82246	6.96568	6.89316	7.55651	7.23037	6.8522	6.57897	6.75238	7.5763	8.01863	7.25557	6.32914	6.60987	6.73481	7.13497	7.83482	7.69031
					IFIT3	7.84681	7.00807	6.3736	7.40951	7.90765	7.33219	7.3655	7.23796	7.15837	7.12869	6.9929	6.87854	6.11531	7.32647	5.42368	7.57405	5.99096	7.32166	7.44021	7.49607	7.21991	6.33451	8.10646	8.21084	7.92956	8.5228	6.88591	7.51111	7.25476	6.8426	6.99766	7.00152	7.15844	7.23433	7.35069	6.82262	7.04457	7.34486	6.89429	6.91516	7.11886	6.95868	6.53826	7.21826
					SRSF7	7.34502	6.83799	6.57258	7.05658	6.87388	6.29411	6.95383	6.94996	7.18405	7.2624	6.93138	7.56397	5.95646	12.0901	6.091	6.08783	7.03982	6.77738	7.18434	7.4109	6.73198	7.13545	7.11285	6.60037	6.43229	6.63179	7.38047	7.62835	7.08878	6.98968	6.97652	6.26417	7.87629	7.49071	7.21392	7.50533	7.59377	6.65018	6.85817	4.9208	6.86834	6.80498	7.06051	7.25487
					FAM131B	7.14328	7.27286	6.97573	6.83222	7.54393	6.92729	7.48382	7.56095	6.46558	7.37161	6.86343	7.05152	6.75772	6.8368	6.20646	7.4936	6.86779	7.03286	6.91233	7	7.29218	6.80819	7.14145	7.06092	6.707	7.5256	6.85078	6.93354	6.52164	7.57525	6.71242	7.03236	6.85118	6.8433	6.11833	7.33813	7.23871	7.48595	6.97721	6.96372	6.94003	8.1039	7.10755	7.8016
					PLD3	8.04264	8.24752	8.81581	7.99325	9.07884	8.17179	8.10181	8.19793	7.86694	8.68677	8.46751	8.37764	7.31198	9.05239	8.00745	8.27411	7.71846	8.44354	8.38257	9.41239	7.26548	8.13423	9.26286	9.0744	9.3485	8.75589	8.98535	8.74553	9.36175	9.2185	7.96697	8.43487	8.3974	8.29435	8.62073	8.34986	8.18055	8.17917	8.91412	9.11173	8.94686	9.36228	8.09025	7.73468
					GASK1B	7.01663	7.31429	7.5818	7.42042	7.38483	6.72291	7.54349	7.19708	7.39241	7.70791	7.69682	6.70676	7.86527	6.59182	5.85577	8.14465	6.70674	6.90711	6.88875	6.4015	7.4731	7.50882	7.68254	7.54037	6.93076	7.53352	7.0294	7.25118	7.49087	7.37026	7.05224	6.94301	7.86596	7.81348	7.22729	6.90208	7.41291	7.2535	7.58581	7.20384	7.39641	7.40297	7.81778	7.26443
					ELP6	7.18567	6.99514	7.4913	7.26747	7.03581	7.41383	7.59578	6.69394	6.78337	6.99206	6.99798	7.35267	7.63481	7.82423	6.28294	6.28303	6.93336	7.54064	6.14292	6.58468	7.33762	7.16002	7.61311	7.31344	7.0785	6.46111	8.0051	7.56252	7.13439	6.83578	7.08145	6.64302	6.94759	7.17314	6.39084	7.2858	6.86643	6.97574	7.06517	6.85608	7.06771	6.46433	7.27479	7.17263
					ERGIC1	7.16712	7.45277	8.17904	7.24463	7.93079	7.56777	7.70591	7.83756	7.79062	7.3565	7.58354	7.54975	7.20655	8.0237	7.21681	6.19866	7.36157	7.1319	7.78912	7.46843	7.38537	7.08041	7.9537	7.69353	7.31445	7.61141	7.45017	7.41513	7.45185	7.65849	7.33504	7.27628	7.52955	7.91267	7.56459	7.89091	7.62068	7.64597	7.39763	6.97284	7.3433	7.72245	6.98611	7.37596
					DNAJB14	7.17169	7.2207	7.42592	6.85593	6.07608	6.55757	7.43639	6.83001	7.19511	7.25482	6.97699	7.39936	8.00731	6.79066	5.99953	6.02575	7.89389	6.40658	6.99337	7.14338	7.09438	6.83583	7.07815	6.75986	7.35531	7.30046	6.51854	6.95836	7.11773	6.83903	7.04134	6.68439	7.2261	7.10422	5.88154	7.2424	7.73017	6.57296	6.62907	7.67222	6.68055	6.36416	6.90724	7.75018
					DDX59	6.70279	6.0186	7.22325	6.56514	6.19115	5.92229	5.66646	7.06618	6.49713	6.45461	6.54212	7.1214	6.54844	7.33133	6.31994	6.70263	6.26851	5.55994	6.67737	7.24618	7.56329	7.09332	7.13559	7.50039	6.33803	7.4489	6.53824	6.9645	6.61181	6.53572	6.90141	6.96184	6.89749	6.65732	6.89634	6.75604	6.7432	6.49817	7.41667	6.8925	6.9321	7.02799	7.06328	7.2041
					ALDH3A2	7.14374	7.36289	7.42883	7.78016	7.12569	7.44127	7.62416	7.8479	7.03626	7.44293	7.34809	6.74509	6.65347	8.33307	7.89483	7.01492	7.30246	7.85371	7.14582	7.06553	7.13937	7.21706	7.81915	7.86824	6.90777	6.97235	7.11887	7.92833	6.82268	7.0288	7.36346	6.94678	7.53496	7.4032	7.58121	7.57064	7.34117	7.48401	7.42646	6.70979	6.97313	7.83561	7.86066	7.79166
					RAB40AL	6.08913	5.92309	6.58767	6.45776	6.41464	6.78424	7.85185	5.17789	6.50232	6.36228	6.62661	6.68364	6.79577	7.54705	6.60667	6.95548	6.51531	6.70905	7.05405	7.14347	7.23158	7.35039	7.67603	7.63747	7.44993	6.70049	6.81801	7.21323	7.06947	6.94409	6.77477	6.73512	6.77502	6.63583	6.88951	6.52423	6.75135	6.81899	7.29259	7.1486	7.37287	6.95949	5.42624	7.68821
					SERPINB8	7.09863	6.54217	7.25662	6.66773	7.128	7.26625	7.5279	7.0642	7.68876	7.28465	7.29996	7.02339	8.16777	6.88788	6.22241	7.55816	7.41183	6.91744	6.94895	6.87183	6.68308	7.40515	7.2719	6.74821	7.16235	6.6791	7.31741	7.09722	6.79648	6.97763	6.91494	6.29749	7.41694	7.84398	6.81929	7.00296	7.05053	7.19104	7.0507	7.14058	7.19824	7.22832	6.64315	7.62158
					MASP1	7.09318	7.41036	7.20575	7.64725	7.14043	7.59731	7.60126	7.2184	7.24018	7.46112	7.19704	7.26305	7.66583	7.00422	7.6423	6.31749	7.39934	7.69777	7.41679	6.95835	7.58458	7.17251	7.41537	6.67978	7.22145	7.09953	6.72607	7.15279	7.25222	7.59026	7.15687	7.77299	6.53833	7.2854	6.99072	7.18028	7.44253	7.09926	6.58236	6.7767	7.20904	7.54176	7.10875	7.82997
					INSC	7.08799	7.1302	7.52218	7.35962	7.42792	7.48269	7.93429	7.23886	7.17267	6.93613	7.05056	6.6332	7.27662	7.50754	7.70797	6.87271	7.55779	7.22336	7.27105	6.94392	7.54693	7.83523	6.28245	6.54828	7.00816	6.6731	7.28244	7.16381	7.27505	7.25837	6.44218	7.53117	6.82629	7.13348	6.99072	6.82108	7.43825	7.32615	6.40632	7.04806	6.90122	7.26602	7.03026	7.4124
					RPS29	10.4749	10.7274	10.8216	10.6904	10.6166	10.6967	10.8448	10.815	10.1053	10.3334	10.1496	10.5909	10.6913	10.4885	11.1844	10.8013	10.5882	10.857	10.6786	10.8242	10.8185	11.0557	11.1508	11.0497	11.2102	11.1111	11.4742	11.306	11.4952	11.3896	10.699	10.8341	10.6453	10.4501	10.6778	10.4907	10.5709	10.5171	11.072	11.319	11.1954	11.3043	11.1338	11.2132
					TMPO	6.73862	7.29559	7.29502	7.46073	6.97485	7.79142	7.04179	7.13437	7.43181	6.89394	7.56351	7.02432	7.61457	7.00709	6.24786	8.05013	6.69148	6.78601	6.16787	7.35938	7.09658	7.59669	7.63459	7.14019	6.65291	6.821	7.46821	7.30416	6.95038	6.8182	7.15715	7.61504	6.7516	7.04682	7.312	7.26187	7.94014	7.21301	6.15434	7.13336	6.69096	7.64525	6.83109	7.249
					PSRC1	6.86139	6.85186	6.70418	6.99083	6.78065	7.18733	7.09854	7.81492	6.84847	6.6816	6.90677	6.78296	6.65961	8.81681	6.92282	6.16172	6.91051	7.46103	7.13872	7.25489	7.52406	6.80979	7.50546	7.45461	7.1534	7.29224	6.76569	7.10689	6.98	7.00785	6.94867	7.67371	7.41268	6.78324	7.24375	6.85111	7.11381	6.73832	6.83647	6.32479	7.21245	7.17564	7.24155	7.47157
					STK24	7.49087	6.62692	7.29621	7.0517	7.36203	7.89617	7.5909	7.45131	7.21248	7.25638	6.89618	7.16411	8.31569	7.20992	7.61995	7.16168	6.84409	7.14445	6.83951	7.52509	6.00541	6.69341	7.25155	6.6541	7.50775	7.67532	7.46806	7.59974	7.51215	7.81911	7.39224	7.29251	6.37024	7.36297	7.75539	7.85899	7.16677	7.59941	7.39643	7.20182	7.13935	7.91811	7.3142	6.64447
					HNRNPH2	6.50233	7.42322	6.72779	7.8612	7.16656	7.32096	6.2643	7.45052	7.2479	7.53582	7.11331	7.41467	7.05139	7.72597	6.89616	7.57498	7.6777	7.09712	7.54578	7.91245	7.19098	7.05833	6.58227	7.10513	7.8106	7.2368	7.6721	7.18451	7.18764	7.17289	7.59936	6.87462	7.1494	7.4008	7.43894	7.68023	7.43031	7.29703	6.86607	6.92718	7.11291	6.94588	5.92831	7.2538
					OAS1	7.78833	7.58992	7.98753	8.1894	8.15785	7.58728	7.11636	7.33654	6.82685	6.82292	7.12279	7.09008	5.7923	7.67524	7.3657	7.57934	7.35066	7.7018	7.83668	7.19667	7.41715	7.457	8.25806	8.45868	7.81879	8.27489	7.59756	7.14755	6.91804	6.54589	7.25638	7.44138	7.85454	7.56003	7.63052	7.46005	7.56347	7.71928	6.77696	6.46815	7.61906	6.77022	7.20287	7.20701
					USP16	7.00975	7.36784	7.5269	7.16116	6.61869	6.98639	7.12169	6.67117	7.41393	7.50359	7.679	7.37583	7.39515	7.48145	7.41572	7.75552	7.51856	7.03235	6.83034	6.61145	7.89895	7.466	6.46201	6.13979	5.67987	7.47781	6.44011	7.38125	7.17038	7.17039	6.13831	7.23263	7.13298	6.91142	7.72002	8.03496	6.54162	7.64541	7.70758	6.62667	7.23305	6.75909	7.79222	7.49659
					FBXO7	7.20226	5.6879	6.70512	6.7747	6.52399	7.29326	7.37585	6.92615	6.65931	6.93192	6.78381	6.67841	6.52086	6.89351	6.79783	6.91495	6.24238	6.9513	6.93171	7.38463	7.10625	7.0785	6.63508	6.52077	6.83861	7.45951	6.71036	7.36666	6.69429	6.90237	6.90119	6.64722	6.38735	7.06027	6.37518	7.31909	6.69773	7.13346	7.13291	6.72193	7.59965	7.45513	6.923	7.19267
					GLUL	8.81053	9.04509	9.35587	9.21105	8.81417	8.96381	9.31341	8.58936	9.27856	9.44544	9.35625	9.23651	9.13255	9.40999	9.32686	8.83709	10.0018	9.11691	9.36064	8.69727	9.94891	9.77807	10.3136	10.0917	9.97565	10.2167	9.82791	9.90492	10.3308	10.4173	9.54516	9.55983	9.10783	9.03344	9.05204	9.17157	9.09907	9.37266	9.28682	9.55339	9.41031	9.5441	9.57607	9.37626
					NGRN	6.42969	6.88799	7.22294	7.57855	7.68055	6.90301	7.12693	7.33137	7.33292	6.98277	7.30122	7.11101	7.44852	7.69267	6.6761	6.70469	7.17324	6.85396	6.76506	7.24909	6.96102	6.93585	7.49555	6.75649	7.82156	7.05545	7.45359	7.30271	7.60382	7.29121	7.41538	6.37963	7.35995	6.86406	7.25228	6.11236	7.08876	7.43588	7.41235	7.23972	6.26677	6.96203	6.82418	7.18324
					PAIP2	7.7691	7.74023	7.44463	8.10468	7.63844	8.23912	7.53341	7.75099	7.22266	7.70726	7.79065	7.54892	7.09799	8.32303	8.2099	8.09453	7.39343	6.96103	7.73155	7.35904	7.54736	7.32559	7.28928	7.68917	7.25414	8.09386	7.53868	7.96837	7.79222	7.98151	8.29366	7.92077	7.25699	8.41127	7.73772	7.4541	7.92016	7.75531	6.86633	7.91265	7.1734	7.73528	7.4949	8.12694
					SAR1B	7.26632	7.50607	6.93085	7.17194	7.98081	7.39195	6.67629	6.45817	6.95523	7.33305	7.07335	7.36977	6.08681	7.17242	7.68637	7.71871	7.78699	7.92655	7.00054	7.79362	7.1579	7.62665	6.38842	7.79505	7.4025	7.49948	7.72111	7.99441	6.83025	7.19124	7.27548	6.84739	7.70537	6.72029	6.50751	6.9574	8.01477	7.73319	7.05234	7.42714	7.36701	7.17867	5.89404	6.8897
					CSTF3	7.56032	6.64517	7.44184	7.05904	7.24793	7.25305	7.18261	6.94501	7.22474	6.87379	7.11103	6.96675	6.80082	7.07767	7.59132	6.27618	7.14968	6.45602	6.94635	6.70561	7.18467	6.66888	7.36523	7.29472	6.87366	7.50204	7.01581	7.4968	7.04939	6.93027	6.62142	7.07608	6.6678	6.99002	7.09134	6.21103	7.66015	6.81925	7.09895	7.81512	7.05335	6.44705	6.64465	7.47391
					SPECC1	7.52277	7.17182	6.75748	7.14006	7.29291	7.35464	7.35429	7.12863	6.72311	7.15046	7.1366	6.65591	7.29832	6.51942	7.77666	7.44922	6.51644	6.61929	6.68947	7.37297	7.5881	7.28069	5.92133	6.90703	6.25453	7.0093	6.6702	7.12959	7.37229	7.17733	6.74796	6.91653	6.85951	7.44566	7.84768	6.56241	7.01566	6.76798	6.78261	6.61108	6.79616	6.02384	7.1925	7.46033
					RHOT1	7.00658	7.48158	6.66477	7.65531	6.7651	7.20038	7.36436	7.09687	6.69727	6.96075	7.03619	6.67278	6.86563	7.15576	6.26716	7.14386	6.56366	7.82036	6.51494	6.95404	7.38051	6.81383	6.64514	6.76695	7.95047	7.27003	7.18792	6.50341	7.23051	6.15816	6.97702	6.6237	7.13711	6.80187	6.696	7.47066	6.82353	7.47874	7.47836	7.67313	6.95132	6.81592	6.90007	6.89936
					AMZ2	7.41567	7.40772	7.42759	6.797	6.87075	6.90615	6.60551	6.96225	6.41187	6.84041	6.39811	6.61464	8.94734	6.92123	6.86242	6.7887	12.4704	7.04117	6.94938	7.49931	7.31044	6.84843	6.89073	7.06081	6.62164	7.00719	7.27462	7.05519	7.11568	7.04218	7.13842	8.11838	7.39223	6.99477	7.12157	8.23667	7.75966	7.08379	7.05577	6.57542	7.20745	6.86646	6.75571	6.4574
					DCLRE1C	6.81856	7.10267	7.17153	7.51186	7.54243	6.65923	6.9764	7.05067	6.91161	6.38009	6.93087	7.47546	6.61597	6.97652	6.85442	7.87933	6.6961	7.65282	7.85309	7.45072	6.3598	6.68535	6.87523	7.07706	6.89053	7.01002	6.77108	6.95472	6.93321	6.99346	6.57277	7.32768	6.61765	7.2208	7.67358	7.21166	6.90872	7.63785	7.45074	7.46958	7.10747	7.37279	5.90855	6.73582
					ERP29	7.54532	7.71288	7.77873	7.70122	8.06654	7.87037	6.89739	7.56544	7.43561	7.44029	7.553	7.71826	6.30141	6.49427	8.42642	7.87977	6.80994	7.66769	7.6738	8.23238	7.41622	7.4581	7.72942	7.82978	7.69824	7.74589	7.81518	7.81979	7.24095	7.66542	6.9708	7.19745	7.72651	7.99026	7.17218	8.02642	7.42718	7.47449	8.01271	7.5497	7.92535	7.99082	7.06746	7.78875
					NHP2	7.43967	7.7341	7.87938	7.25959	6.0895	7.90672	7.70198	7.62497	7.54807	7.28229	7.67373	7.44519	8.23732	7.49663	6.55941	8.43047	8.18048	7.6022	7.22585	7.62322	7.98696	8.28997	7.63094	7.35452	7.46338	7.68715	7.65921	7.89534	8.10926	7.40683	7.39439	7.64567	7.62827	6.96414	7.71518	8.02754	7.31282	7.79027	7.94253	7.86252	7.62348	7.23774	7.24902	7.31395
					KCNIP1	7.06479	7.35495	7.28961	6.86518	6.58009	7.06415	6.50622	7.3338	6.72456	7.30784	6.73764	6.90419	7.27835	7.41688	6.76317	6.68897	7.14715	7.6038	7.17816	6.92243	6.30426	7.41234	7.20355	7.5731	6.1634	6.0801	7.07139	7.19848	6.88417	7.06049	7.41513	6.06725	6.19943	6.8791	7.25309	7.08636	6.1444	7.82608	7.20311	7.83823	6.58086	7.36527	6.46989	7.0582
					ITPRIPL2	7.09002	7.51827	7.71535	7.06986	7.02888	7.80291	7.5224	7.73305	7.43466	7.36141	7.31282	7.57497	8.09196	6.8635	6.09221	7.45863	7.46041	6.08327	7.49568	6.95407	7.41164	7.36997	7.48141	7.85341	6.39645	7.92666	7.85099	6.42519	7.39115	6.87266	7.40262	6.50543	7.12382	7.43093	7.19451	7.04305	7.83613	5.94753	7.41439	7.20332	7.98229	7.86194	7.43357	7.31405
					SORBS1	7.17103	6.53272	7.15242	7.36581	6.98986	6.73615	6.39072	6.74069	6.97298	7.17229	7.42985	7.01292	6.95113	7.94413	6.45141	6.36985	7.75401	7.36401	7.41564	7.30772	7.33207	6.87234	7.18312	7.13351	7.94086	7.18503	7.87416	6.98796	7.2828	7.5142	6.17013	7.51709	7.72347	6.92559	6.5908	6.28625	7.70216	7.66074	6.85587	6.47977	7.29556	6.6476	6.68091	7.58914
					C18orf32	8.2759	7.86475	7.65572	7.93189	7.86787	7.12904	7.65803	7.51467	7.52919	7.62593	7.0651	8.00991	7.87152	6.30079	8.39682	8.16758	8.21709	7.83152	6.99595	8.30784	8.36185	7.91119	7.30808	7.89236	7.16024	7.84233	7.71899	7.70595	8.12372	7.65572	7.9461	7.79549	7.93394	7.80005	7.77519	7.7274	7.62489	7.89453	6.988	8.01932	7.42778	8.01069	6.96933	7.53291
					UFD1	6.93582	7.54199	7.54758	7.01909	7.47423	8.02162	7.87813	7.91085	7.30639	7.00136	7.26887	7.79315	7.14073	8.23445	7.93914	7.94733	6.80981	7.91256	7.11751	7.51834	7.22993	7.12784	7.24367	6.98543	7.10046	6.9185	7.62243	7.28573	6.87652	7.54863	8.15742	7.73987	7.24987	7.21572	7.7993	7.36512	7.72074	7.91333	7.44541	7.7948	7.39984	7.0598	7.04099	6.50832
					FAM102A	7.40817	7.32698	6.94323	7.30576	6.86208	6.92937	7.66049	6.64368	7.03106	6.90767	6.90513	7.23605	7.77567	7.00114	6.33529	7.63695	7.81798	7.38352	6.77355	7.21874	7.26413	7.12808	6.85022	7.0594	6.69406	6.84669	7.10867	7.61402	7.34503	7.14738	7.78491	7.13483	7.37401	7.0573	7.53538	6.97121	6.86968	6.64666	7.05728	6.43254	7.19326	6.75046	6.74279	7.53077
					RPL38	9.63	9.28703	9.49996	10.1536	9.88503	9.92485	9.95469	10.0453	9.57889	9.88268	9.53087	9.84742	9.74388	9.76696	10.0373	9.12946	9.84698	10.0256	10.1298	9.83263	10.0303	10.268	10.6322	10.5598	10.8199	10.4324	10.1879	10.0764	9.92778	10.2467	9.6183	9.64998	9.84876	9.88685	9.54084	9.73648	9.7344	9.85477	10.2643	10.065	10.223	10.2228	10.5436	10.3303
					RYR3	7.04445	6.73028	7.54537	7.0761	7.05784	7.27398	7.43941	7.12481	7.33522	6.9746	7.14255	6.73265	8.18335	6.86737	8.0205	6.25262	7.4568	6.97612	7.01265	7.37004	7.26015	6.72084	6.43028	6.84017	6.39446	6.98501	6.91517	7.27987	7.46542	6.81857	7.41968	7.62863	7.29188	6.46624	5.90159	7.37243	7.54909	7.4489	6.84546	6.26722	6.85449	7.49441	6.25831	6.90423
					SCN1B	7.17194	7.34984	7.51785	7.34466	7.39832	7.4167	7.08054	7.50948	7.1733	7.24244	6.97401	6.79802	6.62001	6.7395	7.39837	8.51328	7.23685	6.40773	7.08688	7.13149	7.51226	7.08658	7.25442	7.45951	6.90706	7.22298	7.59586	6.8732	7.34719	7.54599	7.55314	7.83821	7.09704	6.90394	6.99799	6.48614	7.11707	7.13582	7.57389	7.09801	7.59049	7.23784	7.61901	8.02176
					NRCAM	7.36208	6.06409	7.04423	7.3596	6.95919	7.35022	6.04019	7.05922	7.01695	7.1555	7.43703	6.92819	6.8211	6.96385	7.18634	6.31812	7.20039	7.29158	6.50303	7.07602	7.49013	6.45614	6.71377	6.80324	7.40307	7.30286	6.99941	6.60255	7.00274	7.1192	7.05484	7.71214	7.94005	6.90815	6.49894	7.16433	7.55912	6.53685	6.21265	7.3606	7.01266	6.77794	6.37634	7.19724
					EIF3B	6.77551	7.28382	6.21477	6.91602	7.12428	6.91174	6.88611	7.02811	7.1172	6.82771	7.00314	6.65162	6.71377	6.97105	6.14495	7.54531	6.98807	6.33628	7.24464	7.5283	6.52907	6.51825	7.60855	6.86052	6.56214	6.60497	7.14756	7.07075	6.75547	7.05028	7.95037	6.95919	7.34451	6.45527	6.68836	7.09015	6.43136	6.55391	5.89814	7.53673	7.17617	7.10955	7.76255	6.81727
					PDE4B	7.56663	7.09532	7.23245	6.99469	6.91904	7.31583	7.214	7.02114	7.29022	7.42471	6.83429	6.91489	6.73116	7.10152	6.11752	7.05237	7.20106	6.85828	7.24761	6.65173	6.56462	6.95971	7.92609	7.74264	7.771	7.62365	7.67052	6.91845	7.04048	7.49488	7.36295	6.85311	7.25057	7.09415	7.40967	7.12036	7.05214	7.52982	5.73898	6.90087	7.09797	5.98874	6.89374	6.90762
					BTF3	7.56054	7.77539	8.12673	8.14569	8.26232	8.59526	8.33088	8.54036	8.08402	8.21295	8.41931	8.34761	9.02647	8.39297	7.96942	8.54408	7.78926	8.72777	8.17419	8.25464	8.33633	7.85419	8.39576	8.51651	8.22229	7.86362	8.37162	8.73717	8.32304	8.67824	8.33364	8.57422	8.28802	8.3458	7.92557	8.36093	8.18171	7.9346	8.87871	9.22902	8.91071	8.57424	8.49099	8.34041
					PARL	7.24763	6.0341	6.87722	6.74025	6.70826	7.18239	7.09636	7.13999	7.80901	6.88574	7.10024	7.6379	6.35331	7.42418	6.62649	7.5407	6.88674	7.37655	7.18757	6.64867	7.26442	6.42554	6.2411	7.84255	7.10999	7.31316	7.2231	6.98102	7.07873	6.19281	6.5299	6.75432	6.89799	7.20973	7.03307	7.22342	6.63745	6.97348	6.50208	7.40594	6.89799	7.67048	7.14333	7.69871
					EEF1B2	8.18404	8.64576	8.5228	8.46686	8.41073	8.5262	8.75644	8.81509	8.78522	8.50029	8.50926	8.17955	8.18267	8.60452	9.67643	8.34149	8.92594	8.90461	8.30094	8.332	9.0552	9.45369	8.6499	8.64571	8.34454	8.37588	9.01715	9.00548	9.07508	9.04307	8.73252	9.00197	8.28213	8.74929	7.88038	8.41396	8.53849	8.29184	9.74193	9.49478	9.36858	9.67066	9.19856	9.2969
					MARVELD2	7.25025	7.62729	6.96152	7.00795	7.09069	7.32295	7.11391	7.50789	7.18388	7.30849	7.38798	7.00828	8.34963	7.05274	7.2451	8.11924	7.74427	7.11323	7.27899	6.94604	6.99794	7.43907	6.25352	6.97596	6.93871	6.01392	6.83609	7.24974	7.06804	6.96958	7.62422	7.43474	7.40747	6.9999	7.33724	6.95441	6.66875	7.8728	7.30508	7.00693	6.93383	7.59498	5.44156	7.15421
					B3GALNT1	7.25765	6.69798	6.79822	7.16555	7.15636	6.72326	6.0042	6.72163	7.3911	7.37188	7.27059	6.68981	6.4952	8.71569	5.99055	6.75268	7.36949	7.65976	7.49891	7.24176	6.99147	7.35998	6.49725	6.99372	7.37583	6.83978	7.04754	6.92291	7.51837	6.87664	7.87679	4.79987	7.05454	7.28141	7.82679	5.96529	7.36366	7.26151	6.7852	7.02205	7.3714	6.88129	5.80599	7.13238
					CDC42SE2	7.5885	6.63267	7.27172	7.67536	7.02986	8.10982	7.01958	7.38043	7.59454	7.56879	7.00103	7.43654	6.75769	6.92402	6.23415	8.25071	6.87149	7.03736	6.74784	6.03513	7.31536	7.51358	7.5471	7.22249	7.22687	7.02644	7.73478	6.73249	7.50218	7.25247	6.86977	7.32225	7.21555	7.26419	6.69524	6.88333	7.18835	7.66777	7.42132	7.21999	7.58588	6.97707	7.35429	7.49031
					CDC42SE1	6.93955	7.86092	7.55969	8.06083	7.45218	7.15623	7.1555	7.36388	7.05685	7.46133	7.24922	7.26325	7.53878	8.36258	6.04404	6.07544	7.84825	7.18575	7.97654	7.44735	7.44217	7.10226	8.05529	7.632	8.17062	7.57086	6.99466	7.37844	7.488	7.3699	7.24991	7.38567	7.30055	7.02559	7.37432	7.34257	7.29202	7.66825	7.85976	7.96709	7.7188	6.97955	7.31306	7.02023
					BOLA2B	7.25887	7.04184	7.21208	7.36536	6.32916	7.29172	6.49151	7.8392	7.15392	7.26627	7.4419	6.93159	6.46308	6.73033	7.32312	6.86998	7.24731	7.68066	6.54355	7.44817	7.50619	7.32919	7.30945	7.19462	7.52722	6.85751	7.00307	7.00698	7.18464	6.90963	7.58962	7.14382	6.95818	6.86118	7.22436	7.00408	7.01083	7.01064	7.04568	6.70367	7.11684	6.83043	7.29849	7.44299
					ATP6V1E1	8.27326	7.6846	7.94156	6.9169	7.92064	7.52913	7.94257	7.53801	7.40409	8.04364	7.56765	7.58211	8.85225	6.52746	7.30413	8.33989	7.49783	7.89762	7.81806	8.27231	7.35463	7.50806	7.78159	7.53604	8.07166	7.77528	8.32952	7.9388	7.63071	7.95596	7.95259	7.9465	7.57079	8.10853	7.71543	7.71459	8.05367	7.86496	8.10407	7.67963	8.05031	7.63875	7.305	7.5833
					SRSF5	8.14105	7.33704	8.10238	7.34524	8.12241	7.61523	7.82421	7.74734	7.86488	7.9232	7.94083	8.21269	7.18954	7.40494	7.26252	8.65087	7.67	7.27094	7.56091	8.18674	8.55481	8.16184	8.94811	8.67344	8.97649	8.6051	8.32897	9.07996	8.91561	7.92805	8.26254	8.57145	8.30885	7.66529	7.34084	8.09713	7.85807	7.52298	7.97044	8.23069	8.44099	8.04854	8.55831	8.01939
					THEMIS2	7.8527	7.96434	7.61962	8.06549	7.82817	7.84742	7.28815	7.55771	7.29472	7.42102	7.32782	7.47981	7.48184	8.1143	5.02536	8.21925	7.56078	7.718	7.72273	7.13728	7.11922	7.07587	8.04862	8.35994	8.00461	8.51255	7.65626	7.40632	7.60721	8.11431	7.47084	7.52677	7.02615	7.64321	8.05082	7.7596	7.88226	8.0684	6.96819	6.70873	7.89752	7.47072	6.91015	6.60574
					PRSS53	7.79533	7.7821	8.25397	7.39578	8.34194	7.68143	8.38071	8.08785	7.57321	7.41274	7.65063	7.29149	7.04801	7.33763	7.89689	7.95029	7.1222	7.44122	7.07814	7.38698	7.80342	7.22727	7.85065	7.18562	7.17767	7.29301	7.43636	7.34292	7.47046	7.38761	7.25263	7.86215	7.57999	7.41416	7.96579	7.82336	7.38718	7.83483	7.23149	7.75816	7.31276	7.36269	8.17421	7.54111
					CHRNA1	7.35268	6.84646	6.75023	7.11521	7.44975	6.50174	6.89458	6.77509	7.08229	7.1515	6.99483	7.63379	6.30795	6.401	7.10916	7.77176	7.03598	7.13773	6.94164	8.11632	6.43889	7.5755	6.79235	6.78203	7.4061	7.54902	7.46066	6.67335	7.39364	7.11329	7.03128	6.83632	7.13369	6.93142	7.36884	6.54955	7.18792	6.80915	6.45825	6.98981	6.91102	7.31954	7.38289	7.34835
					KREMEN1	7.17759	6.59693	7.13774	6.97215	6.86291	6.93324	7.30799	7.32932	7.50624	7.01744	6.89844	7.10272	7.77091	7.88379	6.44852	7.2184	7.35629	7.59139	7.60286	7.10918	7.08615	7.32819	6.71363	6.69497	6.19911	6.43936	7.03065	7.4779	6.58857	7.32534	7.25562	7.74051	7.41471	7.91052	7.14921	6.26993	5.89362	7.57907	7.16492	6.56975	6.41296	6.97341	7.30639	7.05947
					SEC14L1	7.67012	7.20272	7.21716	6.7327	6.98688	7.17144	6.59469	6.82925	7.52237	7.51883	7.34364	6.92903	6.30706	7.511	7.02464	6.58637	7.00518	7.34023	6.84224	7.40316	6.66758	6.92867	7.29964	8.1641	7.88662	7.89547	7.52598	6.88126	7.27153	7.22483	7.70658	6.97107	6.65186	6.97231	7.3976	7.48492	6.8562	7.63571	6.49925	7.24395	7.34059	6.59343	5.81342	6.50948
					CCNL2	7.15284	7.06555	6.97963	7.21521	7.04966	7.05674	6.71147	7.17621	7.15263	7.18064	6.71775	7.38151	6.5475	6.74573	7.71696	6.8391	7.22546	7.40644	7.21763	7.36201	6.80808	6.81559	6.88065	7.19424	7.77102	7.56651	6.19485	6.50727	6.78762	6.20947	7.39109	7.51712	7.53069	6.99249	7.86907	7.65071	6.81358	7.16099	7.70928	7.5041	7.21075	7.38569	5.98334	7.67654
					USP9X	6.78236	7.49143	7.14771	6.97285	6.78872	6.82009	7.88881	7.56205	7.42654	7.1765	7.43491	7.39496	6.44182	8.09743	7.8815	6.69049	7.33955	7.17297	7.91419	6.23348	7.36538	7.23272	7.44282	7.40378	7.51278	6.76032	7.31025	7.22009	6.78928	7.4731	7.55389	6.7478	6.89226	7.12253	6.98035	6.92955	7.31938	7.87388	6.85697	7.0217	7.19824	6.82966	6.67871	7.54236
					IL18BP	6.78703	7.50657	7.62596	7.18167	7.12996	7.63841	7.06377	7.24702	7.33248	7.37015	7.31486	7.20256	5.98979	6.92855	8.07512	6.89491	7.8214	7.44526	7.52325	7.42	7.42185	6.97159	7.83005	7.47619	7.49501	7.47155	6.63046	7.01745	7.80084	7.2128	6.592	8.03818	6.79172	7.29564	7.38977	7.37191	6.34174	7.17345	7.37926	8.30404	7.37839	7.70333	8.32854	7.53859
					ENTR1	7.41579	6.85823	7.20246	7.90048	6.87372	7.15832	7.5463	7.22944	6.69679	7.25706	7.13902	7.20107	6.80447	7.83933	6.27794	7.97926	6.83684	7.63692	7.14906	6.64341	6.66516	7.31016	7.12274	6.71751	6.91701	6.75484	7.21951	7.41698	6.66043	7.12505	7.54519	7.36216	7.18907	7.2463	6.7509	7.55398	7.03306	6.9586	7.29347	6.7471	7.08281	7.24315	7.40295	6.11661
					DEDD	7.56397	7.3702	7.38672	7.46213	7.93136	8.14773	7.36222	8.0442	7.40303	7.34	7.5458	7.77105	7.59565	7.78975	7.57574	7.054	6.94706	7.20784	7.07159	7.10259	7.62734	7.09805	7.73589	7.24824	7.29404	7.41605	7.38548	7.49689	7.36649	7.39465	7.31527	7.92176	7.77964	7.77015	7.69283	7.03564	7.08478	7.43628	7.10566	7.20544	7.53001	7.88008	6.87883	7.34221
					ABHD18	7.53024	6.84024	7.11495	7.34135	7.30919	7.518	6.73222	7.40812	7.25387	7.2193	7.05203	7.6402	7.81613	7.14644	7.26709	6.44128	7.31787	7.57063	6.88212	6.78756	7.29352	6.96779	7.26461	6.87136	7.31923	6.78144	7.34023	7.09869	6.91495	7.25506	7.13319	7.62529	7.11241	6.83913	6.75003	6.34689	7.24457	7.99639	7.55714	7.46471	6.7795	7.43675	7.02539	7.70377
					EML6	7.05477	7.24371	7.43901	7.65928	7.49372	7.2075	6.99681	7.3023	7.31973	7.25366	7.06285	7.49995	6.93571	7.06104	6.4733	7.26741	7.02535	6.89121	7.40214	6.87545	6.92826	6.92694	6.62908	7.3356	7.10099	6.85206	5.96863	7.17383	6.51744	6.72791	7.02372	6.51303	7.46249	7.28002	6.23172	6.88737	7.90878	7.59386	7.09401	7.32449	7.29873	6.80248	7.4673	7.44422
					CDC42	7.69751	7.89998	7.56074	8.14324	8.00253	7.92041	7.23833	7.67112	7.50825	7.65789	7.87118	8.01054	7.63011	7.46976	7.37638	7.44756	6.92298	8.14709	7.87844	7.31237	7.8687	7.76589	8.35852	7.89507	8.15557	7.65611	7.90987	8.01888	7.78178	7.62348	7.92742	7.28201	7.64728	7.8302	7.58772	7.70064	7.68114	7.68014	7.67263	7.38638	8.15177	7.67663	7.50146	7.28957
					CHIC1	7.23975	7.00782	6.20624	6.72757	7.18199	6.66168	7.43666	7.401	6.43252	7.00457	7.1437	7.08165	6.78041	7.8786	6.27612	7.63148	6.20944	6.7357	7.59803	7.13136	7.49597	7.002	6.47207	7.1623	7.30234	6.9922	6.79462	6.94324	7.15174	7.18071	7.17871	5.64976	7.31511	7.38413	7.08456	6.81575	7.40787	7.27575	7.58404	6.71146	7.58391	6.21654	7.19576	7.40604
					GPX4	8.20992	8.41722	8.89956	8.12504	7.65673	8.6611	8.07125	7.74228	8.45999	8.26484	8.3186	8.5035	8.47164	7.6571	7.89656	8.1303	8.24259	8.08657	8.06982	7.5491	8.07928	8.23078	8.81213	8.69815	8.54268	8.74486	8.76063	8.81601	8.32764	8.83719	7.65932	8.45005	8.15862	7.62298	7.96912	7.70981	8.26407	8.11345	8.63034	9.14935	8.77697	8.83838	8.30206	8.21362
					SWI5	7.17627	7.50531	7.51665	6.37658	7.04885	7.53904	7.1131	7.63686	7.31669	7.33103	7.38218	6.67035	7.94117	6.66339	5.99909	8.04596	7.13168	7.22969	7.48784	6.81161	6.67627	6.34481	6.94613	6.55533	6.65241	6.87322	7.18469	6.95132	6.86204	6.73356	7.07871	7.02997	6.60467	6.81864	6.72418	7.21348	6.95255	7.71305	7.50499	7.00595	7.49926	7.26416	7.22077	7.03175
					FAM3C	7.6656	7.9858	7.3194	7.64167	7.81928	7.51112	6.81221	7.24103	7.93263	7.94255	7.66806	7.55865	8.36846	8.20358	6.73043	6.74518	7.83051	7.04799	7.24891	8.21468	7.73161	7.76021	7.82325	7.94912	8.23469	7.76381	7.87695	7.8063	7.75045	7.56802	7.20716	7.23064	8.25034	6.64188	8.13814	7.72662	7.37513	7.61394	8.03926	7.87704	7.70338	7.83265	6.67983	7.42327
					ARL16	7.21634	7.36943	7.24813	6.76882	7.11758	7.3924	6.79522	7.20264	7.16221	7.16185	7.51916	7.77984	6.96662	7.17323	7.63965	7.95272	7.3817	7.74572	6.78958	6.22342	7.15805	7.94528	6.3534	7.59851	7.18344	6.55413	7.3204	6.3479	7.14632	7.21002	7.38531	7.33544	7.08106	7.09126	7.45009	7.56555	7.20661	6.8496	7.21309	6.85032	7.19705	7.89013	6.68378	7.17986
					CD53	8.23795	8.24717	8.53818	8.35818	7.89659	7.90654	8.29869	8.60023	7.83151	8.07046	8.33509	8.29785	7.65532	8.3253	7.36179	8.04968	7.95325	8.04611	8.02344	8.04102	7.87261	8.16664	8.78042	8.64812	8.27342	9.05965	8.22875	7.91384	8.00772	8.31383	7.71327	8.58014	8.30834	8.12609	8.06327	7.22955	8.38264	8.72216	8.13683	8.22566	8.20001	8.00011	7.66431	8.42331
					MAPK3	7.46833	6.92892	7.33269	6.70897	6.95586	7.00702	8.13444	6.88868	7.0225	7.45858	7.50402	6.66852	7.45719	6.8103	6.85942	6.90257	6.93056	6.30974	6.89329	7.43176	7.46705	6.5324	7.22489	7.20146	7.67306	6.94415	7.23207	7.50381	6.87371	6.81855	7.22806	7.54284	7.30734	6.91246	6.49673	7.28021	6.72744	6.63689	7.44646	7.78673	6.84618	7.34142	7.0108	7.31765
					OPALIN	7.47279	7.03952	6.67976	7.13586	7.36331	6.65947	6.73478	7.30801	7.50953	6.89995	7.27355	6.80426	7.66433	8.20429	6.17272	7.36976	7.62044	7.90071	6.63408	7.81046	8.63031	8.0739	7.64092	7.28199	7.34645	7.06692	7.41084	7.67483	8.34221	7.51445	7.57209	7.3964	7.47076	7.37063	6.86579	7.3991	7.02073	6.92505	6.96087	6.29288	7.03399	6.97541	7.87438	8.44988
					ARAP1	6.78669	7.19366	6.25361	7.13665	7.68894	6.88424	6.67899	6.90013	7.03548	7.19561	6.95779	7.00058	6.90891	7.17359	6.23287	7.08833	7.51404	6.71255	6.92289	7.08869	6.25005	5.99886	6.63395	7.43009	6.75736	7.18311	6.58698	6.45548	6.80087	7.30019	6.34089	6.89836	7.21765	7.13277	7.18332	6.90663	7.02687	6.62359	7.0257	7.0637	6.90944	7.19875	6.98658	7.47963
					ACTR3B	6.99559	7.54392	7.33137	7.41427	6.77613	7.40216	7.99119	7.50088	6.74496	6.71758	7.25461	7.23042	7.1391	7.35895	6.75385	6.74735	6.64002	7.1426	7.09696	7.14418	7.27701	7.24839	7.30642	6.97571	5.7533	6.23251	6.87275	6.65961	6.68583	6.72824	6.60282	7.62562	7.0739	7.42952	6.81471	7.35446	6.85394	7.27068	7.08524	7.23822	6.5499	7.55483	7.2534	7.64045
					SLAIN1	7.02827	6.95618	6.99677	7.03032	7.09955	6.23308	6.70225	7.87589	7.09495	6.71763	7.19528	7.24984	6.5096	6.59055	7.91218	7.85566	6.84949	6.99822	7.42514	7.30798	8.03	6.78184	5.67118	6.5318	6.65894	6.78409	6.61224	7.51151	7.12646	6.95617	6.72808	6.51627	7.15706	7.51006	7.12439	7.10801	7.27404	6.88696	6.99774	5.97838	7.03131	6.61981	7.38932	7.43302
					AKR1E2	7.25835	6.751	7.15279	7.4628	7.75575	7.40709	7.36215	6.62304	6.87129	7.15208	6.71534	7.16769	6.7547	7.0146	7.06284	7.63498	7.01556	7.1625	6.61883	7.32584	6.31704	6.76397	7.07596	6.53202	7.6357	6.87724	7.06746	6.66941	7.01339	7.25725	7.24671	6.7598	7.17522	7.04508	7.45201	7.08491	7.33091	7.29208	6.64782	7.29295	6.58727	7.02555	7.08301	7.07802
					CLDND1	7.77278	8.18614	7.11401	7.90905	8.02679	8.19773	7.37013	7.71487	8.68452	8.61543	8.87156	8.72869	8.56328	8.47381	7.84541	8.65416	7.54819	7.88842	7.93356	8.02644	8.52424	8.31593	7.88044	7.50409	7.53146	7.67472	7.56029	8.40422	7.37724	7.31124	8.67527	8.02164	8.27348	8.47544	8.41517	8.56675	8.46672	8.09268	6.80415	6.51058	7.05962	6.24525	8.45192	8.66231
					COA3	7.79296	7.68116	8.01805	7.52927	7.58165	7.91212	7.74657	7.81421	7.48419	8.07277	7.29552	7.80948	8.53211	6.59727	6.76007	8.67076	7.50379	6.903	7.5705	7.65774	7.1056	7.76197	7.16598	8.12948	7.76732	7.85045	7.39449	7.45475	7.64276	7.39103	7.76051	7.92576	7.74218	7.42965	7.52744	7.30975	7.54638	8.02713	7.55713	7.99118	7.35759	7.84449	8.07502	8.05001
					ZCWPW2	7.26281	7.54752	7.09837	7.56857	7.20005	7.42214	7.30412	7.28422	7.37839	7.17515	7.34653	7.33106	6.62313	8.60627	6.11882	7.45591	7.26023	6.96664	7.37486	7.01545	7.3924	7.4727	7.77269	6.53745	7.5236	6.71254	7.4352	7.36353	7.07468	7.09885	6.65577	7.33635	8.00821	6.93421	8.02224	6.84938	6.53446	7.42623	7.19141	7.07892	6.64223	6.66484	7.70302	7.90445
					MAPK8IP3	7.21561	7.09771	7.14974	7.21729	7.71977	7.13479	7.30153	6.81483	7.19872	7.00085	7.04157	6.93876	8.21573	7.01484	7.58305	6.24632	7.28614	6.77897	6.73355	7.22999	6.55058	7.24449	6.99526	6.42723	7.10351	6.65625	6.5955	7.47746	7.30937	6.68235	6.66365	7.56734	7.00641	7.54709	7.16997	7.51111	7.56547	6.77708	6.82882	7.36218	6.8058	7.01711	7.17127	7.17988
					CCDC112	6.80644	7.85871	7.41288	6.13922	7.90426	7.44264	7.68441	6.96281	7.49949	7.0576	7.08128	6.82272	7.05	7.34838	7.39471	7.43747	7.67602	6.45972	7.57468	7.0609	7.52679	7.33355	7.39665	7.37262	7.32653	6.95734	6.8941	6.9257	7.42935	7.37986	7.46587	6.97981	7.21691	7.19506	7.10731	7.31347	7.72968	7.31819	6.81194	7.38361	7.46866	7.07006	7.39678	6.4714
					PHF11	7.09815	6.67892	7.17536	6.5974	7.34693	7.48437	6.41011	7.13189	6.93641	7.45067	6.92006	7.38269	7.85311	6.22979	7.44703	6.30189	7.44627	7.53622	6.75198	6.70562	6.2927	7.7213	7.11966	7.05175	7.83528	6.88452	6.81443	7.13238	6.61924	6.70123	7.33128	7.31867	7.0957	6.34875	6.91261	7.39881	7.24157	7.10197	6.82312	6.03478	6.64983	7.57211	7.41364	7.08357
					RUFY1	6.74652	6.47	6.93742	6.83112	7.16318	7.43617	7.63492	7.18303	7.32118	6.69869	6.97	7.07485	6.19004	6.37649	7.66155	7.40423	7.12542	6.86529	7.00412	6.80614	7.22244	7.32324	6.722	7.09962	7.28524	7.17753	6.89656	6.86813	7.27612	7.39474	7.46933	6.52334	7.12616	7.06321	5.69642	6.87662	7.3298	7.40517	7.11171	6.72911	6.87065	6.90177	7.42025	7.32749
					SIDT2	7.13744	7.43301	7.41256	7.11435	7.27687	7.21029	7.56732	7.48889	6.72755	7.40536	6.77865	7.36612	8.18963	8.90726	7.48278	5.72855	6.40939	7.60718	7.1369	7.21739	5.79737	6.76342	6.6018	6.83759	7.00128	7.6094	7.43752	7.07797	7.31713	7.58022	7.58198	7.01795	6.9261	7.06309	7.61007	6.95096	6.82471	7.27608	7.27231	6.67754	7.07812	7.60923	7.1419	7.47949
					ERAP1	7.14376	6.85462	7.577	6.73111	7.10013	7.21617	7.52816	6.90572	7.00676	6.73726	7.42077	7.40894	8.33697	6.75294	7.70176	6.0142	7.30841	7.4607	7.23652	7.37892	7.28018	7.06063	6.41825	7.17302	7.50581	7.12379	7.3852	7.302	7.29162	7.33785	6.96916	6.19693	7.00288	7.53562	7.21773	7.1795	6.58103	7.41463	7.47152	7.42147	7.01595	7.66552	7.46442	7.03091
					ACP1	7.28446	7.5797	7.45058	7.53864	7.29202	7.49448	7.63713	6.87187	7.63385	7.70714	7.37599	7.34182	8.02138	7.69472	8.45576	6.7923	8.04668	7.9693	7.31432	7.63546	7.38326	7.88675	7.46649	7.33275	7.04664	7.30433	7.71378	7.84687	7.56343	7.52567	7.75914	7.68435	7.70063	7.89267	7.62076	6.72895	7.58267	7.5571	7.88618	7.28473	7.57078	7.31572	7.59597	7.88205
					ZXDC	7.34942	7.71105	7.12062	6.87942	7.84755	7.40689	6.96852	7.38029	7.541	7.60734	7.03106	7.42489	6.67786	7.78615	7.54641	6.20577	6.22061	7.11838	7.00003	6.09808	6.77239	7.68365	7.22521	6.08985	7.27949	6.97473	6.99768	7.38052	7.43932	6.60276	7.01624	7.22538	7.69058	7.6658	5.67082	7.41191	7.29841	6.66148	6.97477	6.98716	7.00409	7.49166	6.87009	7.19041
					UEVLD	7.32698	7.24551	6.66753	7.18688	6.57984	7.59246	7.65651	7.57617	6.76756	7.45658	7.21617	6.97568	7.22906	7.32953	7.16653	7.52632	7.5057	7.25974	7.60622	7.02063	6.84002	6.8337	6.17771	6.98818	6.61698	7.4497	7.13756	7.58321	6.8434	7.15954	6.69021	7.14322	7.70696	8.13736	7.20858	6.6379	7.5485	7.32391	7.67472	6.22137	6.78045	6.87065	7.29341	7.46032
					RALGDS	7.80429	7.73026	7.19393	7.056	6.59623	7.68216	7.38834	7.40076	7.41231	7.52327	7.76726	7.55806	8.0317	6.76328	8.44765	7.96476	6.88093	7.5643	7.28207	7.58718	8.06313	7.55243	7.7236	7.30568	6.08199	6.72528	7.31966	7.30015	7.51024	7.68965	7.57754	7.30581	7.5244	7.83272	7.20087	7.58911	7.77803	7.06141	7.44865	6.87701	7.28297	7.49175	7.90947	7.98796
					NAAA	6.62704	7.28189	7.01973	6.33987	7.30317	7.75005	7.08935	6.60585	7.10234	7.18072	7.39202	7.1882	8.14712	6.39903	7.43428	7.01331	7.43292	7.24777	6.95439	7.89662	7.40948	7.369	7.72914	6.36171	6.8614	6.90607	6.493	6.6832	6.85166	6.86156	6.70499	7.91822	7.2408	7.57938	7.03031	7.40969	6.41059	6.58871	7.43605	7.68878	7.40622	7.86057	7.38927	6.64368
					CEP170	6.83983	7.26137	6.92118	7.08356	7.7211	7.38463	6.02451	7.46125	6.49971	6.57195	7.2472	7.31771	6.7169	7.45266	7.61905	6.52143	7.73461	7.16633	6.97906	7.60869	6.57576	6.57958	7.30002	7.03937	6.36744	6.81304	7.52892	6.5594	7.33528	6.91309	7.04965	5.84786	6.80642	7.47158	8.08346	7.08832	7.65422	7.18126	6.17822	5.52978	7.13029	7.00369	6.84764	7.33422
					CYLD	7.71381	7.16655	6.62359	6.31086	7.15838	7.0878	7.0957	7.13641	7.22552	7.22448	6.71119	7.16244	6.82506	7.04423	7.59464	6.23775	6.52442	6.64418	7.06918	7.41002	6.01878	6.54386	7.40387	7.75146	7.72717	6.66565	6.95775	6.7604	7.25698	7.35885	7.87742	7.17645	6.73533	7.34318	7.12716	6.85436	6.5482	6.6165	6.77267	7.13886	6.84391	6.76392	6.83052	6.48422
					CAST	7.21459	7.09941	6.92224	6.95459	7.74243	6.74961	7.61218	7.58976	7.67463	7.62171	7.41985	7.38012	6.58362	6.84867	7.31465	8.5093	7.84547	7.86135	7.33669	6.65	6.80638	7.23785	7.37113	7.96994	6.00687	7.6089	7.56272	7.6512	7.60327	7.94242	7.10082	7.49966	7.40813	7.18425	8.00618	7.03901	7.22379	7.38366	6.71962	8.00438	7.20269	7.25815	7.73797	7.23551
					TMEM80	7.40233	6.84504	7.03116	7.60496	7.48811	7.50335	6.88693	7.97213	7.47184	7.61536	7.14587	7.40539	7.78129	7.1032	7.74104	6.38851	7.30842	6.39928	7.22818	7.10624	7.01188	6.74477	7.13353	7.42688	6.69761	7.14232	7.40695	7.50367	6.87268	7.1563	7.15513	7.23097	7.67412	6.73935	7.16905	7.24995	7.13345	7.24084	6.90478	6.07075	7.33905	7.26188	7.03886	7.41259
					SUMF2	7.20889	7.69612	7.48402	7.24082	7.19763	7.7904	7.44144	7.21901	7.64032	7.15673	7.48591	6.65734	7.27935	7.53145	6.68208	7.6442	7.12028	7.41856	7.37629	7.45907	7.56302	7.28468	6.78173	6.98669	7.87125	7.59168	7.50577	7.59908	7.77133	7.08511	7.90108	7.34152	7.00822	7.30405	7.69596	6.71	7.89982	7.49336	7.7052	7.09594	7.62422	6.96408	7.01891	7.38655
					ACBD5	7.34389	7.46494	7.34034	7.31087	7.54311	7.69463	7.05185	6.05415	7.25215	7.45625	7.20645	7.48713	6.19777	7.81775	6.5194	7.07151	6.35176	6.66309	7.92557	6.72086	6.712	6.96875	7.17159	6.36724	7.21821	7.0356	6.91541	6.89297	6.74748	6.73374	7.32637	7.02883	7.12077	7.03965	7.73002	7.20063	7.08633	7.61282	6.64511	6.17201	6.53314	6.82261	7.05578	7.17924
					DEFA1B	7.26618	6.85659	6.53827	7.33128	6.97567	7.24156	7.42609	7.31565	6.51317	7.10493	7.30054	7.28955	6.84213	7.94832	7.17192	7.70367	6.95345	8.00754	7.05578	6.63374	7.45555	7.36075	6.44252	7.03955	6.64902	7.30311	6.92159	7.6596	6.795	7.09244	7.06166	7.65877	7.40827	7.57255	6.67994	7.20325	7.09121	6.55216	6.96701	7.18572	6.54174	7.08607	6.92737	7.16806
					NCBP2	7.54947	7.13152	7.20622	6.80114	6.24589	7.38634	7.34762	6.66369	7.34996	6.90189	7.01324	6.42286	6.51138	6.69123	7.92423	7.23156	7.24638	7.4994	7.88628	7.98025	7.43465	6.92244	7.16745	7.12702	6.41987	7.48653	7.03704	7.19015	7.07741	7.38121	7.98761	7.13085	7.05536	7.80141	6.22095	7.36726	7.68841	6.71185	7.54824	7.24244	7.51618	6.92963	7.61226	7.33403
					SMC2	7.1886	7.06529	6.27769	7.0489	7.33665	6.62102	7.17342	6.99805	6.91616	6.85149	7.33634	7.29964	7.45733	7.69249	7.43509	6.11503	6.98226	7.5918	6.57375	7.14764	7.55657	7.21175	6.19486	7.20828	7.0664	6.87456	6.97617	6.85455	7.26409	6.73746	6.99265	7.19817	6.2466	7.42346	7.34588	7.1319	6.86365	6.64162	7.56302	7.19782	7.08898	7.10927	7.47625	6.63241
					EIF4G2	8.81191	8.63145	8.83347	9.15746	8.72693	9.30838	8.73724	9.03186	8.87751	8.86357	9.04635	8.83369	8.52707	9.14597	8.79252	9.38405	8.35695	8.93873	8.81538	8.2017	8.88011	9.3661	9.18855	8.82905	8.95385	9.04993	9.03405	8.876	8.96013	9.14839	8.69218	9.20526	9.15738	8.70988	8.75632	9.18952	8.89173	8.91666	9.16301	9.07427	9.15904	9.24642	9.0514	8.65505
					CHD2	7.31461	6.61549	7.07997	7.63055	7.29358	6.70095	6.87925	7.24374	6.76701	6.45759	6.55826	7.1308	6.78216	7.89796	7.87954	6.13636	7.19009	6.70039	6.65695	6.79975	7.45365	6.73309	7.1307	7.41756	5.996	7.53104	7.41283	7.1609	6.52238	7.14941	6.94425	6.77179	7.16694	6.92879	7.14485	7.07515	7.06193	6.665	6.9788	7.26682	6.66676	7.36888	7.08458	7.16342
					SNUPN	7.3444	7.13291	7.46305	7.52502	7.0689	8.13694	6.43287	7.3696	7.30871	7.19288	7.08952	7.35168	8.35309	6.75924	6.84887	6.07025	6.91776	6.96306	6.7571	6.9215	6.6346	7.63337	7.03874	6.87337	7.33963	6.98913	6.80626	6.93999	6.38333	7.04373	6.66674	7.29816	7.48751	7.25722	7.22389	7.27845	7.3922	7.26308	6.58608	5.69011	6.84655	6.85337	7.24854	7.15895
					SNX21	7.04932	7.42425	6.98128	7.01714	7.28521	7.46817	6.86157	7.62997	6.92584	7.19861	7.00551	7.41606	6.87054	7.88136	6.41669	8.10525	7.60325	7.63925	6.57022	7.21443	6.96907	7.49178	6.84307	7.54066	6.7448	7.4599	7.39573	7.50623	7.17179	7.18829	6.14137	8.06935	7.77582	7.25045	7.18484	7.02243	7.26985	7.31796	7.07059	7.09452	6.64108	6.82671	7.08738	7.42928
					IQCJ	6.84912	7.82489	7.59845	6.62172	6.60284	7.57462	7.49795	7.18717	7.20194	7.241	7.15423	7.42712	6.48069	6.60338	7.35125	8.27869	6.61382	6.55822	6.96606	7.33106	7.57254	7.02118	5.93312	6.41563	6.65794	7.01985	7.49777	7.25456	7.39969	6.75866	7.12896	6.0417	7.49903	7.49893	6.64776	7.15663	7.70015	6.49792	7.57862	7.2824	6.662	6.9763	5.87875	7.04663
					NECTIN2	7.12015	7.39794	7.40308	6.68309	6.42924	6.37684	7.24982	7.2051	7.01466	6.85994	7.14322	7.03273	7.37916	6.19389	6.70763	7.2019	6.13644	6.65246	7.58918	6.69285	7.39987	6.0409	7.35663	6.88953	7.39394	7.14309	6.81219	6.25281	7.08868	7.02414	6.71826	6.21427	7.25223	6.91158	7.74945	7.46219	7.41604	7.375	6.77689	5.02067	7.49925	6.58718	5.99467	6.88138
					FGR	7.40044	7.39741	7.21022	7.2606	7.08472	8.18788	7.70245	8.01092	7.31227	7.21456	7.42398	7.46403	6.75896	7.10412	7.61665	8.09718	7.97679	7.6502	6.97434	7.41471	7.2972	7.37187	7.33085	6.06319	7.05614	7.09988	8.0098	6.99128	6.91847	7.8895	7.30525	7.16303	7.01774	7.68345	7.3658	8.15044	8.05531	7.67606	7.04633	7.23028	6.70617	6.95504	7.28344	6.71785
					STAG2	6.91889	7.21923	6.94695	6.43024	7.55328	7.62082	6.59023	7.30103	7.11891	7.24878	6.89987	7.35605	6.39535	6.60378	7.98438	7.75948	6.00376	7.23286	7.44923	6.9047	7.01088	7.20792	5.6159	7.46989	7.43112	6.79034	7.38708	7.01135	7.57243	7.04122	7.11596	7.53039	7.33678	7.05859	7.21793	6.90357	6.56393	7.52579	6.96815	7.81653	6.97623	6.31088	6.9297	6.68827
					TPM3	8.42169	8.57385	8.51326	8.32152	8.53623	7.88685	8.80583	8.06389	8.37963	8.4666	8.26447	8.32605	8.48786	8.39223	8.09964	8.27441	8.78256	8.72909	8.40287	8.81322	8.06063	8.0536	8.77638	8.3134	9.02118	8.92034	8.23206	8.44825	8.41715	8.12444	8.67005	8.3957	8.52011	8.35243	8.17175	8.61369	8.55632	8.886	8.31511	8.6115	8.53667	8.78168	8.37779	8.23736
					SLA	7.38233	7.90886	7.64165	7.88993	7.04796	7.56803	7.82361	6.8839	7.73305	7.88323	7.49426	7.54266	8.33331	7.36687	5.62922	7.07269	7.3992	6.84049	6.69287	7.47676	7.32547	6.87911	7.81255	7.94954	7.78964	7.74561	7.56766	7.12719	7.3064	7.62991	7.42892	7.19714	7.29275	7.7041	6.81236	7.77354	8.17084	7.51442	7.40029	7.41019	7.23298	6.53809	7.79411	6.84325
					SLC12A2	7.33236	6.86074	6.89486	6.92612	7.00853	7.33963	6.51516	7.28188	7.32701	7.2881	7.14207	6.26491	6.2559	7.87569	7.37366	6.99537	7.24259	7.48701	7.468	6.41637	7.1176	7.28921	6.46113	6.36775	6.36375	7.1663	6.81627	6.99035	7.11683	5.95897	6.75821	7.14251	7.00896	7.13795	6.96876	7.3273	6.91993	7.5743	6.84409	7.46103	6.85224	6.73214	7.00067	6.97427
					DPH3	7.31911	7.23405	6.99341	7.46932	7.30288	6.9857	8.04637	7.51243	7.40269	7.87416	7.65216	7.33593	7.94798	6.37651	7.55028	8.09974	6.44801	7.55213	7.26954	8.10747	7.4807	7.78578	6.89517	6.12643	6.75409	7.32872	7.2998	6.94657	7.26328	7.39909	7.4483	7.36599	6.98625	7.77702	7.33737	7.4603	7.80755	7.30423	7.71444	7.33927	7.25953	7.58594	7.87727	7.1037
					PHACTR4	6.81425	7.0436	7.5192	6.86551	7.58782	8.10583	7.55654	7.11615	7.49816	7.33827	7.39769	6.94023	6.59285	6.84973	7.82728	7.50266	7.47275	7.23348	7.55495	7.30622	7.63782	6.89992	7.8568	7.09987	7.3739	7.00973	7.4072	6.97585	7.14305	7.53957	7.44201	7.16454	7.16085	6.91253	7.02162	7.6551	7.31442	7.45634	6.81438	7.47788	6.9664	7.16453	7.34538	7.20562
					DBNDD2	7.51548	7.94437	8.03232	7.74628	7.99259	7.40913	7.00336	7.4153	8.198	8.29499	8.13015	8.25038	7.95914	7.93034	7.95902	8.06891	8.80321	8.39174	8.29644	8.83773	9.25994	8.45676	8.58491	8.50753	8.12498	8.04678	7.75752	8.40922	8.13044	8.04184	7.54546	8.04304	7.93725	7.88519	8.23986	7.7414	8.41998	8.25059	7.96162	7.54744	7.69576	7.60363	9.10446	9.06577
					UBL5	8.10021	7.75615	7.9138	8.34375	8.11369	7.52144	8.30411	8.21864	7.94335	7.95982	8.0897	8.1256	7.22037	9.11679	8.1295	7.69276	8.25953	8.02513	8.09452	7.94101	7.65868	7.94497	7.87138	8.37566	8.19376	8.46608	8.61909	8.2028	8.37518	8.31653	8.01327	8.06135	8.21179	7.57807	8.23417	8.09382	8.18634	7.64883	8.25575	7.84927	8.26324	8.11852	7.71924	8.00814
					SMIM15	7.73933	7.52696	6.85917	6.25999	7.41496	7.19109	6.90225	6.83441	7.43561	7.59881	7.41637	7.74415	6.46928	7.56268	7.93253	5.89105	7.29937	7.54068	6.54658	7.67425	6.94967	7.33332	7.16291	7.92941	8.18014	7.22487	6.77842	7.47758	6.94169	6.92808	7.14625	6.92165	7.19339	7.48545	7.34907	6.97519	7.22	7.2535	7.66791	8.09097	7.56182	6.96055	6.93082	7.6032
					SSTR2	7.14255	8.04745	7.186	6.78202	6.65379	7.08969	7.40273	6.70175	6.81201	7.40203	7.05109	6.35932	7.21775	7.35897	7.65042	6.76336	6.96273	7.42128	6.45181	7.22785	6.99738	7.67851	6.53408	6.42074	7.06768	6.95326	7.5418	6.52585	7.14048	7.20071	6.54938	7.82236	7.28888	6.67954	7.1208	6.93945	7.04591	7.12789	6.77601	6.2403	6.24892	6.6305	7.44996	7.24698
					TACR3	7.29047	7.74578	6.98734	7.02459	7.20819	7.02189	7.16459	7.48175	7.05542	7.51008	7.22216	6.67217	7.85214	7.12633	7.32633	6.47145	7.47712	6.30666	7.26705	7.06855	7.49782	7.04292	7.1233	7.09082	6.43235	6.60727	6.94637	7.28401	6.91896	6.99602	7.77261	6.66433	7.64068	6.5498	7.83791	6.93506	6.43057	7.32247	7.22694	7.57356	7.36093	7.80805	7.51453	6.97681
					TBXAS1	7.41211	7.58948	7.63375	7.79244	7.52215	7.4748	7.11839	8.23886	7.3161	7.40655	7.52855	7.72366	7.99959	8.33277	7.22911	5.58624	7.48118	7.15156	7.53368	7.14207	8.00096	7.68386	8.171	7.8985	7.84807	7.93008	6.96825	7.85577	7.63152	7.60083	7.19595	7.37228	8.18919	7.23721	7.33819	7.23524	7.04125	7.44069	7.75939	7.68508	7.91861	6.94735	7.45073	7.19611
					TF	7.3646	7.37246	6.8592	7.07899	7.23199	6.97081	7.14614	6.3529	7.89784	8.04361	7.87009	7.43726	8.43059	7.62789	6.69171	7.96992	7.4678	7.76844	7.54351	7.66588	7.42508	7.56909	6.79362	6.62801	7.311	7.48511	7.25438	7.76377	7.81177	6.4711	7.74115	7.52896	7.91358	7.52004	7.75695	7.48382	7.53869	7.14023	7.04719	6.85834	7.11631	6.35621	8.29744	8.70373
					TKT	6.66418	7.19105	8.01604	7.12257	7.51087	7.35263	8.13708	7.97235	7.4502	7.40597	7.29277	7.72924	7.38921	7.66334	8.17159	7.43886	7.86415	8.0515	6.83982	7.11914	6.4794	6.60374	6.96377	7.53913	7.4991	6.76283	7.81241	7.43407	7.31655	6.97137	8.19921	7.05224	7.93524	7.64743	7.40313	8.4651	7.84182	7.52157	7.3273	5.58745	7.26133	7.23448	7.27519	7.36782
					TNFRSF1A	7.32927	7.69012	7.27474	7.02832	6.57962	6.85538	7.29063	7.45676	6.95514	7.19913	7.17285	7.53448	7.25464	7.57391	7.13847	6.05355	6.92932	6.78019	7.42088	5.92072	7.15784	7.48246	7.56833	7.61341	7.87157	7.30771	7.39432	7.20996	7.01041	7.46093	7.27473	6.87612	6.82264	6.84119	7.06373	7.3642	7.36284	7.16978	7.45501	6.20401	6.86945	6.75009	6.54998	7.13545
					TNFRSF1B	7.9361	7.75855	7.73628	8.11719	6.89915	7.1931	7.13593	7.49875	7.48554	7.65118	7.13044	7.13225	5.50929	5.82032	8.06681	7.1444	6.91724	7.27311	6.89245	6.905	7.16652	6.83201	7.95439	7.98484	8.5747	7.9489	6.91597	7.42393	6.95309	7.48388	7.567	6.54886	7.46003	6.73337	7.21397	7.84049	7.39539	7.13883	6.43364	7.13764	6.96114	6.99185	6.91092	7.222
					TOP2B	7.66364	7.53914	7.36747	7.36906	7.04175	7.52032	6.62203	7.17821	7.33177	7.12677	7.68836	7.2284	7.5694	7.05323	6.922	7.9313	7.96396	7.34268	7.59866	7.42746	7.60722	7.63516	7.26606	8.13904	6.87514	8.24252	7.80379	7.60663	7.49482	7.44442	7.5403	7.60708	7.51219	7.71378	7.4985	6.93989	7.17662	7.06145	7.78636	7.00393	7.56933	7.6796	7.99452	7.38456
					TUBB2A	6.7081	6.72091	7.71399	6.83594	6.79634	7.38894	6.87366	7.45957	6.98481	7.41151	7.05739	7.35775	6.38489	6.60864	6.7066	7.97522	6.95072	6.71886	7.38765	6.57406	7.4171	7.04124	7.8138	7.05534	6.99108	7.33006	7.44082	6.75158	6.85322	7.06188	6.4908	7.62536	7.6911	7.09076	7.47467	7.00895	6.30013	7.47592	7.32948	6.77577	7.10795	7.49991	7.09869	7.1572
					ACSS2	7.69226	6.84603	7.34185	7.21746	6.95682	7.79935	7.75867	7.28473	7.10197	7.08861	6.96375	7.20822	8.42939	8.07553	6.4393	7.2447	6.61832	9.10619	7.25506	6.93243	7.50218	7.30005	6.84358	7.23517	7.09985	6.37832	7.97013	7.76309	6.53511	7.41314	7.39065	7.05761	7.37362	7.47097	7.53355	7.21131	6.941	7.60995	6.88904	6.38811	6.8441	7.34744	6.93988	7.48034
					FAM107A	8.75352	9.32518	8.88019	9.56948	8.26911	8.03857	8.63315	8.56959	8.57824	9.01809	8.86607	8.72441	9.07711	9.15655	8.72214	8.86884	9.14362	9.01901	8.77256	9.72904	9.47222	8.74556	9.39841	9.30276	8.54881	9.22445	9.62876	9.72163	9.45741	9.18715	9.10019	9.14191	8.7835	8.89641	8.9865	8.74853	8.9415	8.83057	8.03669	8.7334	8.09553	8.58639	7.60033	8.58913
					METTL9	7.91645	7.91169	8.33048	8.21286	8.39395	8.0942	7.46521	7.97113	7.83611	7.71278	7.5453	7.44752	7.87925	7.76158	8.86684	8.1543	8.2156	7.68133	7.66457	7.70594	7.57764	7.10595	7.46301	7.54821	6.96931	7.75772	8.60165	8.11826	7.50367	8.53029	8.6288	8.22693	8.0021	8.14618	7.61134	8.05389	7.41	7.97969	7.83889	8.13047	8.27739	8.02125	6.03887	7.64605
					MYH14	7.28809	6.83767	6.91846	7.52906	7.64909	7.13494	7.33687	7.03951	6.89301	7.29905	6.99529	6.96846	6.98167	7.22267	7.77517	6.43002	7.41988	6.91064	7.23276	7.02054	7.33712	7.00836	7.12598	6.81479	7.25021	7.24927	6.82722	7.11739	7.05201	7.13668	6.2859	7.5701	6.23938	7.1861	6.95739	7.22343	7.21267	7.69044	6.93704	6.60289	6.5207	7.3685	7.50769	6.79518
					ATG9A	6.52111	6.94218	6.61712	7.22121	7.28524	7.42161	6.81086	6.8773	6.6969	7.40492	6.85942	6.23056	6.60832	8.30479	6.09772	7.4995	5.53648	8.63569	7.91796	7.31666	7.11763	7.39627	6.76193	6.64842	6.58448	5.9327	7.20879	6.29298	6.30751	6.92551	6.8529	7.31207	6.39379	6.86187	7.08593	7.2813	6.6942	7.69787	6.84483	6.12075	7.06154	7.07518	6.92434	6.89553
					UBXN11	7.76392	8.10314	8.36329	7.37972	8.21857	8.05324	8.0099	7.17176	7.85468	7.69889	7.92886	8.03853	8.13629	8.66856	7.54735	6.99255	8.17355	8.32067	8.159	7.77123	7.8806	7.61381	6.93367	7.77898	7.53657	6.95964	7.60006	7.85014	7.86962	7.7571	8.34711	7.67944	8.03018	8.12808	7.96166	7.66552	7.44165	7.92332	7.87333	7.08352	7.5955	7.80281	7.59602	7.80853
					WIPF1	8.27499	8.3927	7.98602	8.10525	8.48679	8.0052	8.74435	8.59134	7.8998	7.61228	7.59601	7.65014	7.83739	7.39601	7.90747	8.39444	8.4595	7.69984	8.05933	7.46724	7.65036	7.67139	8.48889	8.56939	8.42954	8.47469	8.26143	8.39812	7.72348	8.26974	8.28555	7.75728	8.02599	8.31658	8.3036	8.1406	8.45956	7.91877	7.76642	7.89978	7.78395	7.55111	7.74129	7.74426
					SLC38A1	7.20315	7.20745	7.01408	7.12952	6.49822	6.77215	7.11973	6.93031	6.80886	7.27178	7.12223	7.14352	7.09249	7.99326	6.55852	7.76551	7.92374	7.40689	7.06981	6.80927	7.46294	7.54944	6.94686	7.27037	5.78197	7.34702	7.50518	7.60146	7.71031	7.42012	7.59743	7.1407	7.78979	6.63255	7.18876	6.90616	7.03443	7.39025	6.97165	6.46155	7.02311	6.52494	7.49861	7.53595
					NFKB2	10.5272	10.8278	10.9258	10.7322	10.5546	10.8328	10.834	11.1919	10.8515	10.5452	10.7706	10.6607	10.1178	10.6408	10.831	12.38	10.7263	11.0006	10.7589	11.3445	11.3341	11.4411	10.7985	10.7714	10.8863	10.7334	10.5929	11.2308	10.9692	10.9495	11.0477	11.2014	11.208	10.9625	12.577	10.4035	10.5778	10.5417	10.2629	10.4641	11.4193	10.7601	11.1684	11.3291
					UBXN2B	7.37619	7.20297	7.45961	7.04475	7.57295	8.01777	7.3011	7.34137	7.10879	7.37729	7.49685	7.22157	6.5183	6.87346	8.31698	6.1488	6.98733	7.13739	7.11396	6.8615	7.67297	5.64243	7.55739	6.8485	7.68278	7.27977	7.18396	7.1755	6.9197	6.91694	6.29895	7.34267	7.60737	7.15056	7.34957	7.5274	7.05124	7.73683	6.34196	6.6961	6.76859	7.28363	6.87298	6.76644
					VPS37D	9.23737	9.68757	9.31331	9.13922	8.7197	9.37866	9.11349	9.37798	9.31072	9.11797	9.30933	9.33851	9.83397	8.78729	9.14517	9.57909	9.76264	8.68421	9.44975	8.67363	9.03288	9.23645	8.97962	8.93769	8.84006	8.91333	9.19264	9.16178	9.5694	9.29176	9.02642	9.70677	9.31747	9.2351	8.74605	9.35031	9.38654	9.42095	8.98705	8.17579	8.67722	8.90616	9.23567	9.27609
					APH1A	7.35481	6.99245	7.03585	6.26446	6.93261	6.57995	6.95417	6.71227	7.35853	7.19291	6.94106	6.7377	6.80874	5.92681	7.55196	6.55844	6.62955	7.48808	7.11981	6.2478	7.4028	6.15483	6.78151	7.20087	7.20425	7.38338	6.99037	6.82319	7.58189	7.37084	5.98589	6.35162	6.69637	7.2016	7.39958	6.62462	6.73569	7.13862	6.88496	6.05752	7.15808	7.27304	7.2691	6.94724
					RTL8C	7.96207	6.88267	7.66706	7.55041	7.67803	7.28926	5.44073	6.99446	7.87073	7.44245	7.78047	7.41429	8.2221	8.16679	6.85134	7.28776	8.08753	7.64243	7.29407	8.56686	7.64374	8.44443	7.5917	8.15041	7.46949	7.91255	7.57804	8.01069	7.99781	7.8644	7.82227	7.70658	7.71435	7.68558	8.16908	7.07209	7.50438	8.04868	7.81757	8.03675	7.55376	7.072	8.07822	7.93653
					KTN1	7.59059	7.77412	7.70954	6.95087	7.60846	7.78225	7.67606	7.48451	7.62442	7.66078	7.66962	7.59093	8.41171	7.75499	7.03219	7.88642	7.94918	7.65411	8.19529	7.77753	7.80078	7.49218	7.92869	7.29312	7.53549	7.94857	8.03239	7.78293	8.06662	7.66138	7.88876	6.91555	7.68267	8.32611	7.89733	7.30575	7.88086	7.68994	7.52749	8.45918	7.99737	7.99961	7.41284	7.43728
					HNRNPUL2	7.44702	6.33611	7.53653	7.26399	7.84465	7.47361	7.69113	6.9568	7.0373	7.48606	7.23765	7.56926	6.58614	7.32496	7.61616	7.98536	6.89923	7.58239	7.83098	6.89763	6.6582	6.64965	6.49464	7.30503	7.70696	7.03491	7.3335	7.11772	7.08894	7.13975	7.59237	7.38239	7.51247	6.48999	7.53396	7.32071	6.67013	7.62903	7.65289	7.11286	7.68998	7.19552	6.60287	6.63569
					FNDC3A	7.66284	7.2558	7.95635	7.9849	7.62459	7.54603	7.61202	7.15664	7.40233	7.68437	7.35667	7.22928	7.35108	7.77669	7.60624	8.31288	7.74396	7.38676	7.69136	6.98551	6.85205	7.19706	7.6479	7.24367	7.3739	6.93019	7.939	7.72718	7.64708	7.86881	7.376	7.9213	7.90775	7.58309	7.79577	7.99337	6.97379	8.07595	6.85356	7.86134	7.00396	7.62642	7.57807	7.30506
					OCIAD1	7.72025	7.37647	7.3185	7.83123	6.59477	7.86599	7.75397	7.58556	7.23103	7.41567	7.48864	7.09431	8.61064	7.61279	7.48261	7.12167	7.40476	7.60019	7.49996	7.68741	7.70212	7.00063	7.50531	7.88565	7.38087	7.48854	7.73399	8.14344	7.81002	7.76552	7.61589	7.40689	7.67715	7.68745	7.5893	7.4446	7.80907	7.43749	7.5867	7.6645	7.72947	7.54589	7.39848	7.71873
					DBI	9.3148	9.10313	8.90869	8.95531	8.84699	8.81001	8.91225	8.91931	8.70288	9.00314	9.13338	8.49475	8.59109	7.89595	9.00959	9.36871	9.00874	8.70617	8.74604	8.56617	9.03331	9.17795	8.81501	8.43917	8.91206	8.59089	9.08724	8.7072	9.01473	8.99115	8.76453	9.01819	8.88092	9.1032	8.81556	8.87483	8.60543	8.65829	8.98258	8.68514	9.05543	9.44344	8.79527	8.65325
					LRRIQ1	7.2857	6.92101	6.63442	6.72184	6.85072	6.54285	7.44618	7.64307	7.33896	7.16446	6.85423	7.43139	6.67331	7.01121	7.15912	6.43623	6.08076	6.85821	6.54196	7.13758	7.67887	6.63904	7.51396	7.27882	7.72199	6.48169	6.79544	6.36574	6.87708	6.64343	7.22163	7.02878	6.9137	6.57818	7.26115	6.93848	7.09613	6.88226	7.14284	5.12826	7.31134	7.36786	7.09531	7.26143
					U2SURP	7.33542	6.89598	6.81098	6.9906	7.77314	7.97357	7.6463	7.47584	7.0844	7.63387	7.64733	7.48707	9.21734	7.04184	7.72715	6.38773	7.05171	7.5716	7.16044	7.62654	7.97526	7.70898	6.85025	7.75019	7.35309	7.40032	7.62208	7.65976	7.78146	7.44714	7.20853	7.97914	7.30981	7.51395	7.76189	7.32824	7.22209	7.40181	7.26311	6.97912	6.90464	7.77455	8.06955	7.53701
					WHAMM	6.84089	7.04761	7.46997	7.70197	7.87018	7.42537	6.3149	6.3915	7.51505	6.91934	7.34876	7.00758	6.78766	6.93146	8.06353	7.14275	8.20813	7.1415	7.04725	6.81087	7.14599	6.83124	6.77857	6.8248	7.07633	6.65738	7.02819	6.70744	6.84933	7.44282	7.27804	7.38826	6.66917	7.02174	7.77705	6.84712	6.95618	7.44127	7.09994	6.61441	6.42581	6.80459	5.94259	7.43007
					GPR108	6.86161	7.79601	6.28674	6.05292	6.84486	6.76802	7.5081	7.01767	6.80561	6.82238	6.76646	7.18256	6.59116	6.94839	7.80791	7.0137	7.4695	7.20793	7.36276	7.16891	6.92073	7.13416	7.06356	7.41094	7.3426	7.18715	7.03537	7.12827	7.25217	6.8205	7.39585	6.78463	7.22383	7.20322	7.7255	7.34258	7.37469	6.70787	7.39276	6.59717	7.00802	6.83638	7.53475	6.61146
					INTS1	7.10759	7.30663	7.57376	7.26139	6.9319	7.72328	6.85474	7.58102	7.64414	7.10476	7.44373	7.24851	7.56152	8.06441	6.34061	8.27979	7.07038	6.96047	7.22211	6.95388	8.44956	8.24119	7.83577	7.997	7.25282	7.8262	7.32768	7.62239	7.65459	7.88841	7.27214	7.44484	7.11169	7.47163	7.68301	7.34239	7.28886	7.4235	7.32338	8.02743	7.81316	7.62296	7.2867	7.64574
					PLEKHM3	7.5705	7.27882	7.12728	6.6006	6.40057	7.10069	7.44445	7.47825	7.41094	6.86736	7.02511	7.51384	7.7025	7.01729	8.35073	6.31608	6.75549	7.62378	6.387	7.34751	6.8946	7.19345	6.65294	6.4402	7.58068	6.66692	7.30368	7.57695	7.19961	7.15642	7.16892	7.10829	7.30553	6.99492	7.79175	7.73496	5.70983	7.71322	6.93847	4.98792	7.04316	6.55806	7.80898	7.42601
					MEGF9	6.9212	7.23049	6.9431	5.99652	7.40024	6.17333	7.21052	5.7692	6.96474	6.82176	7.10587	6.73631	6.55439	7.4295	8.12108	7.9847	6.94055	7.05278	7.56756	7.22452	7.61164	6.537	5.29818	5.29236	6.40978	6.79065	7.13695	6.84702	7.92361	7.32353	7.45526	6.97521	6.89977	6.55881	6.91871	6.89403	6.77964	7.60923	6.59601	6.53372	6.01109	7.38706	7.68692	7.08265
					WIPF3	6.77599	6.83528	7.50191	7.14145	7.71493	7.16425	7.00642	6.69937	6.4753	6.32633	6.91363	6.5565	6.78492	7.45732	6.03539	6.54709	6.65254	6.99552	7.01434	6.24058	7.66091	7.68464	6.81757	6.71917	6.33863	7.22646	6.73952	6.68273	7.12654	6.89842	7.00965	7.42001	7.07969	6.7415	6.68458	7.46461	5.93114	6.3475	7.04637	7.39907	7.01753	7.25899	7.28829	7.11425
					PXN	8.44406	9.03417	9.13595	8.29975	8.58991	8.19089	8.66723	9.17816	8.42819	8.4984	8.66843	8.27897	9.0138	9.31537	8.32454	9.04053	9.23537	9.22594	9.07231	9.42478	8.83972	8.58115	7.96903	8.38351	8.64595	8.46496	8.71455	9.0841	8.84603	8.71848	9.07023	9.17468	8.96249	8.75699	8.44987	8.78964	8.76704	8.41185	7.90664	8.49638	8.28676	8.4356	8.69618	8.84011
					JMJD6	7.71642	7.3402	7.23159	7.41651	6.86393	7.48194	7.35106	7.55559	7.41371	7.10433	7.06438	6.88841	8.26761	7.05628	7.92098	7.03372	6.96055	7.29991	6.95288	5.96614	7.69646	6.54586	6.38652	6.99278	6.47407	7.48044	7.30309	6.86088	6.93235	7.62388	7.1632	7.20405	7.30947	6.89323	7.57106	7.50056	7.2166	7.40446	6.84858	6.32102	6.7086	6.97944	7.67353	7.04795
					SPAG11A	8.37233	7.54503	7.91672	8.03942	7.97541	7.54576	7.47919	7.60172	7.41534	7.75059	7.47403	7.95967	7.93895	7.6081	6.67152	8.24337	7.67439	7.80246	7.82815	7.86227	7.79643	7.87711	7.98136	7.80104	7.73899	7.57478	7.96389	7.73005	8.01765	7.5396	7.75109	7.15472	7.9449	7.53961	7.23967	7.87395	7.58092	7.77595	7.89306	8.02371	8.14062	8.40607	7.47128	7.78891
					PIH1D2	6.77914	6.67366	7.10819	7.25896	6.79565	7.50848	7.59408	7.34133	6.60725	6.6529	7.04142	7.28394	7.6346	7.84909	6.34018	8.10077	7.28866	6.55636	6.85066	6.51141	7.29713	7.02224	6.94752	6.61686	7.73195	6.76684	7.32572	7.07549	7.27747	7.33614	7.48003	6.88532	7.30491	7.51217	6.94834	6.88596	6.60906	7.49185	7.40082	7.50201	6.41927	6.78848	7.04952	6.50414
					RB1CC1	7.03208	7.39502	7.20909	7.13641	7.47605	7.79632	6.90306	6.97268	7.26315	6.89229	6.9431	7.30328	6.83146	6.99459	6.35921	8.08247	6.91003	6.84012	6.85497	7.06036	7.09762	7.17342	6.47501	7.18712	6.09979	6.93734	6.80968	7.11528	7.27156	7.07593	6.91623	6.67565	6.82392	7.8551	7.04232	6.88954	6.96651	7.65081	6.42558	6.50543	6.85863	6.89646	6.67995	6.73877
					TCF4	7.29804	5.84788	7.19695	7.11587	6.84027	6.41286	6.87441	6.68577	7.1959	7.2716	7.09542	7.33543	6.46934	8.08866	5.89289	6.7138	6.85602	7.35662	7.06848	7.88179	7.375	6.88127	7.58804	7.53716	8.05526	7.27225	7.29635	7.01647	7.04445	6.62024	6.91765	6.35941	7.25776	6.78716	7.62679	6.55861	6.95209	6.9618	7.51475	6.83092	7.27893	7.2104	7.41485	7.41632
					SERPINA3	7.86367	7.38755	7.29861	8.95809	8.0271	7.53548	6.92592	7.47031	8.4437	8.47842	8.63535	8.29923	8.80035	6.96011	8.46923	8.73679	7.95293	7.25964	7.58268	8.79954	8.71774	8.04714	8.38422	8.27588	8.15515	8.51644	9.37436	8.83238	9.20084	9.51057	8.19712	7.61847	8.39112	8.81068	7.47306	8.3327	8.00365	8.44747	7.09034	7.06898	6.95091	7.36589	7.9232	8.14682
					NDUFAF8	7.3802	7.5277	6.02598	7.40213	6.1771	7.03327	5.29248	7.19776	7.25508	7.41804	7.24361	7.52489	8.0514	7.25583	6.98907	6.98898	7.49514	6.81347	7.10201	7.54624	7.17395	7.35192	5.19303	7.32196	7.37567	6.89259	6.90356	6.88427	6.58038	7.21369	7.51748	6.98707	6.87754	7.40055	6.99648	6.185	7.3372	6.51915	7.53682	7.2905	7.53115	7.05486	7.22078	7.18794
					AAMP	7.29841	6.79125	7.29151	7.07934	6.88386	7.56753	4.70577	6.66978	7.37007	7.35696	7.11216	7.63296	7.59418	6.38346	6.87022	7.61241	6.68274	7.25533	5.36617	7.568	7.52765	7.30492	7.30343	6.80944	7.31001	7.43788	7.56362	7.39476	6.93212	7.71935	7.02001	6.5458	6.63151	6.09367	7.42281	6.99335	7.59521	6.93853	7.30904	7.28829	7.93782	7.66029	7.03256	7.69963
					ABR	7.09711	7.35136	7.54765	7.11014	6.47554	7.4043	7.92473	7.92413	6.86126	7.19366	7.25912	7.17417	6.6541	6.85341	7.36916	7.36816	6.91614	7.17462	6.88296	7.89027	6.95428	6.7614	7.38706	7.57339	8.19365	7.43019	7.07322	7.55253	7.23774	7.87388	7.34176	7.49411	7.44844	6.90225	6.74126	7.02775	7.4625	6.87299	7.95483	8.11376	7.04645	7.82046	7.45445	7.47112
					MEX3A	7.03566	7.25778	6.93984	7.0473	7.01126	7.05297	7.0138	7.80407	7.11906	6.70186	7.18543	6.80267	7.40079	7.62183	7.37409	6.8909	6.31361	7.56217	7.29624	7.56292	6.98879	6.88872	6.37029	6.75699	6.99877	6.50166	7.22975	6.69788	7.12121	6.38997	6.30458	6.94753	7.67468	7.90697	7.07237	7.24265	6.61314	6.90854	6.80008	7.06273	6.98255	7.24132	7.29087	7.34511
					MCRIP1	6.60754	6.96839	6.99348	6.62108	6.72524	7.24671	7.21232	7.12874	6.82674	7.30019	7.09311	7.21648	7.64141	6.32561	7.57448	7.25868	7.62122	7.07829	7.37549	7.16151	7.26925	7.60665	6.8026	6.46498	7.35106	7.30433	6.77974	7.02561	6.9219	6.99715	7.03513	7.50013	7.00268	6.77662	6.57655	7.16706	7.2833	6.7606	6.96848	7.58241	7.08421	6.43301	7.07737	7.12305
					TXNRD1	7.4339	7.54202	7.68731	7.00429	7.6662	7.40557	7.64427	7.5924	7.33596	7.34735	7.30721	7.47438	6.60785	6.99147	8.5139	7.87012	7.47399	7.09218	7.58932	7.02825	6.99292	7.29159	7.0708	7.21329	6.96943	6.48722	7.35958	7.65569	7.03189	7.71765	7.58258	8.03215	7.55504	7.92154	7.19346	7.04086	7.91573	7.23959	6.91723	6.45866	7.32584	7.07601	7.29893	7.34598
					OCM	6.72197	7.15312	7.06429	7.12486	7.48056	7.30597	7.10587	6.90747	6.81518	6.92702	7.53948	7.20462	6.98311	7.20868	6.64859	7.49991	5.93979	7.43411	7.25229	6.5809	7.45839	7.30287	7.25949	7.17458	6.17395	7.1412	7.10563	7.42752	7.25599	7.57043	7.16515	7.64748	7.0715	7.55682	7.43801	6.11821	6.73866	7.33859	5.8593	7.68392	7.1519	6.45633	7.81795	7.53352
					ACO2	6.7782	7.41158	6.44468	7.01126	7.08702	6.59687	6.87261	6.85972	7.07092	7.2651	7.21286	6.9055	7.66198	7.20713	7.00424	6.97822	6.79054	7.94685	6.96291	7.32731	7.24711	7.23431	6.58704	7.2247	6.30735	6.81041	6.9452	7.33543	7.00474	7.30644	7.08975	7.04516	7.09257	7.3407	7.5485	6.63079	6.52976	7.03741	7.2809	6.78341	6.54715	7.11962	6.77778	6.90159
					HNRNPF	8.15114	8.14546	7.44759	7.58255	7.85241	7.82142	7.61914	8.32596	7.27654	7.79159	7.48471	8.22851	8.82985	6.45462	8.09037	7.48611	6.97056	7.94063	7.79213	7.52495	7.26998	7.43179	7.70309	8.62789	7.91032	8.2359	8.37852	8.39388	8.10083	8.23616	7.49582	7.47688	7.79767	7.96522	7.12074	8.07977	7.86119	7.89019	7.85388	7.02677	7.42495	7.59911	7.25555	7.33616
					CTNNB1	7.88035	8.18685	7.73619	8.04874	8.30368	7.66288	7.96864	8.13792	7.91838	7.52357	7.50113	8.01062	7.24077	7.57182	8.1541	7.08983	7.36814	7.57855	7.69178	7.18009	7.95574	7.76297	7.87983	8.15658	8.2372	7.9961	8.36766	8.04808	8.0975	8.3673	7.60995	7.60003	7.74625	7.88029	8.58218	8.18235	7.80025	7.87785	8.0249	7.24396	7.39483	7.438	8.01589	7.17914
					GRSF1	7.1239	7.36906	6.53952	7.52094	7.29334	6.96856	6.89601	7.03775	7.40686	7.48754	7.0417	6.35041	7.90067	6.39612	6.67063	6.52893	7.41096	6.80237	6.8417	6.86024	7.10274	7.15826	7.39264	6.69906	7.14812	7.157	6.86822	7.67352	7.44671	7.66299	5.07415	7.11881	7.37127	7.45218	6.96035	7.53711	6.44859	7.06672	7.14544	6.45878	7.23926	6.42202	7.30563	7.2339
					PTPRJ	7.47441	7.55934	7.80273	7.41795	7.6311	7.75046	7.11519	7.75359	8.1353	7.75616	8.0005	7.54412	7.45322	6.18223	7.89839	8.11927	7.57684	8.05872	7.34373	8.16118	7.22572	7.20246	7.83491	7.84047	8.25979	7.80576	6.96025	7.40764	7.4589	7.40922	7.23212	7.26325	7.80424	7.34916	7.38568	7.80321	7.45786	8.13387	7.8416	7.05206	7.91456	7.88649	8.07583	7.26201
					HTATIP2	7.12631	7.2921	6.62877	6.90868	8.0695	7.23636	7.48538	7.33508	7.21148	6.92274	7.29548	7.04486	6.31598	6.7067	7.43732	7.20973	7.09263	6.8586	7.1744	7.02487	7.10131	6.74292	7.31602	6.92256	7.42239	6.88147	7.0748	7.02177	6.83382	6.84675	7.44341	7.19737	6.95255	7.172	7.29739	7.6549	5.95457	7.18318	7.77734	6.76924	6.97615	6.79044	6.74414	7.21499
					SIGLEC14	7.41349	7.38605	7.68061	7.64617	6.76104	7.27856	7.54639	7.6549	7.34692	7.37457	6.80486	7.34691	6.6214	5.96434	7.62287	6.95364	7.17259	7.71498	7.81412	7.53597	7.12028	6.85462	7.85698	7.2135	7.39018	7.46591	7.22591	6.92116	7.09728	6.91815	6.82176	7.02158	7.01841	6.92925	6.95296	8.00633	7.21372	7.15474	7.77902	7.04611	7.74578	7.11589	7.67567	6.90577
					TMEM251	7.32223	7.06338	7.47749	7.47035	7.33569	7.40599	7.53406	7.76979	6.80133	7.33567	7.44107	7.6591	7.48085	6.20547	6.81136	7.99202	7.49757	7.73678	7.37299	6.65527	6.96028	7.64179	7.76979	7.37608	7.19718	7.18671	7.41027	7.05411	7.27426	6.99442	7.84219	7.23933	7.49106	7.13873	6.60842	7.49723	7.2415	7.56666	7.43792	6.88852	7.57468	7.15684	7.67889	6.90124
					OBSCN	7.91323	7.6944	8.31419	8.13474	8.21561	8.01613	8.57009	8.05662	8.0041	8.22446	7.92681	8.06056	8.08079	8.27254	7.87983	7.33418	8.1266	7.66505	7.46666	7.78599	7.08954	7.66094	8.14051	7.82696	7.84093	7.89351	7.16875	7.29489	7.43562	7.60173	7.79052	7.8896	7.86649	7.48068	7.66512	8.02765	7.94316	7.86261	8.44311	8.91344	8.36493	8.46258	7.22977	7.01456
					BET1L	6.99198	7.05968	7.05601	6.87651	7.20972	7.3183	6.43437	6.92747	7.16391	7.07573	6.96156	7.05594	7.31393	6.66683	7.25033	6.78746	7.00623	7.02054	6.93124	7.32506	6.36288	7.16142	7.04373	6.49617	6.57156	6.90439	6.89356	7.68365	6.46557	6.7205	6.45955	6.41396	7.10762	7.14611	7.48426	7.57767	7.09079	7.29279	7.16801	6.70937	7.12803	6.84172	6.19174	7.36429
					SEPTIN8	7.76091	7.63425	7.1264	7.20163	7.7614	7.29113	7.2766	7.70567	8.10401	7.26809	7.64169	7.57022	8.51578	6.23623	8.08338	7.425	6.32427	7.44204	7.79504	7.75186	7.31402	7.47473	7.85619	6.87637	6.75275	7.26375	7.25867	7.77786	7.44934	7.20867	7.50288	7.28403	7.67047	7.87779	7.55651	7.33348	7.41202	7.59987	6.94423	6.93675	6.99152	7.30701	7.88058	8.10847
					MORN4	7.1457	6.60673	7.40747	7.14568	7.11271	7.16497	6.72566	6.72504	6.54039	6.50044	6.64615	7.04899	7.04237	7.3754	7.47515	6.71911	7.2845	6.98683	6.64755	7.09713	7.74259	7.48145	6.44981	6.32274	6.41471	6.95588	7.11712	7.11698	7.40411	7.03806	6.80667	7.19575	7.10827	6.96296	7.4183	6.451	6.53773	5.92576	6.81391	7.53906	7.21985	7.20175	8.01431	7.25558
					C2orf80	6.26538	6.11264	6.47986	7.17629	7.13088	7.09807	6.03116	7.09965	6.95634	7.00451	6.62508	6.46954	6.77773	7.18103	7.19861	6.50338	6.86559	7.18057	6.62044	7.38384	6.65017	7.44868	6.59368	7.31	7.04762	6.81885	6.80653	6.4272	7.12622	7.26351	6.83815	6.29375	6.67673	7.25411	6.85749	6.68869	6.38546	6.95804	7.4816	6.73364	6.84051	7.16205	5.75893	6.47941
					COMMD7	6.5885	6.86008	7.25815	6.74969	7.02769	7.62383	6.94196	6.32595	6.73578	6.88208	7.25416	6.90255	7.47372	7.00493	6.17422	7.68722	7.10332	7.4503	7.57784	6.75676	7.32691	7.05267	6.93193	7.55115	7.41049	7.54617	6.93289	7.44508	7.73871	7.31126	7.55306	6.98028	7.20671	7.42145	7.10271	6.5593	7.33649	6.81438	7.44028	7.28874	7.90628	7.57073	6.27854	7.54289
					BCAS3	7.11765	7.89495	8.2933	7.66051	7.41891	7.62726	7.75195	7.29407	7.27412	7.6532	7.35313	7.39271	7.06101	8.10753	7.43342	6.55805	7.64541	7.15067	7.87026	7.42519	7.3987	7.96342	7.37242	7.53551	7.87606	7.84514	7.34612	7.1606	7.52648	7.25633	7.62589	7.87203	7.68634	7.66156	6.82246	7.00507	7.50909	7.51163	7.60984	7.60614	6.69726	7.68327	6.51509	7.25353
					JAKMIP1	7.32016	7.02322	7.52373	7.51912	7.31751	7.27426	7.44082	6.73841	7.30872	7.23518	7.4955	6.63766	6.68192	6.93149	7.12478	7.70618	7.26085	6.90992	7.27875	7.42374	7.89876	7.66606	6.93811	7.08225	7.29722	7.13003	6.75934	7.19864	6.94348	7.42264	7.38454	7.73583	6.32382	6.86837	7.59458	7.59475	7.27135	7.05786	5.54034	6.59743	6.9881	7.01517	7.54777	7.30701
					LRRN3	6.8832	7.02782	7.40305	6.9642	7.05199	6.69895	7.33685	6.87885	7.145	7.19708	7.15383	7.13399	6.38508	8.00488	7.27231	6.77613	7.30341	6.61974	7.12168	7.4056	7.35937	7.10591	7.12749	7.15479	6.79361	7.16655	6.52742	6.68286	6.77369	6.51457	7.24443	7.36359	6.98688	7.30865	7.58535	6.60426	7.25063	7.04239	7.72719	6.6465	6.47703	6.83976	6.79076	6.9279
					C7orf57	6.96381	7.18083	7.27067	6.47284	6.80233	7.6804	6.83186	7.36501	6.66462	7.27219	6.73283	6.39837	7.99731	7.52544	6.73949	6.85368	7.51671	6.9025	6.95335	6.86658	7.67855	7.60022	7.59604	7.42775	6.13873	7.26656	7.2859	7.22923	7.38274	7.17249	7.10928	7.42793	7.00008	7.15677	7.60925	7.86487	6.73315	6.62673	6.70495	6.91349	7.25512	7.12073	7.01462	7.7454
					PDS5A	7.40115	7.05206	6.7966	7.81573	7.49016	7.24333	7.18869	7.83434	7.25014	7.55118	7.35702	7.28452	8.38759	7.7271	5.95006	6.00276	7.07271	6.70714	7.64231	7.52081	7.11247	6.21406	7.05721	8.18721	7.9909	7.65904	7.0327	7.13452	6.90108	7.42669	7.59836	6.82687	7.64459	7.2524	7.25966	6.88702	7.3684	7.29676	7.32067	7.33852	7.27311	6.61939	7.85109	7.3362
					SENP6	6.98638	7.20124	7.16527	7.59297	6.45872	8.18269	7.28335	7.26079	7.41518	7.03656	7.38243	6.90938	6.38788	8.02723	8.06623	6.62219	7.26561	7.41411	7.1107	7.56357	7.45843	7.43318	7.51723	6.72785	5.94827	7.09171	6.5844	6.73334	7.40229	6.96857	7.49297	7.78495	7.12445	7.45348	7.5778	7.64253	6.68851	7.5957	7.00457	7.22603	7.092	6.71417	7.6406	6.782
					UBR7	6.96396	6.84146	7.11325	6.97476	6.67442	6.8264	6.67117	7.35717	6.86087	6.77265	6.86725	7.23271	6.43211	7.46524	7.5899	7.19516	7.96189	7.13931	7.25528	7.51088	7.31939	7.09925	6.40649	6.74324	7.01312	7.10517	7.30268	7.2174	7.18453	7.13305	6.8661	7.52143	6.69417	6.6545	7.07259	6.55638	7.31961	6.23201	7.2111	7.76303	7.02808	6.7846	7.14898	7.10424
					REX1BD	6.87861	7.29095	6.8167	7.06138	6.9059	6.60286	5.29796	7.13435	6.9487	7.42918	6.74989	7.29369	7.28921	7.91488	6.11827	6.78851	7.41013	8.04443	7.57743	6.81502	7.28241	7.11807	7.38553	7.05372	6.54436	6.97649	7.08087	7.02457	7.71408	7.24624	7.26572	6.84628	7.003	7.53474	7.41439	6.73143	7.37288	6.13503	7.19673	6.8468	7.22549	6.59395	7.35265	7.4897
					SPATS2L	7.19118	7.24787	7.07592	6.92966	6.64147	5.98942	7.42922	7.21311	7.72616	6.80663	7.50647	7.32043	5.83923	6.16596	7.40954	7.96131	7.74856	7.71189	7.41249	6.7506	7.1077	7.35952	8.0084	7.85026	8.22231	8.14824	6.70017	6.22144	6.89377	6.48952	7.28414	7.57301	6.83128	7.35423	7.10886	7.42541	6.97002	7.39699	6.72197	6.52902	7.09574	6.59515	6.63955	7.03742
					RAP1GDS1	6.65929	7.3763	7.29053	7.74859	6.04167	6.92555	6.76622	6.61729	7.31828	6.93145	7.3344	6.71455	7.03934	6.31226	8.05156	7.62296	7.20602	7.17186	7.44107	7.67755	6.90567	7.25249	6.71231	6.88528	6.72532	6.51615	7.07468	6.74013	7.09318	6.88889	7.14595	7.2401	6.88565	7.50612	7.16577	7.39326	7.25262	7.13392	7.31434	5.64419	7.24608	6.05663	6.78929	7.1168
					VSIG4	7.50108	7.71168	7.16926	8.21973	6.31925	7.8592	7.56604	7.97431	7.33295	7.81045	7.96552	7.94538	6.35673	6.22296	6.74485	6.46719	8.03877	7.55259	7.35771	7.77003	6.58112	6.42818	8.76596	8.61669	9.20969	8.72627	5.78702	6.65898	6.63117	6.58175	6.29403	7.04418	7.48649	7.98897	6.47284	7.69358	7.61067	7.63725	6.95919	6.54703	6.59604	7.24636	6.87276	6.70137
					PLEKHB2	7.35238	6.7949	6.87881	7.51442	6.95741	7.15654	6.7409	7.3398	7.07257	6.78741	6.82728	6.98287	6.28411	7.45238	6.99017	6.54367	6.87087	7.131	6.82445	5.6713	6.77476	6.05291	7.52864	7.10828	7.68045	6.58295	7.04363	7.58838	7.27641	7.42342	7.05971	7.50612	7.44665	6.90551	6.31591	6.58719	6.93696	6.36764	7.51798	6.31072	7.05087	7.39232	6.57695	7.16123
					CXCL16	7.30037	7.51653	7.25668	7.20812	7.6415	6.73219	7.24898	7.21055	7.30273	7.06654	7.00371	7.23474	6.00896	8.05343	7.96756	5.30406	7.75959	7.48928	7.40824	7.77318	6.82468	7.06048	8.0084	7.63347	7.88569	7.78193	7.74525	7.39099	7.71401	7.76217	7.37374	6.19032	6.69381	6.67504	7.62099	6.4796	7.7473	7.37566	7.31659	7.56394	7.55982	7.14721	7.79496	7.18532
					PID1	7.16327	6.8653	6.67751	7.79171	7.62652	6.72652	7.51039	7.20688	6.94986	7.02721	6.85533	7.06479	6.71297	8.31412	7.03198	7.00914	7.17283	7.06774	6.94639	7.05157	7.79396	7.70211	6.65402	6.95004	7.29293	6.74699	7.43534	6.81476	7.38862	7.4422	6.79673	6.54258	6.86785	7.6374	6.32628	7.25103	7.52576	7.756	7.10265	7.52393	7.29841	7.44074	7.37679	7.29009
					TMEM176B	7.99834	7.42629	7.97107	7.78723	7.81356	8.29339	8.03839	7.63829	8.2053	7.83038	7.79758	8.40973	8.58855	5.90307	8.81883	7.5022	7.87229	7.84201	7.98178	7.5929	7.27969	7.65591	8.25374	7.61711	7.61899	8.28616	7.36908	7.75264	7.69684	7.72869	7.54945	8.16557	8.04242	7.50322	7.81149	7.87331	7.84972	7.94716	7.96156	7.72374	7.83353	7.32773	8.30719	7.60071
					LINGO3	7.2863	7.14311	6.92675	6.47488	7.18154	6.70862	7.44844	7.37851	7.21476	7.27926	7.42479	7.49184	7.11833	6.30517	7.97375	7.02245	6.65164	7.35602	6.41546	6.8851	7.46203	6.5632	6.5439	7.02536	6.53927	6.8707	7.13845	6.51411	6.84829	6.43742	7.10516	6.83497	7.4715	7.03	6.28815	7.31328	6.84822	6.42948	7.26089	7.31296	6.0681	6.73839	7.21224	6.95606
					NRDC	7.61059	7.07185	7.14012	7.65901	7.69091	7.41192	7.65633	7.46128	7.41251	7.57812	7.61507	6.96254	7.73955	6.537	7.478	7.54007	6.92007	7.64219	6.98339	7.40379	7.80134	7.21033	6.9058	7.29753	7.32246	7.46686	7.51006	7.84477	7.38154	7.8544	6.84253	6.82539	7.54181	7.41666	7.6283	7.06676	7.77149	7.4334	7.32642	6.89292	7.24309	7.61845	7.60064	7.77763
					FAM13B	7.28046	6.9275	7.79772	6.8296	7.1642	7.2075	6.91199	7.28305	7.64628	7.58454	7.70406	7.07361	7.57658	8.36925	6.97926	7.5333	8.03622	7.05848	7.82348	7.44658	7.50683	7.84501	7.42709	7.1848	6.83778	7.2656	7.63768	7.37343	7.33857	7.85132	7.52361	7.2399	7.68939	7.29205	7.59026	7.98983	7.77122	7.34519	7.64487	7.29831	7.95621	7.80835	7.38842	7.31921
					ACTN1	6.9794	7.0183	6.98201	6.85673	7.49032	6.95113	7.44399	7.2277	7.30799	6.9811	6.9779	7.02019	6.24572	7.92583	8.5397	7.47599	7.35885	6.39067	7.60163	6.04964	6.04492	6.74979	5.61175	7.07413	4.88146	7.09945	7.33409	7.82092	7.54589	7.43988	7.46856	6.48063	7.46497	7.61235	7.96396	7.78792	5.55507	7.87446	6.77364	6.86325	6.88209	7.09266	6.62316	6.97754
					FOXRED2	6.76923	6.76416	6.94362	7.21373	6.5975	6.96775	7.5181	6.7866	6.34065	7.06236	7.13873	6.86202	6.45189	6.52918	7.89707	7.54918	7.17547	8.04309	7.0313	6.88231	6.45412	7.00377	6.21459	6.3688	7.05611	7.1838	6.9522	7.8467	6.82949	7.26177	7.10194	6.89603	6.13431	6.72019	7.24437	6.00341	7.08266	6.685	6.86615	8.07828	6.59047	7.07287	7.13968	6.29048
					SLC35G6	6.7661	6.65446	6.35991	7.51022	7.25566	6.72805	6.21815	7.27698	7.01819	6.92156	7.11439	7.42139	7.74635	6.57622	7.51406	7.2123	6.96826	7.21505	7.37852	8.01488	7.38303	7.46467	6.90506	7.23131	7.00179	6.73903	6.5554	7.22566	7.17375	6.6289	7.60979	6.90981	7.35374	6.76744	7.59087	7.49428	7.7095	6.87897	6.91932	6.90388	7.41848	6.69182	7.44942	7.01463
					FMN1	7.83782	6.89661	6.96309	7.44999	7.2945	7.77453	7.32377	7.82373	7.43379	7.51897	7.72929	7.49175	6.71141	8.89205	7.93452	6.27157	6.39516	7.35678	7.40849	6.01194	7.15429	6.90599	7.65907	7.39447	7.42483	7.45462	7.54263	7.22364	7.57435	7.27144	7.60201	7.4221	7.37326	7.7488	6.92469	6.85352	6.70879	7.64542	7.01454	7.73139	7.30884	7.07042	7.88316	7.59589
					SLFN11	7.0796	7.06016	6.22406	7.21214	6.72922	6.92119	6.49353	7.37204	6.89019	7.27046	7.09861	7.24098	6.89569	6.18992	7.34346	7.08744	7.48698	7.19938	6.44354	7.01427	7.14538	6.7233	7.85743	7.0002	7.32804	7.2684	6.6072	7.02799	6.82485	6.83079	6.64148	6.8413	6.50791	7.1251	6.87574	7.43582	6.48391	6.73553	7.44834	6.78864	7.14876	6.39102	7.47003	6.84635
					FBRS	7.76757	7.41643	8.19898	8.15344	7.62928	6.79956	8.15815	7.51018	7.80009	7.91099	7.68416	7.96558	7.38698	7.69718	7.23035	7.98799	7.53533	7.99229	7.81945	7.67286	7.63789	7.59992	8.03145	8.03563	8.2121	7.75211	7.8937	8.09054	8.00554	7.60488	7.51646	7.81905	7.8172	7.99741	7.6146	7.8863	7.47538	7.80363	8.29495	7.62207	7.9244	7.82641	7.54175	7.32308
					CORO1C	7.43021	7.08567	7.00762	7.48425	7.51365	7.5139	7.34345	7.59695	7.48615	7.11309	7.3808	7.47976	7.11058	7.85976	6.88205	7.28622	7.23212	7.05482	7.63523	6.76681	6.89258	7.2288	6.60837	8.10691	7.29243	7.3834	7.57838	7.74028	7.15265	7.25447	6.80837	7.3142	6.72427	7.62185	6.79514	7.09086	7.99558	7.5692	7.20725	7.52791	7.39202	7.59227	5.43759	7.23292
					FAM135A	6.90389	7.19501	7.24565	7.20984	6.53382	7.07516	6.85999	7.31188	7.07129	6.61116	7.13423	6.67594	6.22276	7.24529	6.96626	7.89474	7.03317	7.51415	7.29555	7.45448	7.18811	7.46023	6.92566	7.29556	6.81168	7.07919	6.55918	6.97486	7.13961	7.39934	6.66881	7.56576	7.02466	6.79372	7.15984	7.52014	7.12449	7.35789	6.70627	6.90674	7.23114	7.54991	6.93683	6.87708
					WEE2	8.13661	7.65335	7.56673	8.23555	8.27706	8.14611	8.61281	8.08854	8.14787	8.05214	8.12197	8.26645	8.54427	9.11407	8.10091	6.7075	7.4573	7.82223	7.69802	7.93751	8.24296	8.42077	7.79521	7.38594	6.83176	7.90269	7.97129	7.97256	7.40128	7.92354	8.3027	8.30688	7.78808	8.20757	7.644	7.11117	8.05169	7.9181	7.40619	7.96033	7.60292	7.86739	7.76287	7.82679
					ADAM8	6.96974	7.81692	7.18624	7.17954	7.80347	7.20152	7.29798	7.64348	7.25195	7.31622	7.25109	7.6355	7.04135	7.55572	7.50153	7.68832	7.64398	7.69281	7.09579	5.94677	7.11872	6.59723	6.42444	7.07778	6.02345	7.08316	6.96638	6.84029	6.6456	6.94833	6.90161	6.70685	6.75371	7.31189	8.44288	8.07901	7.62724	8.58547	6.68872	7.43681	6.89754	6.32153	6.29922	7.04897
					ZFP57	8.21364	8.59474	8.83009	7.7198	7.33549	7.91899	7.83752	8.21054	9.03109	8.91353	8.69805	9.3178	8.90943	8.53932	9.03404	8.193	8.4641	8.46309	8.68095	8.20878	6.41573	7.2717	7.37285	6.02885	6.67273	6.31791	7.57497	7.42049	7.44613	8.0264	7.73699	8.44194	8.18737	8.11314	7.49023	8.49422	8.10025	8.57317	7.16335	7.67822	7.49122	7.38824	7.35784	7.02398
					SYNPO	7.3452	7.38219	7.56326	7.61009	7.13368	6.15511	7.26823	7.42795	7.22556	7.13277	7.41966	7.36214	6.36711	6.47706	8.07537	8.05835	6.62531	7.07878	7.95785	7.23011	7.34303	8.16465	7.41937	6.9685	7.75355	6.75292	7.91539	7.14078	7.06705	7.33582	7.19782	6.14922	7.38895	7.2832	7.55676	7.43643	7.85599	6.62883	7.64433	7.48648	7.31367	7.55763	7.42112	7.64791
					ADAM10	7.41506	7.33476	6.92231	6.85405	5.49539	7.22532	7.45563	7.47828	6.93825	7.29962	7.75326	7.11294	7.15302	6.46262	7.3795	7.40611	7.17254	7.23015	7.28119	7.03615	7.12611	6.49385	7.91515	7.62708	6.02959	7.49166	7.08492	7.079	6.9715	7.29818	7.27586	7.58175	7.10987	7.05214	7.64856	6.95432	6.65163	7.01725	7.28194	6.73475	6.96042	7.87523	7.60471	7.02633
					TMEM87A	6.78035	6.86846	7.04806	7.14097	6.96504	7.4864	7.08116	7.53177	6.81498	7.07054	6.81679	7.32125	7.8951	8.14042	5.88046	5.91747	6.4377	7.09734	6.42353	6.60823	6.21906	6.39882	6.76326	6.8424	7.46159	7.09773	6.93377	6.94396	6.85302	6.90284	7.63431	7.3921	6.77728	6.76941	7.02123	7.25426	6.82094	6.58095	7.01732	7.41388	6.7845	6.94746	5.44207	6.42715
					ADAR	8.03228	8.2129	7.68211	7.99985	7.58594	8.17419	7.65384	7.72551	7.85372	7.46796	7.43511	7.55962	7.01444	7.74611	7.23487	7.56278	7.53071	8.52129	7.74332	8.26027	7.04385	6.88666	8.70798	8.60786	8.15014	8.57016	7.57987	7.84693	7.78094	7.73809	7.73223	7.61652	8.03532	7.58978	7.84824	8.29717	7.73633	7.77719	6.89218	7.56506	7.57132	7.0274	7.60407	7.07587
					TASOR	6.93912	7.14176	6.85156	7.48069	7.1282	6.49869	7.74306	6.584	7.41992	7.01879	6.91899	7.09117	6.89832	6.13404	8.06662	7.14044	6.31724	7.0901	7.28627	6.79079	7.05101	7.56351	6.96029	6.49152	6.85856	7.27877	7.11632	6.97338	7.09127	6.59896	6.22397	7.017	6.86339	6.99603	7.61399	7.37541	6.72064	6.99798	7.16758	6.98777	7.53335	7.07454	6.86851	7.49216
					TSTD1	7.15397	7.08053	6.83888	6.3671	7.19461	6.55477	7.74352	7.37037	7.23606	7.01602	7.07084	6.66767	6.85628	6.97904	7.23864	6.34691	7.27832	6.64589	6.80889	6.72174	6.82003	6.46282	6.78626	6.44484	6.6363	6.35591	6.71671	6.65027	7.23942	6.6494	7.15556	7.90496	7.15197	7.07516	6.21312	6.55084	6.83918	7.13541	6.66096	6.70313	6.64796	7.36564	6.86385	6.84716
					LDB1	6.97649	6.68944	6.96223	7.3417	7.46479	6.58526	6.49131	6.8359	6.93506	6.97676	6.93732	6.99958	7.25829	7.36693	7.02212	5.62733	7.47909	7.49939	6.75305	6.39623	6.3434	6.82494	7.17659	7.06752	7.11026	6.77952	6.69853	6.91812	7.28634	6.67956	6.57583	5.94769	6.50851	6.78197	6.88096	6.83827	7.06183	7.33139	6.33857	7.03444	6.61621	6.24709	6.35392	7.263
					ENTPD6	7.28951	7.67794	7.5678	7.39702	7.02381	7.93576	7.32476	7.83063	6.78671	7.41536	7.37561	7.48336	7.33965	6.61084	6.63894	8.09861	7.24708	7.78949	7.61058	6.63067	6.30468	7.90756	7.43642	7.134	8.03574	7.38214	7.17071	7.75926	7.70805	7.6067	6.82682	8.08639	7.46561	7.5733	7.14991	7.43123	7.15809	7.6778	7.26268	7.33991	6.91924	7.18051	7.1075	7.3204
					LSM14A	6.95583	7.03493	6.97279	6.7242	7.23242	7.0065	7.23772	7.27685	6.48477	6.57912	6.71895	7.11363	7.38945	6.77052	7.86298	6.71536	7.63717	6.65009	6.92244	7.20815	7.46676	6.62776	6.89597	6.76131	8.0042	6.52985	7.10978	7.17016	7.00546	6.65103	7.05667	7.41595	7.1261	6.31887	7.10336	7.53855	6.13413	7.27208	6.98979	7.53118	7.33491	7.49158	7.31271	7.59956
					C1QC	10.2271	10.3669	10.3411	10.2028	9.69473	10.1013	10.4491	10.3319	9.89383	10.0462	10.3249	10.3893	8.87004	9.01452	8.67353	9.05094	10.9328	9.85773	10.4478	10.1488	10.0752	10.5882	12.4196	12.0202	12.4909	12.1591	9.3124	9.67807	9.56978	9.43408	9.82836	9.546	10.137	9.9798	9.74783	9.71791	9.54495	9.93465	10.5101	10.4809	10.5921	10.452	10.1524	9.98565
					CTSC	7.89904	7.64448	7.77262	7.34585	8.23652	7.94343	7.90419	7.76566	7.84894	7.67141	7.82167	7.74116	8.11837	6.82091	6.29702	7.36527	8.00581	8.15894	7.51902	7.55444	7.74746	7.62919	8.35963	8.44235	8.9065	8.81131	7.85776	7.30712	7.95658	7.0848	7.85175	7.68077	7.76407	7.7889	7.39716	7.26954	7.44307	7.76187	7.76783	7.93851	7.55524	7.57457	7.7143	8.06229
					AEBP2	7.72846	7.53174	7.17767	7.40728	7.27932	7.32288	7.15034	7.29821	6.9492	6.86587	6.73168	7.16119	7.63414	6.91943	6.21	7.5578	6.60245	7.55212	6.76679	7.36555	7.44175	7.64557	7.11866	7.47194	6.39356	6.65451	7.51037	7.11517	6.7371	7.01851	7.08282	7.30511	7.42157	7.15306	6.95769	7.31211	7.73434	7.0805	6.92497	7.84514	7.30395	6.57185	6.19151	7.61734
					CLCN7	6.94258	6.4668	6.81357	4.34506	7.09812	6.5672	6.88032	7.11614	6.73991	7.00857	6.83699	7.40348	8.16722	6.93436	6.0757	7.45703	7.5518	7.32309	6.85102	6.88366	7.28719	7.33831	6.21388	7.14684	6.77639	7.36051	6.95133	7.16115	6.67867	7.00408	7.09684	6.47533	6.43418	7.28061	6.02357	7.49807	7.05637	6.43663	6.96981	6.93006	7.35513	6.49841	6.56782	6.4482
					TENT2	6.88561	7.13446	7.31984	6.73305	7.96992	7.38806	7.13308	6.90493	7.24471	7.07291	6.95862	7.05001	8.61827	7.03413	6.19992	6.2182	7.05273	6.8	7.48216	6.24551	7.32362	7.17722	7.38635	7.21837	7.56961	7.17271	7.46137	6.72068	6.81665	6.4261	7.12338	7.13618	6.89749	7.38263	6.97271	6.96747	7.40657	6.93765	6.19281	6.9525	7.22894	6.86481	7.54661	6.35867
					MGAT1	7.64707	7.81321	7.74426	7.9918	7.57144	7.38053	7.4688	7.72387	7.59437	7.91341	7.51939	7.58647	6.21131	6.47254	7.97859	8.38994	7.74085	7.82783	7.48435	8.11739	7.87235	7.81621	8.27519	8.53639	7.67136	7.87265	7.41626	7.26044	7.83171	7.87909	7.94673	7.49673	8.01039	7.2278	7.60688	7.55051	8.10447	7.62815	7.50353	7.69173	7.7975	8.03619	7.17538	7.80934
					ENG	8.05234	7.94704	7.88054	7.59044	8.40302	7.23162	7.71844	7.58519	7.83625	7.94471	7.54884	7.40294	7.82626	7.62434	7.37284	7.16451	8.00631	7.59981	7.92552	8.01221	6.63268	7.89146	7.94984	8.11511	8.67767	8.03139	7.78421	7.39907	7.40654	7.15937	7.40265	7.84166	7.84775	7.91256	7.82208	7.72264	7.98271	7.3326	8.42877	7.6289	8.23286	8.22618	6.74627	7.6432
					KANSL3	7.83496	8.01534	7.84333	7.66476	7.85151	8.12817	8.66633	7.75502	8.08996	7.58105	7.90192	8.15141	8.68862	7.97425	6.47535	8.78856	6.78614	7.86913	7.58302	8.03189	7.88493	8.26674	7.23749	8.00005	7.35069	7.29534	7.63994	7.38212	7.26783	7.71243	8.0273	7.43996	7.70965	7.96702	8.19618	8.01978	8.2824	7.45078	7.17953	8.14994	7.14586	7.34913	7.7614	8.2538
					WDR26	7.38513	7.26383	7.43768	8.4175	7.91096	7.43669	7.27047	7.48106	7.52176	7.32716	7.40333	7.52457	7.18474	6.37169	6.98934	6.95053	7.69155	7.34088	7.61161	6.29315	7.42485	7.48524	7.30923	7.95065	8.01619	7.79706	7.61545	6.85692	7.43808	7.21706	7.55576	6.75594	7.45699	7.37454	7.64106	6.59326	7.58604	6.64606	7.26011	7.25235	7.39961	7.16624	6.79863	7.42932
					GLRA2	7.21537	7.27683	6.66726	6.63808	8.0302	7.3215	7.70221	7.29028	7.11608	7.18316	7.52604	6.77242	8.23073	7.07912	6.41831	7.8396	7.46475	7.42422	7.63805	6.94338	7.65342	7.77401	6.82036	7.12128	7.50068	7.22498	6.47436	7.31361	7.2033	7.09678	7.30627	7.43263	7.13798	6.97843	7.38634	7.3717	7.26812	7.73043	6.59228	7.25328	7.01373	7.6964	8.03806	7.45539
					ADD1	7.39565	7.11892	7.0899	7.30899	7.35993	6.73329	7.53189	7.0762	6.79848	7.17527	6.97092	6.88042	6.63964	7.56934	7.73915	5.89618	7.36374	7.63834	6.71081	7.39039	7.30068	6.89851	7.01113	7.78025	7.44469	7.27963	7.11118	7.26045	6.72219	7.7152	7.2001	5.56815	7.58802	7.87277	6.95806	6.87696	7.8725	6.32892	7.33672	7.41216	7.65427	7.18196	7.56826	7.4024
					ADD3	7.26461	7.64717	7.14545	7.70696	7.18915	6.95014	6.38545	7.43982	7.86972	7.66236	7.81732	7.4562	7.24042	6.42635	8.56255	7.94263	7.66545	7.60273	7.64552	5.66317	7.16695	8.14145	7.52737	7.46982	5.65905	7.26781	8.01358	7.54366	7.94962	7.27033	7.4552	7.86895	7.27875	7.88896	6.37898	6.98123	7.59281	7.32395	6.70764	6.96299	6.85697	7.61412	7.40201	7.51118
					PLIN2	7.03458	7.32884	7.20259	7.48751	6.77446	7.40742	6.93379	7.18771	7.09327	7.52184	7.10914	7.53439	5.72912	7.77489	7.30962	5.92476	7.26456	7.29967	7.17206	6.48622	7.00938	5.59846	6.61037	6.81176	7.44718	7.18929	6.4901	6.46273	6.9183	6.8715	6.67813	7.00433	7.20784	7.28484	6.98506	7.65596	7.09535	6.52519	6.00567	6.36485	6.4578	6.59682	5.61556	6.56518
					DDX3Y	7.15356	7.27642	6.94508	7.32261	7.78426	7.6519	6.95626	7.06006	7.58383	7.51005	7.5403	7.12924	8.21754	6.77155	7.18873	5.99217	6.2408	6.73175	7.10184	6.78408	7.45593	7.2417	6.9213	7.25205	7.3921	7.01559	7.14344	6.55637	6.82415	7.22884	6.54286	7.24012	7.58831	6.45807	7.71219	7.15294	7.10382	7.17602	6.35955	6.42031	6.67482	6.43144	6.58521	6.66989
					PRR32	7.03583	7.15058	6.25033	6.61062	7.0736	6.66979	7.07981	7.17412	7.44387	6.91716	6.45724	7.1315	6.29032	6.38301	5.75512	9.78238	6.95959	6.08919	7.43418	6.92875	6.43939	6.86633	7.2234	7.02235	6.9076	6.41684	7.00808	5.94581	7.1268	7.05109	7.00379	7.53134	7.20322	6.26713	6.94406	6.74274	7.2967	6.78143	6.6228	7.19265	7.29102	7.42761	7.04738	6.9971
					SLC50A1	7.15901	6.89144	7.34503	7.62462	7.82192	6.81149	7.53442	6.94729	6.42809	7.53924	7.14639	7.01153	6.50014	6.81605	5.92399	8.87431	6.46243	6.88464	7.27731	7.33968	6.70762	6.70347	7.38612	7.02146	6.94903	7.08652	6.6767	6.69695	7.21078	6.99425	7.60062	7.15201	7.62107	7.40046	6.98617	7.34261	7.17652	7.21341	7.048	7.49198	7.14994	7.58356	7.07251	7.0767
					PARK7	8.20223	7.36149	8.27476	7.41482	7.44732	7.84171	7.90351	7.86968	7.68534	7.77965	7.9391	7.45604	8.53192	6.65346	7.72515	8.24255	8.31476	7.11922	7.88714	7.27061	7.88892	7.685	7.54811	7.98911	8.00225	7.71725	7.96154	7.91937	7.79027	7.85973	7.49779	7.85258	7.91966	7.97174	7.70826	8.03913	8.02989	7.89252	7.81697	7.27554	7.51974	7.68777	8.04599	7.66054
					ADSL	6.98717	7.1448	7.56561	6.84817	6.48928	7.04402	5.92097	7.17348	7.19059	7.26807	7.03069	7.37078	7.76341	7.46912	6.67639	6.75061	7.49799	7.06519	7.54984	7.31338	7.28851	7.31471	6.99001	7.44384	7.29214	6.95288	7.55088	6.20861	6.61322	7.24767	7.76341	7.15881	6.96664	7.3551	7.04608	7.19193	7.20719	7.22204	7.07399	7.27615	6.91512	6.89991	6.7491	6.57079
					AP1B1	6.57579	7.14221	6.11919	6.74302	6.93359	6.56113	6.47956	7.14427	7.18934	6.9363	7.31013	7.20037	6.4728	6.42513	6.53292	7.00819	6.83684	6.80736	6.54607	7.22164	6.31786	6.28932	6.53594	7.80878	6.86715	7.05764	6.4725	6.43544	7.52558	6.5806	6.19819	7.05075	6.73316	7.02557	6.25487	7.04513	7.27048	6.84983	7.8861	7.4037	7.31614	7.3111	7.10087	7.07848
					CFLAR	6.45867	6.57475	7.16332	6.76425	7.32677	7.37512	7.53048	7.37092	7.13146	6.67662	6.75867	7.07256	6.62097	6.79676	7.9239	7.918	6.98932	7.38344	7.41124	6.73886	7.4281	7.73161	7.0648	7.22041	7.62589	7.12677	7.2952	7.1067	6.54233	7.05989	7.09256	7.22011	7.01681	8.01413	6.68459	7.48582	7.18708	6.63288	7.17423	7.7347	6.90094	6.9875	7.05637	7.44796
					PCID2	6.83489	7.4509	7.60196	7.15493	6.32648	6.25815	7.27009	7.1768	7.28852	7.23588	7.34487	7.03378	7.70353	6.47823	7.0459	7.79416	7.66469	7.28062	7.53094	7.53704	7.45794	7.09417	7.41992	7.37092	7.21441	6.21545	7.24803	6.81749	6.77946	7.34399	7.09922	6.85507	6.94628	7.08143	7.6084	8.0223	6.95655	6.56126	7.50999	6.75551	7.59146	7.40606	7.49688	7.54629
					AURKAIP1	7.70626	7.26169	7.82387	7.5377	7.29802	7.1016	6.94766	7.82418	7.36051	7.75716	7.39572	7.29167	7.7294	7.29058	7.30497	7.82313	7.58517	7.49205	7.1918	7.19502	7.04039	7.23897	7.51548	6.66443	7.27988	6.52628	7.2076	7.68268	7.50864	7.65338	7.45086	6.99395	7.7999	7.28131	7.22748	7.79189	7.99681	7.25824	7.43325	6.26338	6.26158	6.99744	7.61717	7.77241
					UBAP2L	7.37905	6.82963	7.35142	7.1672	6.98578	6.24584	6.31677	6.786	6.92557	6.9657	6.99565	6.957	7.54803	5.75581	6.26792	6.92518	7.17898	7.47793	6.59677	7.02806	7.30271	7.14302	6.86789	7.34389	6.64862	6.94189	6.07257	7.16023	5.9996	6.4809	7.24484	6.70313	6.7219	6.85653	7.14921	6.83699	7.3264	6.91646	6.77106	6.74951	6.82035	5.53018	6.85411	6.75129
					MYRF	6.87451	6.23018	6.73535	5.42518	6.37224	5.52298	6.7311	6.61068	7.05237	7.04776	6.80647	6.59248	7.13469	7.19875	7.42101	6.23341	6.58677	7.06528	6.39072	5.05394	6.93553	7.02056	6.61961	6.07982	6.54	5.63932	6.51298	6.92379	6.50572	6.13945	6.29784	6.69373	7.00609	6.1851	5.90552	6.68055	6.88593	6.4447	6.568	6.88051	6.50387	6.66167	7.07725	6.92386
					STXBP2	6.37561	6.81807	6.97485	6.22806	6.75425	7.61545	6.64269	7.4158	6.85575	7.24044	7.03664	7.22919	7.42914	7.13154	7.39873	6.78675	6.69281	7.1433	6.98761	6.04899	7.11199	7.09532	6.14767	7.30944	6.50304	7.02206	6.89019	6.75952	6.80944	6.78186	6.26315	7.04677	7.0326	6.84589	6.78377	6.85599	7.10753	7.49631	5.89424	6.99644	7.54678	6.83259	6.44644	7.3397
					YPEL5	7.61291	7.07326	7.41426	6.99574	7.42379	7.82115	6.77187	7.71994	7.66488	7.66977	7.45155	6.88141	7.51174	7.26315	7.81347	6.98888	7.35496	7.48059	7.3484	6.51388	6.98398	6.87603	6.68856	7.45329	7.2387	7.36262	7.44861	7.38247	6.81714	7.28672	7.52131	7.03793	7.29462	7.35475	7.61861	7.29872	8.01635	7.88289	7.2748	7.46198	7.33219	6.55392	7.61966	6.87344
					ANK2	7.36931	6.81693	6.79609	7.56004	6.61281	7.43133	6.2771	7.14223	7.25684	7.30347	7.62763	6.64961	6.5748	7.6076	7.39539	6.00434	7.41025	6.9888	7.13331	7.1701	6.01874	8.01075	7.60633	6.86673	7.50988	6.66608	7.18969	7.41245	7.15235	6.22944	7.23753	7.11248	7.04129	6.94755	7.22657	6.82673	7.4234	7.28505	6.52152	6.90808	6.82957	7.25705	6.38606	6.43811
					ING4	6.81573	6.82849	6.57103	6.80801	7.34014	6.62222	6.24997	6.8847	6.85576	7.17437	7.11652	6.5468	6.24667	8.56363	7.90272	5.61791	7.05819	7.80476	7.28413	7.33536	5.81476	7.46173	7.27122	6.99027	5.88951	6.98788	6.71395	7.05256	7.04972	7.80974	7.328	6.63792	7.20155	7.05085	6.67993	7.52514	6.60245	6.7223	6.1927	7.26656	6.91389	7.50889	6.99263	6.83382
					BEX4	7.64654	7.12478	7.49425	7.16204	6.86944	7.53299	7.62265	7.3758	7.24469	7.41952	7.28316	7.26571	7.72236	7.3116	7.60211	7.56749	8.07347	6.61664	7.51483	7.20847	8.04926	7.81943	7.1667	6.75879	7.81096	7.78874	7.73452	7.79163	7.92471	7.31349	7.76533	6.55118	7.72247	7.40447	6.9883	7.03659	7.2563	7.58291	7.63214	7.53878	7.76014	7.26828	7.83818	7.53796
					CTSA	7.18076	7.62074	6.97225	7.42023	7.84024	7.99446	7.10956	7.84104	7.77877	7.79539	7.46609	7.60764	7.34001	7.25643	7.64868	7.7839	7.9683	7.18572	7.80256	8.34062	7.74793	7.54912	8.65232	7.81009	7.31332	7.25908	7.71833	7.74214	7.69652	7.46372	7.77878	7.89594	6.94003	7.39156	7.50451	7.50809	7.3849	8.27613	7.25654	7.68205	7.57937	8.01131	7.84479	7.72193
					ETFA	7.07891	7.75422	6.54826	6.98483	7.28106	7.10203	7.25632	6.79017	6.99317	6.81362	6.7222	7.0251	6.51047	7.61537	5.89519	7.26405	7.51915	7.14218	6.84577	7.36748	6.78855	7.3326	7.8886	7.06637	6.32333	6.98521	7.57462	7.08496	7.14432	7.21171	7.2186	6.93219	7.53309	6.91807	7.08877	7.46972	6.20522	7.05943	6.71076	6.99775	6.97243	7.04705	7.22251	6.76049
					CEACAM19	6.71651	7.10542	7.44071	7.28254	6.88278	6.91902	6.97582	7.64287	7.00116	7.34259	7.07461	7.26837	6.92299	7.01145	8.75506	6.40356	7.2521	6.66204	6.43453	6.74329	6.8224	6.55529	6.45017	5.91293	5.628	6.27951	7.21974	6.84032	6.84968	6.92192	7.06439	7.3451	7.17441	6.98464	7.53713	6.11055	7.05903	6.46121	6.86326	6.91456	7.03564	6.69145	6.99166	7.74555
					ZEB1	7.59561	7.85617	7.57829	7.16529	6.9243	7.57576	7.10224	7.17989	7.60335	7.50251	7.08496	6.79584	7.07814	7.29184	8.01556	6.65956	7.22603	7.59437	7.73934	7.59611	7.00549	7.26827	7.38101	7.89381	7.18176	7.12485	6.8035	7.03848	7.60466	7.23028	7.6682	6.73026	7.66602	7.33619	7.49455	7.54601	7.92126	7.23255	7.30996	7.05017	7.4026	7.77614	7.18999	7.02593
					ATXN7	7.22512	6.99712	7.1427	7.05959	7.33384	7.02699	6.93978	7.18923	6.79043	6.97295	6.71339	7.07424	6.70384	6.88655	8.14686	6.93239	6.74135	6.3603	7.34932	6.74079	6.99912	7.08045	6.81762	7.18028	6.84924	6.87003	7.52428	7.41005	6.86984	7.47465	6.37106	6.93441	6.60036	6.96368	7.03143	7.42692	6.87443	7.15152	6.97499	6.33254	7.18909	7.86641	6.92859	6.68327
					UGT8	6.56538	7.13767	6.80225	7.42819	6.2786	6.57894	6.3187	6.73948	7.45241	7.08761	7.20119	7.13529	5.98314	6.13552	7.62269	6.71515	6.07578	6.78791	6.88444	6.93107	7.53655	7.42712	6.36599	6.25546	6.22089	6.88671	6.31094	5.78607	6.77836	6.42381	6.82828	7.01332	6.88197	6.7515	6.6256	7.1887	6.71511	7.26033	6.36256	5.54942	6.74438	6.45248	6.94625	6.42333
					TSPAN14	7.036	7.30062	6.69279	6.54878	7.75649	7.248	6.75642	6.91882	6.61826	7.10419	6.92187	7.33862	6.37648	6.67707	6.55959	6.64034	6.12651	7.52319	6.8327	7.39483	6.31447	7.16748	7.51832	7.3432	7.43581	7.45371	6.73869	7.25343	6.90718	7.22661	6.93814	6.6522	6.53636	7.16107	6.98403	7.47132	6.18814	6.43264	7.45023	6.88292	7.01791	7.24096	6.65436	6.51265
					AP1AR	6.65605	6.60749	6.26866	7.11969	7.2218	6.50034	7.39087	6.74152	6.54603	6.9177	6.95426	7.75819	6.60772	7.18301	7.11577	6.53538	7.51986	6.56777	6.91748	7.16056	7.59507	7.25134	7.67245	7.764	7.67005	7.40166	7.27953	7.17174	7.10193	7.20617	7.35179	7.32265	6.61493	6.71603	6.80883	7.13967	6.56523	6.2074	7.05427	6.92263	7.25887	7.40495	7.53629	7.87619
					MAPKBP1	9.39484	9.74109	10.1977	9.61414	9.68499	9.89549	10.0604	10.2873	9.56351	9.58737	9.31428	9.71115	9.24375	10.6116	10.2993	9.53994	10.035	10.0751	10.0274	9.62715	8.89367	9.08345	9.29418	9.39722	9.08267	9.10145	9.31167	9.80077	9.70103	9.37163	9.52248	10.006	9.88501	9.66079	9.55876	9.52272	9.56655	9.96764	9.91851	9.84952	9.6484	10.0913	8.6039	8.84508
					AEBP1	7.20872	6.48451	6.76534	6.0721	6.69698	6.60107	7.31964	6.49366	6.97554	7.09666	7.31282	7.08232	8.89829	6.83	7.51126	6.07348	5.62188	6.40702	6.2813	7.62995	6.27422	5.99499	6.30096	6.45349	6.96531	6.37437	7.44426	7.66078	7.01975	7.75091	7.08366	7.37867	7.68664	6.68524	6.68516	6.74419	6.41859	6.76375	6.99917	6.34681	7.6163	7.24367	6.89238	6.37757
					CALHM3	7.22865	6.00136	6.98954	7.0128	6.83541	7.20624	7.33166	7.12164	7.10067	6.99075	7.27336	7.10469	8.1658	7.00571	7.0882	7.6798	7.1305	7.1593	7.17967	6.27057	7.05727	6.95924	7.29419	6.04849	5.97772	7.09004	7.08547	7.20447	7.04835	6.79925	6.93425	6.83877	6.33073	7.77207	6.92198	7.47569	7.45545	7.41258	6.71472	7.20023	6.98047	7.04872	6.90595	7.38768
					SLC9A3R2	7.16708	7.32253	7.17657	7.22118	7.15392	6.8639	7.94896	6.87169	6.93616	7.06817	7.1044	7.16396	7.29956	6.74191	8.10556	5.91821	7.2305	6.0918	7.6471	7.32901	7.94029	7.10985	7.16874	7.1907	7.28145	6.94396	6.75143	6.57725	6.9402	6.8665	7.01787	6.13319	7.06196	7.10825	7.22818	10.0341	6.38949	6.92923	7.64602	7.29737	7.40575	6.8366	7.03462	7.35761
					ATP6V0A1	7.3884	7.6245	7.1341	7.70331	7.43085	7.53594	7.58228	7.6321	7.34017	7.49566	7.51191	7.53143	8.26949	8.13554	7.75397	6.58523	7.39137	7.50953	7.49114	7.6049	6.99633	7.67146	7.75982	7.55307	7.364	7.47154	7.347	7.7691	7.86757	7.23764	7.38153	6.96847	7.53406	7.80703	8.08511	7.44658	7.14388	8.17126	7.22814	6.8713	7.31432	7.25182	8.0057	7.59734
					ATF7	6.73326	7.62551	6.68247	6.51326	7.11115	6.6197	7.40264	7.06353	6.66204	7.05123	7.20972	7.30117	7.3156	7.38792	7.27642	7.50558	7.195	6.43091	6.94758	7.17615	7.35651	7.23374	6.72946	6.41344	7.13236	7.08005	6.64362	6.45491	6.47539	6.62497	6.54663	6.96602	7.83067	7.38892	7.52839	7.05375	7.38887	6.29405	7.35966	6.44612	7.66198	6.5692	7.45652	6.12937
					YAP1	6.94262	7.24583	7.10473	6.21687	6.1953	6.59147	6.12214	5.99582	6.8731	7.37049	6.88343	6.87217	6.79157	7.00654	7.16459	6.34787	7.47837	7.52361	6.70365	7.00583	6.74134	7.16672	6.98323	7.18443	7.32016	6.68401	7.33821	7.13315	7.31978	7.62414	7.35799	7.18449	6.84033	6.5702	7.33058	6.36229	5.26889	7.15313	6.844	6.76118	6.74564	6.86086	5.35577	7.16533
					DNAJA4	7.29691	7.45031	6.33384	7.75348	7.31724	7.66548	7.8097	7.4099	6.94259	6.39737	6.94471	6.86457	8.73689	7.16483	7.4277	6.9386	7.22204	7.7137	7.07891	6.65819	7.70271	7.55092	6.81354	7.05163	7.48322	7.36979	7.29116	6.38757	6.85967	6.6361	7.16919	7.44042	6.83359	7.49151	7.39689	7.47619	7.89264	7.51803	7.44645	6.86601	6.654	6.60205	5.83595	7.18905
					ACAA1	7.0704	6.90366	7.57648	7.77677	7.59101	6.67516	6.88034	7.21059	6.57728	7.40316	6.91848	7.28377	7.52667	6.76155	7.36883	7.71275	7.01374	6.4351	7.20905	10.1928	7.28801	7.33078	6.49494	6.91756	7.28255	6.8828	7.4539	7.687	7.13741	7.6568	7.315	7.33012	7.25942	7.33625	7.28228	7.86112	7.04799	6.64824	7.24939	7.607	7.75852	7.19704	7.81421	7.12068
					SMARCC2	7.25066	6.99178	7.56243	7.64	6.94816	6.78884	6.83992	5.49662	7.04362	7.40141	6.71349	7.02408	6.71726	7.81383	6.84131	7.41679	7.34603	7.82809	7.32888	7.09001	6.79353	7.18474	6.70926	7.16146	6.86815	6.96939	6.86828	7.1481	7.04692	7.30078	6.21517	7.10753	7.31345	7.65945	7.60694	7.60617	6.73497	7.26882	7.30537	6.55847	7.18528	7.51854	6.79447	7.11377
					SPAG9	8.25689	8.07244	7.41019	7.84294	8.25669	7.63382	7.55121	8.01329	7.76772	7.84301	7.90875	6.99688	6.47431	8.4686	7.83894	8.90539	8.06754	6.67822	7.66885	7.48656	8.64684	7.88561	7.49865	7.41747	7.25846	7.35664	7.68153	7.68953	8.0065	7.76276	8.17354	7.91339	7.99041	7.98324	7.79575	7.47965	7.53469	7.51772	7.08338	7.73462	7.31903	7.74678	8.13408	7.85238
					RUFY3	6.45869	7.63415	7.24413	6.90862	6.86084	7.41401	7.47451	7.67502	6.98486	7.16579	7.16603	7.03204	7.9837	8.14897	5.89766	7.61153	7.68509	7.2221	6.92466	7.45677	7.41033	7.35975	6.98513	7.07428	6.34478	6.92359	6.43725	6.8629	7.6919	6.81278	7.02062	7.68065	7.07609	7.33225	7.00972	8.01695	7.02046	7.43	6.70162	7.15143	6.81898	7.36663	7.08745	6.77115
					AHCYL2	7.01923	6.92308	6.88448	6.26646	6.75096	7.2199	7.7028	7.47438	6.94669	7.35865	7.1636	7.10756	7.57485	7.81691	6.17149	7.92797	7.08266	6.20292	5.94431	6.93881	7.1998	7.24767	7.51889	7.73702	6.47781	6.85239	7.20298	6.91907	7.46422	7.12237	7.19781	7.23038	7.13167	7.25242	7.14507	6.79223	6.96026	7.05551	7.23861	7.20937	6.65513	6.8154	7.56451	7.48537
					GAS7	7.3268	7.14611	7.58852	7.54496	7.20305	6.83481	6.32161	6.98282	7.87194	7.56483	7.00104	7.30848	6.56881	8.27636	8.02104	5.99959	7.96471	7.35215	7.49992	7.77064	7.90932	7.24408	7.56252	7.09388	6.49892	7.52701	7.29115	7.20793	7.3112	7.69945	7.57123	7.60352	6.89857	7.26103	7.39368	6.90451	7.54265	6.8242	7.53116	7.31699	7.75739	7.91916	7.25096	7.63091
					CAB39	6.56401	6.44101	6.85147	7.28706	7.00985	6.95433	7.09278	7.19185	6.81765	6.67647	7.05521	7.33355	6.62881	6.77849	5.95615	6.7589	7.28347	6.80717	7.036	7.57895	7.31033	7.45292	7.82692	7.59318	7.74274	7.23889	7.05513	6.53649	7.09982	6.80437	6.45512	6.87761	7.26621	6.92092	6.35357	7.0308	7.17383	7.14789	7.45262	6.75243	6.9451	7.33804	7.28526	7.1899
					PPIP5K1	7.19975	7.18018	7.42244	7.27658	6.66059	6.86228	6.32401	7.77299	7.33317	7.4497	7.20284	7.3712	7.32433	8.42562	5.90377	6.73192	6.52722	7.31593	7.30444	6.81457	7.5992	6.8157	7.28387	6.97089	6.58372	6.67648	6.48889	7.11944	7.23645	7.10022	7.5437	7.46245	7.11375	7.53215	7.8977	7.17636	6.48278	7.25447	6.30681	6.19116	6.52711	6.30901	6.54925	7.48663
					CLDN5	6.80475	6.32282	6.66599	6.85206	7.73954	6.10718	5.78199	6.07493	6.70324	7.28352	6.97357	7.05545	8.32836	5.65046	7.64286	6.9163	7.82434	7.22706	7.24941	7.47089	6.82437	7.2219	5.8319	6.87117	6.84209	6.5916	7.3108	6.4472	6.81956	6.54923	6.81958	6.79333	7.2698	7.21069	6.60419	7.65481	7.36746	7.40641	7.40244	7.48214	6.69384	7.0821	6.9652	7.13752
					SUGT1	7.18371	7.35047	7.24383	6.41802	7.43372	7.95564	8.04337	7.51538	7.02917	7.19844	7.2947	6.72865	6.96555	7.27213	7.54437	8.27412	7.12348	7.48963	7.29421	6.86104	7.30564	6.78502	7.6188	7.27921	7.03807	6.64417	7.02923	6.92907	7.20529	7.46931	7.79469	7.08573	7.4197	7.64978	6.81667	7.27326	8.23536	6.65067	6.89673	7.34104	6.9851	7.179	7.37976	7.55546
					SUN1	6.33772	6.44753	6.10082	6.74479	6.70458	6.62921	6.91784	7.45435	6.31665	6.25773	6.91976	6.42009	7.67608	7.22306	6.39466	6.54271	7.36849	7.33411	6.16451	6.12142	7.20601	6.21346	6.96139	6.75198	6.68716	6.67954	6.64376	6.91424	7.07327	6.95023	6.07157	7.24838	7.17568	6.71894	6.72206	6.15921	6.22075	6.97659	6.43273	7.27647	7.01681	7.38969	7.61185	6.50399
					ZNF385A	7.87319	7.37998	7.88279	7.55813	7.68571	7.69785	7.04667	7.53619	7.27883	7.71956	7.5843	7.46769	8.43271	7.84811	5.93924	7.74025	8.24408	7.98055	7.46534	7.7027	7.19709	7.30873	7.69715	7.83712	8.02801	8.41387	8.23486	8.20433	7.97483	8.58505	7.35018	7.97287	7.80597	7.31421	7.64758	7.76292	8.06808	7.70454	7.847	8.03411	8.07172	7.98265	7.75937	7.3616
					PSMG3	7.38782	7.65567	8.12068	7.99082	8.14831	7.81767	6.89244	8.05212	7.53423	7.46906	7.56658	7.52297	7.96758	7.92214	7.64215	7.8459	7.96734	7.91057	7.57467	7.5878	7.916	7.07212	7.64071	7.80773	6.90825	7.4754	7.47843	7.77315	7.63253	7.48332	8.05152	7.62665	7.66772	7.80283	8.0484	7.20076	8.28396	7.00844	8.65193	8.13279	8.34505	8.3251	7.17906	7.52724
					RBM20	7.16269	7.77749	7.11897	7.57114	6.79658	7.88198	8.02215	8.06206	7.23971	7.1741	7.32138	8.15698	7.3671	8.69771	7.79606	7.02131	7.48022	8.12327	7.98196	7.8307	7.95404	7.72085	7.59696	7.53599	7.39921	7.66749	7.90726	7.6814	7.59142	7.64652	7.64702	8.06843	7.81498	7.40582	7.66565	6.97569	7.90578	7.38756	8.13702	7.88818	7.24052	7.56382	7.4653	8.43385
					SLC6A6	6.53173	6.6497	7.38077	7.11501	6.74471	7.54263	6.94433	6.96445	7.20685	7.37989	7.2919	7.35739	7.39512	7.84306	6.07391	7.07262	7.39199	7.33698	7.23993	7.35992	7.16804	7.65824	6.59024	7.36941	7.37201	7.4211	7.2025	7.11056	6.85642	7.0669	7.00429	6.74209	7.43143	7.69293	7.44275	7.29512	7.3196	7.22804	6.10024	7.09227	6.89146	7.40884	6.8983	7.31369
					ZDHHC4	7.48631	7.43801	7.02676	7.29389	7.03656	7.49627	7.06453	7.20501	7.50167	6.98741	7.4346	7.44319	6.92839	7.17864	6.42432	8.73588	7.20331	7.08154	7.34298	7.12978	7.23898	7.92801	7.02991	7.37581	7.34717	7.16195	7.82173	7.69425	6.7213	7.81394	7.78768	7.51362	7.20073	7.55616	7.83636	6.22419	6.84844	6.97937	7.6166	7.64742	6.87913	7.47328	6.78766	7.28309
					VAV2	6.79949	6.89516	7.0886	7.44231	7.34223	6.94069	6.88115	6.84575	6.78058	6.78954	7.01926	7.07907	7.72121	6.96349	6.36107	7.15697	7.04595	6.96025	7.35376	7.31578	6.99535	6.73055	7.76646	7.10289	6.46227	6.94525	6.84275	7.14614	7.25641	7.44208	6.58696	7.97182	6.86315	6.71624	6.5829	6.24639	7.55097	6.80673	7.94045	7.41234	6.96502	7.16325	7.35183	6.6243
					CDV3	7.7642	7.82996	7.87757	7.39175	7.53307	7.53505	7.29734	7.65779	7.41241	7.63347	7.93273	8.04502	7.28885	8.76739	6.60203	8.45859	8.60731	8.41338	8.10381	7.65998	8.14161	7.59759	7.88242	8.03843	8.08816	8.0924	8.06202	8.13233	8.27186	8.85043	7.6976	7.50195	8.03607	8.15713	7.99362	8.23001	7.78592	7.86872	8.30526	7.9698	8.21061	7.76852	7.78227	8.17189
					SPOCK2	6.50843	6.82447	6.9317	6.82965	6.05547	7.12136	7.85281	6.83319	7.11535	6.56754	6.7791	7.06443	6.71069	6.94042	7.01697	8.26185	6.5436	6.93293	6.6105	7.30652	6.90609	7.11769	7.31652	7.00127	7.0382	7.08558	7.0374	7.62305	7.3006	6.39181	6.87041	6.80078	7.98774	6.87577	7.68805	7.40433	7.14942	5.50418	6.8111	6.9409	6.40753	7.52221	7.09523	7.24666
					LRRC8D	7.10896	7.41934	7.28484	7.4022	6.44462	7.60509	7.55145	6.57951	6.91498	6.82573	6.94245	7.01092	7.53962	7.72559	6.82512	6.80857	7.08697	7.19014	6.67055	7.41086	7.4869	6.76538	6.8328	6.63646	6.84141	6.99901	6.7938	6.62697	7.14649	7.19564	7.15301	7.00681	7.5862	7.56582	6.9655	7.62375	6.83449	7.09867	7.36696	7.28385	7.00857	7.41325	6.92359	7.16429
					TOMM6	7.6024	7.76724	7.81296	7.06513	7.15103	7.53214	7.46446	8.22915	7.94523	7.98973	7.6696	7.6083	7.44052	8.59847	7.19503	7.68531	6.19905	7.40365	7.56006	8.72511	7.70548	7.83503	7.58103	8.26919	7.81033	8.19727	7.78078	7.87169	8.17736	8.08161	7.63795	7.72631	7.6612	7.82264	7.80808	7.51266	7.59521	7.69163	8.30436	8.11352	8.17107	8.07759	8.40078	8.02343
					DERL1	7.55819	6.92305	7.5059	7.32265	7.18918	7.31489	6.84276	7.82459	7.35678	7.35726	7.39098	7.57377	7.4961	8.06105	7.23709	6.34891	6.47737	8.023	7.59712	7.39951	6.07071	6.6282	8.06378	6.63121	7.22188	7.20105	7.47433	7.25165	7.13017	7.36602	7.46213	7.09911	7.36909	7.15455	7.36334	7.15352	7.40653	6.92406	7.10134	7.61277	7.26207	7.48492	7.18054	7.55284
					OST4	7.69917	8.02909	7.90313	8.11715	8.03547	7.46439	8.37937	7.76171	7.86336	7.66077	7.92904	8.03909	7.10902	8.36703	7.79552	7.73813	8.21533	8.15741	7.54655	8.30858	7.91938	7.63814	8.08313	7.93338	8.6685	8.1854	8.08847	7.94514	8.17437	7.90127	7.64902	8.02282	8.1131	7.82093	7.82779	7.77253	8.60005	8.21449	8.36326	8.09076	7.95075	8.10236	7.93298	7.87295
					SARDH	8.74194	9.40192	9.27206	8.78685	9.23819	8.9349	9.30853	9.35694	8.75699	8.74567	8.81235	8.84244	8.10907	9.56998	9.28772	8.56163	8.73713	8.97431	8.72043	8.91841	7.98565	8.28689	8.70505	8.56242	8.55807	8.81015	8.58035	8.81232	8.4459	8.49028	8.87552	8.77503	8.89337	8.57813	8.9481	8.95025	8.9479	8.92995	9.19203	9.43229	9.1446	9.50536	7.92828	8.14055
					DEK	7.60999	7.70613	7.2878	7.05838	6.74081	7.07342	7.39618	7.54578	7.37831	7.64536	7.67648	7.48251	7.82643	7.55381	7.29916	8.24173	7.51805	7.46938	6.77572	7.45807	7.48017	7.3125	7.72518	7.53532	5.49512	7.9041	7.48669	7.34412	7.47985	7.85851	7.81521	7.17	7.45286	7.55658	7.96607	8.21334	6.45898	7.36529	7.78189	7.82036	7.30588	7.41566	7.35832	7.10364
					KLC2	7.97012	8.02417	7.45949	7.78691	7.90921	7.24517	7.53413	8.17871	7.80548	7.53523	7.788	7.76284	7.89991	8.31434	8.01541	7.60576	7.88172	8.78299	8.23082	8.73795	8.76823	8.53202	8.21325	8.46457	8.40965	8.38588	8.28552	8.30199	8.19097	8.3064	8.31065	8.4809	8.22768	8.35599	7.14462	7.67176	7.82494	8.18619	7.85272	8.08444	8.24166	8.1058	7.9354	8.49402
					PPP1R18	7.43383	6.85448	7.59238	7.3584	8.17397	7.22925	7.02677	7.5207	6.82997	6.80184	6.93586	7.18335	6.42374	6.67364	7.52089	6.66926	6.78447	7.18355	6.97772	7.40396	7.04255	6.90279	7.1658	7.3956	8.35172	7.49381	7.12797	6.82482	7.08481	7.0836	7.43173	6.51061	7.13569	7.10595	7.7796	6.91306	7.03928	7.01552	7.04209	7.81403	7.80296	7.3833	6.24906	6.59219
					RTL1	7.30382	7.27401	7.41	7.79817	7.73105	7.53926	7.29054	6.89957	7.2397	7.65281	7.68853	7.45671	8.08862	7.20184	7.53898	7.50359	7.58143	6.92708	6.71755	7.10161	7.55926	7.32223	6.38214	6.9122	6.87708	6.60337	7.22438	6.76681	6.76428	7.40635	7.23727	6.97887	7.40138	7.86675	7.39481	7.50647	8.01885	6.26642	7.24734	6.3813	7.16938	7.23132	6.27083	7.23411
					NDRG1	7.92212	7.59483	7.77869	7.12709	7.8677	8.0922	7.95957	7.60036	7.92359	8.0351	7.91321	7.52509	7.51469	8.63544	7.61528	8.45527	8.02577	7.6765	7.69169	7.97691	8.30206	7.92366	7.79562	7.69282	7.4342	7.50408	8.0176	7.80462	7.71247	7.50068	8.4229	7.98103	7.87304	7.36283	7.63073	8.12257	8.47867	7.64902	7.55687	7.68755	8.01754	7.07248	8.26379	8.52035
					C5orf24	6.93887	6.8365	7.31734	6.32243	5.89238	7.08014	7.29545	6.49362	7.40642	7.46839	7.35273	6.95195	6.31156	7.90034	6.64175	7.16285	6.40389	6.34353	7.13405	6.27287	7.20218	7.61699	7.63682	7.31176	6.41001	6.86714	6.70684	7.18967	7.29252	6.31357	7.081	7.20768	6.84876	6.68645	6.55039	7.04746	7.09771	6.37077	6.775	6.77888	7.15276	6.83696	7.16981	7.42024
					ARHGAP26	7.35101	7.12407	7.56307	7.00965	7.41675	7.48732	8.05086	7.54914	7.49069	7.50966	7.1222	7.65203	6.7431	6.95805	7.81649	6.93216	7.57847	6.8413	7.40991	7.29968	7.48677	7.38646	7.49709	7.26196	8.1433	7.909	6.86128	7.22162	7.7239	6.88757	6.83719	7.93691	7.40103	6.60849	6.86738	7.43626	6.83567	7.3878	7.60342	7.81121	7.01343	7.07349	7.62787	7.90027
					EIF2AK2	7.61027	7.17842	7.15095	7.7929	6.8927	7.47447	7.6946	7.12455	7.45097	7.04998	7.24222	7.24093	7.78031	6.3449	8.00156	5.50303	7.4569	7.22723	7.64426	6.72554	6.99226	7.26669	8.10329	7.87736	7.60174	7.97457	7.16886	6.96954	6.13086	6.87199	7.15036	6.94636	7.48081	6.32167	7.56518	7.35771	7.35719	6.51642	6.89255	7.04771	6.46244	6.57312	6.6135	7.12173
					PABPC4	7.98678	8.0302	7.88933	6.99606	7.21961	7.63247	7.9386	8.07251	7.40918	7.26683	7.20694	7.58054	8.24609	7.79933	8.12711	6.84917	7.32856	7.95161	7.7307	8.20667	7.11227	6.48996	7.40676	7.25149	7.41382	7.71654	8.66644	8.12839	8.09004	8.72061	7.85717	7.9698	7.95358	7.79634	7.57663	7.20738	7.39237	7.57932	8.28916	8.37572	7.90071	7.8487	8.013	7.36641
					SMIM19	7.25384	6.93288	6.0884	7.05293	6.91024	6.3386	7.08573	7.00946	7.20419	6.68049	6.96578	7.21049	7.73904	7.00523	8.33913	6.25629	7.26288	6.98482	7.45959	7.33483	7.00449	7.1582	6.74464	6.64951	6.16556	5.51898	7.34729	7.37201	7.03015	7.08258	7.4464	7.35747	7.392	7.47296	6.84443	6.31898	6.62986	6.70666	7.47398	7.34999	7.2386	6.95986	7.25643	6.76342
					TARM1	7.00362	7.14637	7.06354	7.6043	7.55472	7.57154	7.76434	7.84659	7.37145	7.18379	7.07016	7.17854	6.87579	7.10257	8.06787	6.34791	6.95985	7.47063	7.61968	7.86158	6.62385	7.46055	7.19317	7.08009	7.4791	7.32876	6.82069	7.57383	7.45204	7.33368	7.34418	6.82171	7.60489	7.66054	7.09086	7.34495	6.92483	7.32087	7.03892	6.08475	7.44897	7.64707	6.79151	7.31529
					RPN2	7.70802	8.13594	7.37612	7.74684	7.08121	8.23218	7.19326	7.8397	7.90159	7.61695	7.89376	7.73766	7.56215	7.29339	7.58199	7.60066	8.37303	7.73691	8.14236	7.43035	7.85712	7.85592	8.04874	8.05631	8.19532	8.54681	7.29511	7.33007	7.87687	7.32686	7.4394	7.55226	7.81856	7.87651	7.79846	7.47374	7.44239	7.14989	8.52174	8.40482	8.48264	8.32531	7.87663	7.44729
					PIK3IP1	7.13285	6.95658	7.35751	7.17798	7.33966	6.89962	6.79378	6.9579	7.16872	6.98221	7.22512	7.39874	6.65792	6.84821	6.87617	7.77508	7.02162	7.01198	7.16754	6.87926	7.07744	7.0111	7.30064	7.31988	7.47189	7.17355	7.33695	6.8875	7.01296	7.41328	7.63716	6.58287	6.95642	6.74722	7.11034	6.99234	6.98875	6.84879	6.75372	7.09832	6.29292	7.77631	6.37029	6.78055
					NDUFB11	7.08594	7.29848	7.26567	6.94985	7.23524	6.77182	6.49497	6.6638	7.47762	7.73145	7.29038	7.1564	7.07716	6.28475	7.61834	7.2967	7.26002	6.08465	7.28291	7.28164	7.59502	7.3801	6.94722	7.15297	6.84961	7.15174	7.30626	6.56585	7.46004	7.84323	6.86346	7.05317	7.12288	7.62278	7.01675	7.82677	6.37405	6.15038	7.74926	6.66319	7.02241	7.18557	7.3693	7.65259
					ATG7	7.01612	6.69233	6.91617	6.92613	7.45342	7.61792	7.46727	7.72794	7.07774	6.67095	6.81851	7.41243	6.51543	8.2231	6.77073	5.99319	6.98536	6.49448	6.59006	6.68251	7.06774	6.8305	6.88816	7.19279	6.74238	7.4203	6.37553	6.98589	6.99021	7.55267	5.69494	7.23665	6.96895	6.6324	7.47546	6.80968	6.98885	6.74793	6.91642	6.04825	6.49904	6.35105	6.54182	5.98999
					PUF60	7.78754	7.31072	7.64197	7.29438	7.56005	7.08733	7.7054	7.17265	7.87003	7.54418	7.57828	7.88541	6.76218	8.58666	7.4745	7.57339	7.75924	7.17938	7.85054	7.7491	7.80069	7.29593	7.77809	7.48375	8.28273	7.74483	7.47531	7.69248	8.01785	7.50893	7.83518	7.89377	7.81939	7.81313	7.54337	7.35324	7.44231	7.39217	8.07203	7.79639	7.73878	7.53129	8.18194	7.74024
					OTUD5	6.96395	6.61214	6.72423	7.85298	6.43393	6.51201	6.63372	7.39583	7.34477	6.96669	7.19803	6.34197	6.505	6.80589	5.94286	7.38549	6.61779	6.56909	6.98587	6.81146	6.94873	6.53877	7.572	6.71186	8.14755	7.47176	6.68405	6.96332	6.49198	6.93885	6.41844	7.48175	7.20544	6.99558	6.78422	6.68482	7.34054	6.74455	7.08756	6.62896	6.74234	6.47318	6.48768	6.56765
					DAZAP2	7.95475	7.19796	7.15496	7.62645	6.81101	6.97686	7.22167	7.21763	7.75606	7.21765	7.51136	7.11499	5.99143	7.11791	7.90557	7.00331	7.95367	6.75566	7.23492	6.99374	6.86215	6.95909	7.51353	7.81441	8.80538	8.19993	7.89484	7.60298	8.17431	7.85873	6.34314	7.58425	7.06016	7.69774	7.08135	6.61016	7.50291	7.80514	7.52992	7.5902	7.58746	7.66818	7.70337	7.03868
					AKIRIN1	7.23386	7.19125	7.29372	6.59903	7.55669	7.64876	7.54372	6.95526	7.23697	7.04071	6.92939	7.18497	7.01925	7.20295	6.43377	6.39591	7.06976	7.09178	6.77609	6.97808	6.72727	6.34985	7.04855	7.71537	6.72206	7.45126	7.12849	7.09515	6.61544	7.44414	7.35935	7.77148	7.25201	6.80371	7.80873	6.57104	7.34276	5.99848	6.78117	6.54656	6.17812	6.48926	6.86378	7.27511
					ANP32E	7.33304	7.42415	7.08795	7.10296	7.25969	7.39814	7.07912	6.56771	7.01611	7.50757	7.29603	7.3748	6.75898	6.79639	8.21725	7.43732	7.52345	7.30389	6.97756	6.62935	6.42777	7.17936	7.50109	6.7201	7.31932	7.75364	7.6817	7.97706	7.4014	7.6305	7.31015	7.40834	7.31845	7.18132	7.28287	6.88031	6.56724	7.54844	6.97377	7.32388	6.94222	7.48593	7.28703	6.79021
					C1orf198	7.59989	7.83469	7.61967	7.04732	7.63305	7.35112	7.08956	6.75969	7.74382	7.69579	7.54758	7.77709	7.16353	7.30503	7.87459	8.72106	7.63029	7.41918	7.83814	7.9123	8.12071	7.86603	7.67834	7.37438	5.16568	7.41674	7.58744	7.78738	8.24447	8.07092	7.58615	8.1511	7.57094	7.99609	7.98383	7.69649	7.37848	7.70335	7.23839	6.56495	7.79867	6.59913	7.52528	7.4565
					BTF3L4	7.12577	7.43614	6.61075	6.2714	7.12399	6.66554	6.48087	6.54803	6.9347	7.11983	7.06692	7.04341	6.69825	7.80297	6.96278	6.9637	7.54158	7.0544	7.06768	6.92269	6.73782	6.37684	6.84973	7.47079	5.60987	6.81967	6.73781	6.99073	7.0533	7.46905	7.18198	7.04551	6.40544	6.62253	6.10503	7.06617	7.61371	7.44199	7.1561	7.50208	7.18063	7.15687	7.01852	7.45542
					LRRFIP1	7.49344	7.47601	7.37829	7.02565	7.22214	6.41352	7.91628	6.86246	7.02624	7.03743	7.20892	7.04662	8.1937	7.06693	6.17956	6.25356	7.42973	7.25996	6.3971	7.19845	6.90979	6.50336	6.89244	6.70484	7.10079	7.28089	7.24815	6.22963	6.68654	6.85267	6.82352	7.38002	6.89567	6.81786	6.79169	7.32658	7.38833	6.91583	7.06624	7.22863	7.20734	6.83621	7.15579	6.36247
					PARVG	6.77699	7.3726	7.43597	7.14641	7.41863	7.35387	7.69285	7.73783	7.48427	7.61723	7.48689	7.89362	6.79864	7.57842	6.78246	6.45994	7.317	7.06282	6.31166	6.47988	7.6811	6.99656	7.87413	8.1127	7.87623	7.79	7.03966	7.37266	6.89816	6.90609	7.25952	7.41339	6.91392	6.84213	6.74273	7.43888	6.63085	7.57206	6.84868	6.371	6.95564	6.59878	7.46038	7.08322
					ILF3	6.35728	6.30132	6.71047	7.05417	7.00899	6.8075	6.45736	6.74453	6.87559	7.33281	6.5659	6.78709	6.74393	6.93237	6.18466	6.18654	7.11071	7.14661	6.71151	6.86703	6.3411	6.6532	6.92502	7.24462	6.80288	7.41925	7.21093	6.7138	6.7538	6.33426	7.39632	7.03871	7.3127	6.42288	5.29622	6.24194	7.39429	6.39785	6.95285	4.98342	6.17598	5.98503	6.29585	6.49406
					BCAP31	7.80858	8.07455	7.35107	8.05534	7.86706	7.74251	8.16935	8.23979	7.67463	7.95824	7.81183	7.69081	7.84552	7.50615	7.43134	7.57897	7.53801	8.12959	8.00829	7.53993	7.93559	7.56665	8.05865	8.05009	8.35785	7.7563	7.87422	7.05438	7.95884	8.35182	8.0478	7.8015	7.77247	7.49414	7.78856	8.46303	7.56968	7.80996	7.54979	8.20562	7.96048	7.72005	7.66983	7.81436
					NIPA1	7.09712	7.16159	7.2164	6.88919	7.18443	7.1363	7.36763	6.8344	7.08933	7.14376	7.49439	7.67444	8.36064	8.09125	5.97086	7.28508	6.04228	6.92387	7.15513	7.71839	7.13496	6.85289	7.37674	7.23497	5.63199	6.34332	7.21435	7.06905	7.27452	7.24377	7.54305	7.15888	6.78728	7.13131	7.6024	7.22856	6.79727	7.01756	6.54515	7.8426	6.92967	7.16733	7.04368	7.17016
					RNASEH2B	6.93926	7.12005	6.67825	6.57051	6.70119	7.24356	5.46496	6.88072	7.3206	6.9899	6.9727	7.30938	7.23128	6.60538	5.81851	7.62635	8.07294	6.96716	6.54893	7.00394	7.41324	6.56272	7.09867	7.11519	7.08835	7.19131	6.66241	6.68592	6.93987	6.87888	7.36905	6.75953	7.09117	6.70718	6.74886	6.58052	7.25252	7.09591	6.86395	7.225	7.07727	7.16309	7.22685	6.74178
					SEMA4D	7.37653	7.19132	6.88306	6.85758	6.54107	6.91114	6.21232	7.28091	7.03227	7.25304	7.32342	7.59839	6.92658	7.1206	6.37963	7.70609	7.51126	6.9404	6.65918	7.4963	7.75175	7.59473	6.10256	7.50795	7.06523	7.19346	7.19803	7.28534	6.92966	7.06292	7.47362	7.73251	7.15925	6.54261	6.84783	7.3138	7.07318	6.05606	6.17194	6.74031	6.83548	7.12763	7.90314	7.13306
					ARFGAP3	6.79105	6.93182	6.5806	7.50605	7.71375	7.21571	7.89099	7.14996	6.77808	7.3266	7.55775	6.99131	8.04462	7.35695	7.95121	5.73728	6.12664	7.3306	6.91942	7.15846	7.16441	7.38101	7.31398	6.53736	5.8342	7.21237	7.27108	6.98758	7.14272	6.45658	6.71188	7.3341	7.46402	7.55509	7.37352	6.67305	7.72987	6.95516	7.67419	6.49018	6.10086	7.40245	6.5658	6.61554
					SPART	7.21048	7.61771	7.64019	7.77614	7.24533	7.34208	7.61595	7.58564	7.18904	7.71039	7.83189	6.97006	7.84217	7.81114	7.1014	7.55255	7.02925	7.01982	6.9519	6.48078	7.37328	7.57058	7.18212	6.87993	7.26042	6.68923	7.7125	7.17262	7.31814	7.38279	6.39959	7.67392	7.50871	7.16091	7.45507	6.7943	7.95669	7.7378	6.95259	6.55319	7.44653	7.07518	7.28822	6.83771
					MORF4L2	7.29966	6.97235	6.78993	6.37583	7.51792	7.57545	6.70265	6.97907	6.90539	7.06848	7.22967	6.44913	6.57921	6.90375	8.21854	6.01363	6.13242	6.52102	6.84426	7.37217	7.01703	5.76068	6.74459	7.4491	7.4961	7.29629	6.42251	7.15781	6.71668	6.80978	6.9692	6.94255	6.55773	7.51864	7.02838	6.63469	7.2636	6.99	6.96321	6.20841	7.07282	6.53457	6.25152	7.44999
					BMERB1	7.34621	7.10142	7.95378	7.19225	7.74999	7.89696	7.3188	7.65845	6.94439	7.19119	6.79674	7.17448	7.13066	8.38354	6.5224	6.57328	7.5014	7.29757	7.5819	7.17271	7.37424	7.71627	7.39429	8.47246	7.66252	7.47541	7.44559	7.78659	7.67195	7.41131	7.83132	7.03121	7.04201	7.19619	7.59189	7.10585	7.59745	7.58915	7.67453	7.96063	7.20787	6.31095	7.17967	7.44281
					INTS12	7.40986	7.29571	7.30039	7.63059	7.57434	6.88879	7.42079	6.7976	6.98174	7.45614	7.02056	7.08518	7.55248	7.02791	7.53623	6.30169	6.40927	7.48961	7.31584	7.40582	6.83902	6.59507	6.88913	6.97065	7.30892	6.99375	7.40834	6.71725	6.8694	7.01414	7.1908	6.86684	6.76689	7.63033	7.34161	7.42386	7.4654	7.46529	7.21631	6.42167	7.12774	6.73067	7.59234	7.44738
					ITPK1	7.17768	7.22083	6.96699	7.24602	6.8445	7.48638	7.5547	7.60688	7.60157	7.25936	7.31038	7.1946	8.28017	8.40942	6.55806	7.03346	7.71881	7.42454	6.94854	7.61443	7.59574	7.5286	7.48269	7.1355	7.37083	7.22105	6.72105	7.47913	6.49779	7.79983	7.63827	7.89929	7.73793	7.50262	7.3318	7.95655	7.41071	6.89759	7.56487	7.22537	7.20455	6.83519	8.19916	7.45092
					EFTUD2	8.39693	6.57076	6.60128	6.6396	7.37402	7.24947	5.98678	7.40372	6.77859	7.09597	7.31515	7.38529	8.36357	6.63505	5.99342	7.32234	7.04849	7.2657	6.63929	6.55454	7.43639	6.93231	6.40202	6.64568	6.59805	7.41054	6.9628	6.93551	6.90691	7.46501	5.44857	6.97316	7.06783	7.41644	8.02702	7.39352	6.5522	6.75374	6.94601	7.25288	7.64579	7.08179	7.60096	7.63551
					SPHKAP	6.90423	7.76602	7.12474	6.87336	6.96809	6.60854	7.15391	7.04775	6.80154	6.88252	7.2729	6.96372	7.05629	7.26984	6.57388	6.56774	7.49204	7.8364	6.87863	7.35846	6.43393	7.23484	7.26039	6.47322	6.93499	7.40476	7.28067	6.91021	6.64344	7.24962	6.70451	7.53488	7.05955	7.09981	6.80171	7.42432	7.18842	6.96067	6.9278	7.33925	7.02348	6.68143	5.85564	6.97216
					ATG13	7.01156	7.12144	7.32331	7.21443	7.16271	6.80773	6.74978	6.47962	6.92588	7.02327	6.61847	6.66828	6.83944	7.95306	7.06284	6.22625	7.12815	7.03694	6.921	7.0518	6.58122	6.95439	4.65001	7.70029	6.85332	7.09573	7.39619	6.86324	7.3379	7.24796	6.9435	7.20705	7.71933	5.7133	7.20685	7.50059	6.24089	7.39312	7.46159	6.79739	7.26129	6.31876	7.10039	7.09165
					API5	6.44289	7.59182	7.05229	7.40508	7.34021	6.94946	7.30251	6.61701	7.70007	7.3953	6.66799	7.01011	6.88397	7.07938	7.04356	7.0849	6.06992	6.63229	7.41839	6.74313	7.02858	6.55494	6.72623	7.48071	7.23051	6.38648	7.46968	6.39985	7.5153	7.05623	6.98602	7.54719	7.45682	6.41516	6.70853	6.98138	7.34644	7.07666	7.36072	6.7835	7.1512	7.08959	5.91355	6.29418
					MPC2	7.90261	6.33017	7.1297	7.46999	7.61079	7.70589	7.89067	8.15339	7.08689	6.88185	7.36788	7.43255	7.29678	7.66281	6.64958	7.97141	6.52673	7.21426	7.51171	7.55248	7.25877	7.58799	6.94904	7.31584	7.01505	7.4836	7.50455	7.63056	7.10696	6.87328	7.57993	8.13216	7.51158	7.40893	7.21174	7.24743	7.78518	7.22944	6.83489	7.83126	7.41537	7.80376	7.69153	7.40949
					CTDNEP1	7.40409	7.32081	7.24995	6.86005	7.06216	6.77634	7.55938	7.0805	6.88899	7.06178	7.20777	7.47775	7.85347	7.06829	6.66937	7.369	7.22735	6.62852	6.88124	6.73841	6.60163	7.46919	7.27998	7.21073	7.09982	7.01327	7.15829	6.70514	7.2568	7.60255	6.45175	7.82518	7.10408	6.92297	7.14839	7.44364	7.50054	6.6023	7.5114	6.76831	7.15151	6.87128	7.67188	6.7982
					SLC25A39	7.26546	6.84505	7.09342	6.54784	6.66888	6.23585	5.99532	7.00911	6.7959	7.12613	6.95801	6.70493	6.62586	6.85171	7.7711	6.88834	6.85431	7.6031	7.12586	7.3538	6.88572	7.55704	5.965	7.17713	7.37921	7.13646	6.94522	6.8715	7.07241	6.77897	6.70754	7.40993	6.75204	6.11116	7.28061	7.0499	6.58374	7.40687	7.31672	7.00399	7.28114	6.9078	7.34919	7.04528
					TPCN1	6.59769	7.22749	6.27245	7.19713	7.63756	7.09042	6.93288	6.10786	7.10768	6.69934	6.84351	7.55332	7.64817	7.03768	6.33434	6.38992	7.36368	6.11945	7.65069	7.57057	7.33859	7.04686	7.24168	7.45118	7.48192	6.85543	6.40795	7.43943	6.68533	7.17672	6.98555	7.06736	6.72415	6.68633	6.85268	6.81968	7.44675	6.63865	7.59307	7.18221	6.62951	7.26337	7.79516	6.86362
					MAPRE2	7.16201	6.89354	6.99665	6.72165	7.67998	6.67794	7.10385	6.94651	6.99361	7.62177	7.43118	7.38386	6.82775	6.97643	8.24271	7.50926	6.07604	7.73935	6.22498	7.15938	7.07894	7.22118	6.9166	6.2978	6.12365	7.38097	7.32555	7.40236	7.45984	7.30034	7.61359	7.31263	6.92467	7.16877	7.36234	7.06486	7.06968	7.14901	6.85915	6.207	6.98323	7.41715	7.53627	7.36663
					NOX4	6.84451	7.98791	6.59071	6.34171	6.32296	6.87482	7.76438	6.89101	7.14548	6.81568	7.04847	6.90873	8.30467	7.04353	6.41148	7.23426	7.24665	6.35604	7.39237	6.24586	7.16448	7.14966	6.23988	7.27572	5.63744	6.93852	6.93548	6.69421	7.62475	7.11003	6.53335	7.64993	7.34365	7.84209	7.54028	7.36248	5.8073	6.76383	5.79629	6.81154	7.10461	6.44279	7.0657	7.28408
					PDE2A	7.00295	7.15392	7.37996	7.46674	7.0853	6.94628	7.70955	6.94251	7.02995	7.48535	6.929	7.12298	6.89869	7.04894	8.1633	7.75115	6.91905	7.55395	7.21725	7.2129	7.68321	7.07007	6.69024	7.30086	6.13062	7.16762	7.18195	6.79274	6.53869	7.32668	7.4643	7.40316	6.8335	7.25789	7.5234	7.35671	7.26218	6.75562	7.55559	7.53677	6.85057	7.4305	7.19494	7.75296
					LGSN	6.31206	6.3497	6.94449	7.68016	7.63066	6.91887	6.72789	7.18242	6.83334	7.26525	6.68388	6.80995	7.54931	7.0946	6.27141	6.43936	5.67789	7.18657	6.49295	6.71721	5.97784	7.36201	6.87694	7.57994	6.80455	6.79197	7.1069	7.03093	6.4623	7.21111	6.78469	7.04018	7.29778	5.7213	6.72422	7.08567	7.75161	6.71781	6.94463	7.38304	7.28372	6.96039	6.60637	6.35505
					TMEM30A	9.77015	10.2809	10.0217	9.96621	10.1895	9.68749	9.5711	9.68637	10.1326	9.99069	10.1792	10.3601	8.50073	10.5538	9.76383	9.66964	9.83888	10.0352	10.0338	10.2713	8.93216	9.37946	10.3973	10.0936	10.2875	10.32	10.0333	10.2681	10.4388	10.1902	9.82232	9.52137	9.67917	9.70129	9.98181	9.88983	9.74895	9.88383	10.1845	10.4659	10.5432	10.6494	9.59035	9.40307
					BANF1	7.25596	7.31073	7.54454	6.96866	7.61334	7.30241	7.44138	7.70088	6.60749	6.87107	7.65559	6.76507	7.95854	6.38297	6.71376	7.47541	6.95979	7.82644	7.32658	6.41221	7.18162	7.57434	6.99505	7.40809	7.62894	6.69331	7.16703	7.02729	6.81828	7.10984	7.49075	7.51413	6.9873	7.34502	5.94674	7.80918	6.97166	7.30482	6.84254	7.17091	6.87911	7.33535	6.58074	6.5158
					AMFR	7.497	7.04958	6.73142	6.81906	7.41074	6.98759	7.26061	6.77109	7.11505	7.28816	7.38401	6.9814	6.75644	6.88588	7.51233	6.94023	6.49782	6.90145	7.29724	7.47826	6.78047	6.72019	7.03508	7.63074	6.94944	7.18971	7.13413	7.51301	7.68571	7.35288	5.81144	7.43433	7.32088	6.99648	7.37987	7.00472	7.03595	6.47335	7.40992	7.48439	7.0535	7.19076	6.66531	7.39723
					TMX2	7.51926	7.34845	7.57186	7.10134	7.25425	6.7308	7.22981	6.88468	7.3972	7.14113	7.46119	7.70754	7.3036	6.43844	9.51204	6.43951	7.27516	6.95203	7.54509	6.59935	6.50216	7.26752	7.28038	6.89899	6.56456	7.06297	7.45543	7.41091	7.56518	7.2496	6.62717	7.06619	7.27984	7.5655	6.93527	7.07196	7.07466	7.53716	7.55985	5.98639	7.12693	6.34381	6.66762	6.66539
					NHSL1	6.8576	7.85791	7.14685	7.01647	7.38881	7.30041	5.65594	7.628	7.28477	7.37632	7.50424	7.00809	6.53311	7.59708	7.31527	8.00306	6.99675	7.64059	6.906	7.38727	6.85113	7.1825	6.77407	6.35093	6.58133	7.11663	7.20126	6.89289	7.06946	7.27297	7.53297	7.23123	5.82747	7.42181	7.28564	7.39849	7.71921	6.89951	6.56265	6.94456	7.50854	7.12022	7.29814	7.10751
					ABCC3	7.54678	7.38452	6.91009	7.47324	7.68027	7.18077	7.73643	7.70446	7.71948	7.55834	7.3574	7.87844	7.89729	6.61168	7.78354	8.35543	6.18789	7.63478	7.56829	7.43393	7.70296	8.00971	7.28911	6.42984	6.65881	7.33343	7.43421	7.7951	7.03945	7.52326	8.32611	7.63342	7.87558	7.34571	7.88234	7.15063	7.70524	6.51684	7.73848	5.87862	7.30878	7.98696	7.62143	7.66349
					PHLDB1	7.78009	7.0124	7.37295	7.01173	6.5534	7.30804	7.47397	7.24002	7.12071	7.29286	7.26836	6.77768	7.31371	6.54897	7.79221	7.45535	9.11621	6.37594	7.52519	7.10525	7.90141	7.41406	6.02321	7.19177	6.91059	7.41497	6.59483	6.9363	7.25797	6.78481	7.42268	7.24051	7.38762	7.39411	7.78727	7.34133	6.60904	7.33014	6.8782	7.50092	6.70838	7.1835	7.15939	7.48938
					DOK3	7.38425	7.27009	7.56395	6.66098	6.26192	7.10041	7.06899	7.10863	6.76443	6.79607	6.98704	7.47586	6.80987	7.04008	6.30075	7.68324	7.08915	6.9044	6.88819	7.37173	7.37735	7.45069	7.53017	6.40256	7.65389	7.16697	7.09194	7.25561	7.00609	7.1748	7.40662	6.61517	7.14102	7.09669	6.62553	7.00087	7.2958	6.6555	7.51629	7.49205	6.96158	6.94231	7.52503	7.53667
					MYL12B	8.11702	7.99124	8.18296	8.21485	8.04458	7.9832	7.94339	8.6861	8.12474	8.16215	8.33564	7.89142	6.8491	8.41639	8.16981	8.13394	8.1964	7.62385	7.83596	8.05254	8.62891	7.24851	8.93963	8.44928	8.66036	8.77243	8.29207	8.59933	8.09594	8.11524	7.6604	7.72472	7.96927	8.04464	7.80202	8.25818	8.02448	8.08707	8.75817	8.77567	8.76231	9.0254	7.48626	7.51814
					MTHFD2L	6.86121	6.94592	6.70752	7.05454	7.27693	6.98414	7.48591	6.52331	7.1908	7.3383	7.10154	6.76495	7.49689	7.03071	7.04539	6.36776	6.98652	6.50116	6.57377	7.05222	7.81494	7.55187	7.6282	7.77632	6.91273	7.74433	7.34534	7.01002	7.41552	7.31111	5.24953	7.0706	7.41144	7.26684	6.45503	7.06402	7.12926	7.22352	6.97568	7.94473	7.78765	7.1634	6.67172	7.51092
					ANG	7.3061	7.39737	6.86694	7.65109	7.68688	7.68719	7.37669	7.46501	7.92625	7.77257	7.3294	7.81808	7.91651	6.69014	7.90833	7.97506	7.20813	7.6867	7.75157	7.16267	6.57643	7.561	7.51726	7.45807	7.6052	7.32053	7.57	7.60156	7.01418	8.22768	7.29	7.15534	7.35253	7.95685	7.89661	7.91964	7.75968	7.73509	7.14637	6.62397	6.84464	6.14064	7.39747	7.02706
					BTN3A1	7.02489	6.12163	6.65453	6.96484	7.36858	6.81576	6.51404	7.7924	6.54808	6.81513	7.13729	7.37346	8.1582	6.94563	6.1668	6.18067	6.87174	7.45305	5.98781	6.89934	6.71231	7.25669	6.83642	6.92942	7.27124	7.23075	7.19832	7.00232	7.65008	6.77314	6.6816	6.99668	6.62434	7.25021	5.82678	7.63231	6.39466	7.14047	6.8421	7.51119	6.73635	6.51137	7.02321	6.72811
					SLC1A5	7.52003	6.51623	7.32518	7.11642	6.54373	7.14334	7.7358	7.28119	6.96326	7.51585	7.28224	6.49041	6.68896	6.82983	6.90388	6.87322	6.87286	7.33107	7.39741	7.30547	7.02467	7.10005	6.97773	6.99205	7.38854	7.42813	7.30392	6.56832	7.14205	7.07961	7.56944	7.54307	7.35108	6.46898	6.43887	7.22878	6.58387	7.2231	6.98766	6.84501	7.43724	6.8446	7.27899	6.90837
					CRHR1	7.22618	7.40171	6.94817	7.10361	7.55435	7.54616	7.77161	7.18473	7.18146	6.93178	7.26234	7.00343	6.69431	7.15273	6.99571	7.69625	7.34886	5.69332	7.59778	7.09208	7.16865	7.28679	7.33798	7.08534	6.67533	7.08286	7.1719	7.1972	7.09952	7.17139	6.40852	7.33209	6.3611	6.66761	7.35039	7.40476	7.21997	7.57114	7.78213	6.59386	7.656	7.53373	7.50996	6.4693
					SLC39A12	7.14046	6.04423	7.57946	7.4984	6.851	7.84621	7.41146	7.23548	7.17398	7.32384	6.82564	7.21637	6.68523	8.37748	7.11959	7.166	7.21672	7.32107	7.70843	7.36838	6.66768	7.38235	7.07157	6.60504	6.91243	7.25139	7.17525	7.39804	7.32331	7.14008	6.93247	7.3216	8.11681	7.20474	7.0494	6.99643	6.73355	7.32435	6.50618	6.88509	7.15158	6.26585	7.32704	7.3953
					SLCO2B1	6.95226	7.99504	8.03833	7.71012	7.9929	7.72666	7.85906	7.65153	7.47841	7.99878	7.98676	8.26995	6.84875	5.47817	7.7625	7.11557	8.15899	7.90661	7.70907	8.18587	8.25358	8.08708	9.22734	9.39635	9.13753	9.27367	7.64966	8.08365	8.01891	7.53605	7.76914	6.67501	7.17305	7.21386	7.54195	7.55197	7.16592	8.10357	8.07704	8.44209	8.18163	8.41551	8.50584	8.03244
					LAMTOR2	6.69474	6.92228	7.38659	7.72749	7.74545	7.88073	6.87842	7.52313	6.90624	6.90008	6.97522	7.08433	6.14969	6.43914	6.9042	8.1642	7.46177	7.09801	7.25752	7.15544	6.23425	7.13479	6.83001	7.60275	5.80283	7.53143	7.18466	7.16479	6.93565	7.18079	6.82208	7.42234	7.5146	7.31565	7.49993	6.72879	7.56527	7.30512	7.02575	7.07505	7.22298	6.50997	4.83883	6.83038
					NGLY1	6.82254	6.86426	7.04816	6.24911	7.31071	6.7031	8.2473	6.84192	6.81301	7.47495	7.1124	6.90553	7.87109	7.51755	5.89345	7.64982	8.44848	7.74563	7.1988	7.00998	7.19446	7.27817	7.31223	6.65163	6.33545	6.92018	7.24089	7.17765	7.25231	7.01398	7.56382	7.0389	7.11161	7.04456	6.66468	7.44345	7.31784	6.95585	6.5664	7.98177	7.408	6.44191	7.23118	7.493
					EXOC7	7.2453	6.50823	7.27473	6.92472	6.76057	7.20467	6.93156	6.96865	7.02722	7.23481	7.43484	7.53465	6.43577	8.12716	7.32291	6.01408	6.88506	6.91007	6.31274	6.64938	7.04489	7.02702	7.72787	6.71858	7.29823	7.33643	6.83179	6.61057	7.36533	7.13823	7.29453	7.04345	7.06067	7.33148	6.38029	7.15254	7.16045	6.51964	6.83784	7.88564	7.34609	7.41169	6.77794	7.02404
					MDM2	7.3296	6.86897	7.22897	7.14865	7.48682	7.31813	7.05175	7.05953	7.3702	7.35154	7.25259	7.45398	6.88018	7.05163	6.4107	8.13711	7.24631	7.2543	7.17397	7.01021	7.51908	6.26285	7.47198	7.1836	6.43304	6.7787	7.48531	6.80166	7.41567	7.12212	7.20668	6.23974	7.35176	7.33736	7.42105	7.7126	7.12532	7.48077	6.59189	7.39772	6.85485	7.00963	7.60857	7.21004
					NR1D2	6.47701	7.01147	6.47544	6.9108	6.75482	6.35606	6.0582	6.98048	6.64097	6.74896	6.64325	6.49983	7.04627	7.17784	6.46116	6.38669	8.24748	7.66374	6.80735	7.016	7.12525	6.16744	6.93233	7.30505	6.50489	6.72375	6.73266	6.77333	6.72802	6.6571	6.13549	7.00712	6.74079	6.8625	7.24034	7.27787	6.87126	6.6263	6.904	6.55184	7.57549	6.53056	7.17224	7.16954
					YPEL3	7.57921	7.58741	6.5838	7.35636	7.47096	6.71105	7.44669	7.09745	7.00178	7.11621	7.07257	7.32306	6.88548	7.94051	6.91148	7.65683	7.04223	7.39258	7.33927	7.447	6.50293	7.23534	7.01717	7.53181	7.55166	7.02349	6.94025	6.91094	7.30582	7.53252	7.51419	7.78963	7.41632	7.22929	7.05716	6.79159	7.13194	7.42781	6.24612	7.48805	7.1113	6.72216	6.04112	7.2828
					ZNF529	7.29647	7.51113	6.92912	6.85338	6.04543	7.36774	6.85685	7.48571	7.08531	7.33825	7.25331	7.11329	7.28053	7.88303	7.1139	7.43036	6.97059	6.74433	6.96501	7.43276	6.07571	7.15065	6.93834	6.73528	6.58989	6.89783	7.15998	7.08471	7.75206	7.47939	7.61678	7.57391	7.35959	6.66057	7.31931	5.67707	6.82205	6.78598	7.23066	6.95513	7.39499	7.32193	7.49407	7.29718
					NUPR2	7.3046	6.18016	6.51809	6.95281	6.72643	7.27723	6.97297	5.74824	6.6006	6.11312	6.66608	6.58787	6.72041	7.12615	7.07057	6.37518	6.84966	6.92174	7.30146	6.70864	6.72014	5.60854	7.49485	7.08334	6.79588	6.52227	7.22968	6.3305	6.21237	6.53269	6.41388	7.45261	6.94887	6.96949	6.33097	6.82595	7.15655	6.80275	7.62925	7.24727	6.86108	7.53238	6.82975	6.07547
					CT47B1	8.03907	8.23219	8.59232	8.12368	8.60672	8.04221	7.94961	7.72521	9.0682	9.01827	8.67009	9.10357	9.18202	8.92292	8.93367	6.5699	8.57098	8.60933	8.96349	8.64372	7.37109	7.50331	7.45874	8.44369	7.90615	8.32857	8.08005	7.84396	8.08377	7.93726	7.55605	8.56906	8.44747	7.61046	7.96771	8.4559	8.31524	8.43687	9.06401	8.69158	9.07223	8.74081	7.66254	7.89637
					FKBP5	7.60273	7.77712	7.40796	7.70578	7.72172	7.60602	8.30358	8.27655	7.49772	7.4608	7.75466	7.68955	8.48659	6.73576	7.47193	8.17932	7.0011	7.51822	7.76003	7.08232	7.30854	7.11353	7.61414	7.60786	7.45103	7.45746	7.7554	7.04538	7.40526	7.1843	7.68931	6.94792	7.73686	7.64072	7.85618	7.85992	8.04043	7.91624	6.99641	6.75685	7.53139	6.66352	6.91315	7.3452
					BORCS8	6.13538	7.12244	6.5512	7.04906	6.25397	7.28875	6.27266	6.97262	7.05389	7.07187	6.89528	7.03202	6.84809	7.13015	7.82121	7.35819	7.29369	7.64834	7.14454	6.45205	7.50973	7.1863	6.6495	7.39127	6.45271	6.9524	7.43427	7.03678	7.50931	7.04197	6.83716	7.44261	7.70171	7.25979	7.17848	5.99896	6.40061	6.38816	7.10896	6.54458	6.56582	7.07733	7.6124	7.75386
					SLCO1C1	7.01562	6.42101	7.43525	7.21338	7.48718	7.14148	6.82708	7.02808	6.8755	7.121	7.1321	7.00188	7.65471	7.07131	6.39039	6.4696	7.31581	7.19698	6.86993	7.23994	6.19056	7.35726	7.21306	7.28535	7.30917	6.85527	6.83886	6.93345	7.09423	7.17143	6.64339	6.71609	7.32666	6.95945	7.03345	7.24787	6.87749	6.79963	6.88146	7.06247	6.67075	7.17531	7.38378	6.77872
					GLRA1	7.8855	7.46581	7.45077	8.08166	8.49272	8.04302	7.85916	7.75668	7.82871	8.06636	7.83914	7.90696	7.84184	8.78029	6.69603	7.97111	8.06216	7.79431	7.85847	8.06745	8.09365	8.64099	7.92313	8.5159	7.88843	8.50251	7.4815	8.32434	8.14125	8.12775	7.89843	8.80485	8.21438	8.47731	7.44797	7.42314	7.64415	7.55593	8.60148	7.81255	8.49801	8.11275	7.34615	7.64064
					PARP9	7.45308	7.30341	6.96726	6.93424	6.68782	7.08471	6.22527	7.32086	7.53709	6.61314	6.8157	6.61022	5.60776	7.31527	7.23206	7.35986	7.33695	7.60246	6.77222	6.57063	7.59159	6.36551	7.49488	6.70185	8.1241	6.88722	6.50795	7.13549	6.7931	6.55543	6.75688	7.29988	7.35376	7.44089	6.79181	6.85931	6.48837	6.75116	6.87741	7.28885	7.36587	7.21127	6.86651	7.19329
					FAM25A	7.16627	7.53511	6.13361	6.32922	6.69253	6.97173	7.34078	7.1936	7.25572	6.83849	7.09818	6.89965	7.42156	6.90976	6.88327	7.01884	6.35242	6.84627	7.01914	7.47446	7.28804	7.29519	7.04002	7.4841	7.33409	7.18217	6.93125	7.30322	6.78249	7.07184	6.75274	7.20283	7.54412	7.44001	7.27021	6.32042	6.95395	7.02692	7.18639	6.89358	7.11515	6.72959	7.13949	7.57339
					SLAMF9	7.10673	6.52272	7.03494	6.78689	7.04191	6.67397	7.39962	6.97578	6.6678	6.94543	6.9397	6.42104	6.69435	7.04888	7.14291	6.42842	7.01016	7.05489	6.94474	7.59082	7.41786	7.43906	7.39417	6.94463	7.53734	6.73755	6.91371	6.96312	6.68576	6.82735	5.40867	7.58937	7.21636	6.59652	6.85317	6.94461	6.08969	7.08792	6.02953	7.97597	6.99882	6.79714	6.9876	7.56909
					MANSC4	6.69767	6.45705	7.30259	7.44699	6.96639	7.07296	7.25277	7.34366	7.07169	7.15901	7.13587	6.81556	6.76907	7.9717	7.16698	7.76417	7.13363	7.25785	7.20438	7.02992	7.81579	6.40987	7.08611	6.84673	5.59391	6.83534	6.80015	7.45955	7.2103	6.8531	8.00273	7.71891	7.42838	7.10893	7.00413	6.48269	7.56474	6.51594	6.38497	7.5274	6.89365	6.80695	7.54146	7.51418
					PIP4K2C	7.47254	7.22312	7.60431	7.60546	6.5754	6.76484	6.75591	7.33954	7.35101	7.07287	7.00428	7.1471	6.93949	7.16216	6.47458	7.32316	7.02304	7.08634	6.73893	6.57015	6.81641	7.03496	6.79857	7.55506	6.65081	7.1977	7.07775	6.59401	6.97532	6.85623	6.69871	6.58431	7.23111	6.76266	7.15036	6.67986	7.57944	7.62866	7.30768	6.51966	7.14187	7.07705	7.26237	6.90668
					VSTM2B	7.18704	6.47746	6.84755	7.13017	7.21718	6.38871	7.53294	7.05604	6.98483	7.10706	7.23073	6.44964	8.22297	7.04117	6.39054	6.43253	7.45474	7.41257	7.62806	6.92702	7.13006	6.22218	6.82932	7.21701	5.67093	6.78893	6.97789	6.54447	6.66188	7.02223	6.86921	6.94696	7.02742	6.71725	7.30682	6.28399	6.61123	7.38425	6.87183	6.53226	6.85502	7.20368	6.78032	6.9516
					TMEM88B	6.7649	7.04811	7.20637	7.2326	7.4952	6.60432	7.0862	7.33663	7.19927	7.58537	7.47848	7.06184	7.53603	6.93071	6.90432	7.49484	6.92573	7.19133	6.65944	7.12822	7.27378	6.81763	6.18658	7.05352	6.78718	6.59453	6.92915	7.00953	6.61814	6.4433	7.64793	6.59822	7.4278	7.785	6.90869	6.26874	7.4487	6.751	6.4338	6.32281	6.8782	7.08818	7.73229	7.1683
					ANXA5	7.85089	7.94448	8.45988	8.10774	8.15756	8.10733	7.90358	8.13629	8.06203	7.97205	7.82598	8.23791	7.73442	8.50826	7.81963	8.19565	8.21766	8.16313	7.33298	7.91488	7.49067	7.91177	7.82426	7.98301	7.70197	8.07652	8.04866	8.31119	8.66293	7.95316	7.95801	7.97048	8.08004	8.41109	8.08854	7.85126	7.38041	8.06969	8.13509	8.17052	8.29772	8.2824	7.39446	7.96509
					ANXA7	6.97192	7.66577	7.38655	7.62564	7.73091	7.71727	7.60407	7.72531	7.91113	7.17989	7.37404	7.41646	7.32772	6.09152	7.90717	7.56988	7.59826	7.13402	7.66161	7.08984	7.38344	7.79944	8.02001	7.03965	8.11146	7.1754	7.08581	7.16031	7.37193	7.43579	7.66317	6.60204	7.53495	7.83694	7.18213	7.90972	7.65072	7.80495	7.5814	7.69321	8.18576	7.46962	7.22938	6.85591
					SYNCRIP	7.13356	7.16455	7.19393	6.92743	7.01493	6.00774	7.01753	7.24376	7.55159	7.37913	7.0955	7.08603	6.28107	7.44313	7.43992	5.76227	7.25522	6.19859	7.02612	5.66287	7.16729	6.6118	7.53308	6.97152	7.03839	7.43226	7.24976	6.90946	6.60646	7.26368	6.60971	5.96113	6.16681	7.62293	6.57919	6.60534	7.54438	6.78212	6.70635	6.28477	6.8248	7.42273	7.51567	7.28136
					FBXW12	6.9651	6.71986	7.29957	7.09191	7.36963	7.3773	7.58082	7.13046	7.19378	7.07119	6.70495	7.28187	6.65059	8.33372	6.95555	7.51583	7.43108	6.49734	7.56386	6.83964	7.31611	7.70378	6.59517	6.51233	6.30374	6.0713	7.38995	6.75501	6.57121	7.56834	7.18055	7.09988	7.58518	6.89889	7.22535	7.66403	7.31058	6.50336	7.277	6.96558	7.12631	7.36966	6.94517	7.48248
					EPS15	7.55489	6.96951	7.64041	7.56969	8.02993	7.53189	7.22697	7.53773	7.738	7.30335	7.29384	7.20938	7.09194	6.37884	8.00804	8.02608	7.55758	7.33263	7.24961	7.53489	9.33898	7.78641	8.02318	7.41257	7.81782	7.89108	7.68828	7.74807	7.82949	6.71618	7.60906	7.3249	7.68047	7.874	7.67779	7.31511	7.26179	7.36495	7.0888	7.61505	7.57706	7.73291	6.18085	7.60384
					CLDN10	8.20924	8.36166	8.09569	8.0468	8.12586	7.75928	8.41787	8.64452	7.80691	7.59968	7.93943	7.93761	8.34185	7.79667	8.13519	8.56713	7.91616	8.33821	8.19005	8.10253	7.55467	7.86114	7.37898	7.3664	6.11555	7.65402	8.19323	7.79475	8.05858	7.59017	8.23656	8.34201	8.15007	8.20592	7.75845	8.18741	8.01767	8.07855	6.87417	7.50879	6.79562	7.7414	7.8462	8.34905
					MGAT4A	6.75077	6.75451	6.69168	7.26051	6.78032	7.14212	5.14256	7.08568	6.8832	6.49264	6.79144	7.23691	6.52679	6.64184	5.91333	5.86243	6.87093	7.01662	7.43384	7.54494	6.84615	6.45868	7.96756	7.75356	7.63492	7.45201	6.8664	6.97352	7.03803	7.01244	7.40901	6.1893	7.23373	6.72276	6.54561	6.58876	6.46921	6.22777	6.93618	7.69796	7.31364	6.42448	7.83223	7.34213
					NPTN	7.2698	6.89722	5.63589	6.28255	7.20829	6.95473	7.1715	7.3996	7.07206	6.9154	6.88693	7.24743	7.05726	6.40509	6.83324	6.89932	6.46554	5.99378	7.10334	7.96482	6.85016	6.52027	6.35314	7.59188	7.3392	7.43758	7.09632	6.02545	7.1029	7.10749	6.33693	6.56454	6.67815	7.03526	7.04042	6.06113	7.27707	7.10989	7.74395	6.52023	7.02749	7.01531	6.97389	7.50943
					MAFF	6.88754	7.00323	7.46473	6.83456	7.29994	6.80642	6.93529	7.4776	7.04258	6.89873	6.791	6.71346	7.97629	6.81109	6.78982	6.86614	7.07739	7.21356	7.76788	6.51165	6.14609	7.15801	5.09919	6.53576	7.58932	6.44409	7.43668	6.30771	6.45493	7.32379	7.04587	7.20108	7.22987	7.31171	7.29906	6.85433	7.51248	6.6409	6.53822	6.70032	6.78697	6.90473	6.33909	7.10845
					SAMD4A	7.12555	7.43754	7.05311	7.46223	6.96508	7.40396	6.84196	7.09908	7.28718	7.1047	7.47489	6.93094	7.54965	6.89248	7.40828	7.81323	7.13468	7.22651	7.39534	5.99369	7.36845	6.87097	7.38883	6.06174	6.38816	6.88264	7.02619	7.66189	7.65906	7.54599	6.84353	7.62566	7.08404	7.0361	7.69412	7.63975	7.39185	6.68188	6.86446	6.72766	6.7541	6.30675	7.2837	6.46837
					SH3D21	7.3388	6.41184	7.43806	7.57283	6.4692	7.28066	6.71973	7.24707	6.78998	7.2466	6.84962	7.27177	7.99257	7.25111	6.56772	7.34433	7.24345	6.93234	7.32571	7.41991	7.33857	7.53198	6.89945	6.90015	6.75928	6.53424	6.85021	7.4728	7.4034	7.40675	6.97232	6.33723	6.94792	7.08635	6.43587	7.19066	7.34768	6.98463	7.59403	7.08547	7.19441	7.44977	7.70259	7.4207
					SMIM6	7.32592	7.51331	7.27691	7.3681	7.24606	7.43001	6.9452	7.21648	7.07702	6.91316	6.75674	6.77756	7.29424	7.49433	6.82696	6.80049	6.77171	6.6627	7.21799	6.61591	6.78819	6.64567	5.6776	7.10809	6.94444	7.05718	6.82104	6.97078	6.68909	7.24597	7.07685	6.948	7.01131	7.15528	6.29315	7.62641	6.63238	6.61527	7.36	6.49693	7.3547	6.93711	6.94627	7.19675
					SMIM10	7.56041	7.6342	7.09127	7.57862	7.76128	5.75207	6.72278	6.74883	7.62123	7.3619	6.96596	7.11872	8.79635	6.76113	7.00065	6.13144	7.58738	7.52944	6.9383	7.71648	7.01877	7.20569	6.81706	6.72907	7.46456	6.56974	7.02633	6.71856	6.79138	7.41482	7.29145	6.33255	7.36682	7.43491	7.4192	7.17076	6.72048	7.15365	7.71424	6.55779	6.74242	7.49938	7.24364	6.6438
					MROH9	7.47588	7.09547	7.8945	7.3741	7.53917	7.63503	7.6782	7.84575	7.74232	7.27777	7.52378	7.05606	8.75616	6.94895	6.22808	8.0702	6.54477	7.36618	7.52386	7.37607	7.99718	7.98572	7.23871	7.61411	7.1679	7.63448	7.44413	7.26735	7.59534	7.88684	6.55567	7.70245	7.24055	7.18877	7.33455	7.59457	7.90793	7.66607	6.92794	7.34969	7.36571	7.34009	7.2841	7.56051
					TWNK	7.51588	7.49754	7.75795	6.89249	6.98611	6.96359	7.9775	7.52005	7.46024	7.23198	7.23603	7.22151	7.04772	8.18094	6.57667	6.58198	7.1531	6.61738	7.02624	7.52492	7.55494	7.38992	6.46273	8.00445	7.2894	7.08911	7.01531	7.04725	6.71518	7.75385	6.69148	7.18062	6.86466	7.18772	7.81151	7.16776	7.19744	6.83828	6.69311	7.366	6.71218	7.51656	7.83668	7.5261
					PLIN3	7.1819	6.96599	6.6378	7.33357	6.19578	7.3767	6.92064	7.02787	7.31884	7.11992	7.06605	7.31686	7.50736	6.19134	6.2951	7.76516	6.88343	7.23435	7.12961	6.4182	6.49122	6.93511	6.56681	7.09597	6.96916	6.98321	7.4445	6.21101	6.95861	6.87644	7.77093	7.01198	6.81134	7.04812	5.74989	7.76082	6.98685	7.65117	6.43569	7.14337	7.05248	6.66722	6.52664	7.5237
					DDHD2	7.40073	6.91422	7.22303	7.24434	6.73107	7.41449	6.40991	6.52821	6.99645	7.23543	7.26626	7.30752	6.49893	7.61066	7.34564	7.75298	6.90554	7.05726	7.11038	7.44248	6.57063	7.35644	6.844	7.34092	6.09803	7.04168	7.02817	7.54287	7.34436	7.50163	6.80913	7.24804	6.82129	7.66127	6.99086	7.15165	7.03066	7.63919	7.55232	7.26991	7.47516	7.10331	7.09932	7.6145
					ODR4	7.31584	7.77088	7.40041	7.16829	7.59611	7.94374	6.85708	7.44586	7.5034	7.45045	7.52702	7.77916	6.88146	7.09634	7.71018	7.72218	7.66586	7.00948	7.285	7.11438	7.39276	7.19543	7.55022	6.92573	7.54368	7.411	6.91357	7.45531	7.64181	7.14424	7.19335	7.24362	7.81416	7.40022	7.07405	7.54758	7.42254	6.66385	7.71067	7.13233	7.65238	7.43173	7.25775	7.60043
					FLNB	6.39577	7.40423	7.6561	7.49553	7.47424	7.10348	7.40928	7.10377	7.16741	6.86074	6.85172	7.07746	6.97243	7.08024	6.47094	7.24096	7.70448	6.86304	6.74209	6.36376	6.76181	5.86928	6.26823	6.87866	6.10684	7.34739	7.22823	6.63288	6.46041	6.93664	7.18835	7.24081	6.56306	6.65301	7.26148	6.59105	7.92615	7.2866	6.8788	6.50787	6.77408	7.03804	6.74017	7.39123
					MTF2	6.8448	6.67371	6.67132	7.00276	5.79363	7.15393	8.00962	6.72979	7.07105	7.0593	6.89977	6.57905	6.67244	7.15413	7.11583	6.47072	6.23024	7.10839	7.14548	6.48917	7.44421	7.90528	7.51164	7.48206	7.24428	6.96964	7.27176	6.90384	7.21288	6.51742	6.91342	6.88119	6.52073	7.20058	6.67888	6.62675	6.85685	6.9114	6.8384	6.90179	7.01323	6.38337	7.40445	7.15326
					ARHGAP40	6.11416	6.4795	6.85986	6.90203	6.54725	6.81883	7.79895	6.93948	7.09672	6.99069	6.68752	7.42404	7.12497	7.46893	6.71012	8.13894	7.33188	6.89794	6.4339	7.16754	7.43106	7.49115	6.67353	6.3415	5.64845	6.97325	6.58576	7.32281	7.19046	6.59338	6.46268	7.3027	6.83786	6.93344	7.42895	7.49814	7.16783	6.25007	7.52043	7.61228	7.03521	6.84776	6.79032	7.37321
					ANKRD31	7.00014	5.86858	6.49039	5.72878	6.51302	6.79541	5.92496	6.26829	6.86209	6.532	6.69856	6.9166	6.74057	7.22758	6.49642	6.69415	5.45706	6.66071	5.71146	6.95145	6.74752	6.98976	6.17552	5.95803	6.70288	6.50485	6.72945	6.05084	6.85636	6.22406	7.65951	6.62382	6.7437	6.59199	6.70305	5.66205	6.56571	6.36266	7.11667	6.26006	6.99719	6.87158	7.57933	6.35185
					FXYD6	7.5065	8.0414	7.00466	6.88654	9.01745	6.90072	7.48206	7.25137	7.70584	7.45107	7.56152	7.28492	8.36903	7.45473	7.64153	6.62595	7.59378	7.17943	7.18448	7.65281	7.54306	8.16131	7.98192	8.2783	8.38537	7.90179	7.8533	7.15736	7.93002	7.60818	7.79918	7.20319	7.30908	7.74019	7.71574	7.1498	7.19573	7.20535	7.68579	8.45814	7.86685	7.88176	8.14072	7.62044
					TMEM41B	9.15675	8.34485	8.81477	9.14134	9.24212	8.96487	9.26221	9.16444	8.43821	8.70938	8.23714	8.66167	8.5195	10.2236	9.21195	8.83517	8.6558	9.27178	8.984	9.0282	8.36258	9.03727	8.39338	8.03844	8.31522	8.12945	8.4877	8.87879	8.74306	8.62527	8.97264	9.48301	8.58662	9.1015	8.71099	8.62381	8.95499	9.07772	8.58557	8.4138	8.84582	9.14638	8.86099	7.73889
					LDHA	9.01198	8.88276	9.09868	9.00261	8.37742	8.98313	8.42912	8.65367	8.69769	8.65721	8.86019	9.14785	8.63586	8.25109	8.56371	8.21548	8.78117	8.68305	8.82377	8.84806	8.35446	8.8347	9.08618	9.25875	8.87791	9.13503	8.54084	8.79156	8.56639	8.78003	8.7483	8.68697	9.04773	8.7762	8.68215	9.19647	8.75488	8.84411	8.64411	8.93703	8.45124	8.62758	8.82535	8.65277
					STARD3	6.79451	6.81727	7.55041	6.82407	6.49554	7.09386	6.93957	6.7129	7.44797	7.17038	7.24559	7.12897	8.07739	6.32642	6.43811	8.57872	6.45308	7.28924	7.167	6.78358	6.68396	7.06583	6.77752	6.71762	6.57357	6.25472	6.70257	7.17377	7.48502	7.32938	6.51372	7.51702	6.61913	7.85136	6.91335	6.79892	6.67684	7.31785	6.39488	6.66625	6.3521	7.47652	6.54249	7.08997
					HES7	7.57506	7.5262	7.1335	6.55697	7.35823	6.88747	7.09936	7.61585	6.90285	7.12834	7.14077	6.95732	8.20361	7.86006	7.12605	6.30034	7.31594	6.64359	7.14206	6.96107	7.71997	6.07931	6.20499	6.94026	6.65238	5.98043	6.50592	5.93507	6.62031	6.41614	7.19895	7.45044	7.27343	6.92713	7.32896	7.73048	7.13799	7.49553	6.46041	7.25178	7.25136	6.89081	5.88736	6.88932
					GDPD1	6.96468	7.035	6.92949	7.10329	6.59641	7.43303	7.33989	6.84338	7.19988	7.11331	7.1324	6.79244	7.59593	7.02349	8.24754	6.2913	7.32254	7.3118	7.59118	7.2808	6.87094	7.45279	6.92048	6.65733	7.01677	7.01208	7.47304	6.67068	7.39686	6.90375	6.87746	7.07715	7.42765	6.71537	6.93123	7.24908	7.2221	7.27493	6.48833	7.94463	6.99089	6.87885	7.204	7.14052
					MTUS1	7.39458	7.2949	6.96948	7.11835	7.72481	7.40179	7.39741	7.74567	7.49305	7.64425	7.48838	7.12057	7.98963	6.32524	7.2327	7.25226	7.29981	6.69087	6.9432	7.6312	7.46167	7.42311	7.42148	7.41827	7.16573	7.92572	7.25023	7.20275	7.29133	6.323	7.11738	7.75328	7.28785	7.53161	6.96845	7.23244	6.7858	7.15257	7.56355	7.14419	7.06637	7.47001	7.06371	7.19868
					MPP1	7.50986	7.38242	7.83049	6.83257	7.60302	6.71983	6.62464	7.40799	7.5338	7.2539	7.26786	8.01185	7.72453	8.02105	5.68	6.58201	7.25438	7.98993	7.02791	7.16996	7.29784	6.46504	8.08488	7.58859	8.04083	7.81016	8.02333	7.4621	7.38009	7.95582	7.6968	7.56746	7.02812	7.73023	7.03942	6.56367	7.72541	7.03773	7.70184	6.93835	7.93885	7.68652	6.10256	7.4888
					PABIR2	7.0255	6.77756	7.0759	7.44195	7.10228	6.59745	7.77518	8.27836	6.98701	6.81187	7.10628	6.92647	6.75081	6.93636	6.21014	8.50573	6.79916	6.61788	6.86512	7.33371	7.13908	7.01953	6.62181	6.22462	7.97372	6.63131	6.95059	7.27454	7.43571	6.34169	6.09261	6.87475	7.12971	6.84358	7.13425	7.0749	7.87326	7.71086	7.16995	7.15355	7.53831	6.71364	7.13191	7.01788
					FLI1	7.31445	6.88889	7.18844	7.38788	6.99398	6.93979	7.2299	6.96504	7.59038	7.26947	7.30554	7.12948	6.35823	7.52257	7.19721	7.6605	7.46743	6.87502	5.1862	7.28629	7.24172	6.67307	7.72627	7.37262	6.76966	7.65032	7.35602	6.73004	7.39361	7.02821	6.44493	6.38149	7.18064	7.13609	7.18894	7.78487	7.45083	7.30877	7.47685	7.89842	7.89149	7.54917	7.51188	7.06946
					TMEM178A	7.23834	7.00895	7.24933	6.96275	7.2214	7.32554	7.51561	7.01488	7.60719	7.64396	7.30493	7.78794	7.59399	7.88497	7.19951	7.38662	7.48669	6.96022	7.1623	7.05692	7.60811	7.32367	6.35048	6.68278	7.15532	6.58506	6.92418	6.87953	6.68943	7.37981	7.41402	7.05196	7.77577	7.4335	7.40473	7.59039	7.3405	6.30155	7.31744	6.60437	7.51773	6.70465	7.36164	7.18588
					KCTD7	6.62363	7.10212	6.38109	6.96858	6.62962	6.76356	5.92877	7.13603	6.72131	7.23982	6.80843	6.74681	7.94286	6.68643	7.2198	5.86133	6.74541	6.28418	7.48777	7.5483	6.09862	6.91535	6.82887	7.0728	6.34124	7.50301	6.69767	6.74587	7.03585	6.99559	6.58249	6.97878	6.81047	7.05038	6.93873	6.55622	7.30768	6.92778	7.11506	6.75424	7.33201	6.52367	6.68004	7.03511
					BIRC5	7.9143	7.40481	7.30872	7.22091	7.62239	7.53917	7.47263	7.55694	7.48083	7.41211	7.95535	7.65379	6.63247	6.79373	7.799	6.87844	7.26327	7.42309	7.4963	6.41353	7.50196	7.6227	7.47207	7.66176	7.69752	7.72206	7.5975	6.8333	7.4084	6.68385	7.96212	6.76916	7.28975	7.27156	7.30147	7.84203	7.17122	7.04962	7.29876	6.63991	6.69764	6.85713	7.35437	7.77203
					PLA2G7	7.89293	7.96975	8.09825	8.2672	8.32096	8.2247	8.10226	8.33005	7.75676	8.42486	7.98122	7.89482	8.07653	8.20637	8.46271	6.6511	7.48691	7.14331	8.30501	8.28219	7.38562	7.46384	8.37366	8.11612	8.07768	7.89284	8.07962	7.37077	7.92245	8.50179	8.00826	7.84089	7.96061	7.79549	7.96742	8.18949	8.41557	8.16914	7.23874	7.68933	7.51999	7.87332	7.77101	6.88919
					PCDH11X	7.52614	7.22136	7.67639	7.56361	7.07136	7.23114	6.94652	7.27949	7.49142	7.46589	7.73284	7.16093	6.9902	7.21337	7.37427	7.38037	6.83128	7.35074	7.11084	7.95338	8.01101	7.31531	7.40183	6.79668	6.488	7.04785	7.32755	7.31528	7.326	7.62145	7.5451	7.67504	7.24184	7.37468	6.40049	7.45323	7.34819	7.4124	6.92499	7.34156	6.95842	6.19381	6.98209	7.60804
					TSPAN3	8.08837	7.68546	7.40827	8.38924	7.04315	7.29913	7.50277	7.67607	8.08581	7.4857	7.94535	7.00452	7.60979	7.01491	7.82713	7.85795	7.60722	7.0402	8.24735	8.1065	8.21633	7.16478	7.72221	7.76184	7.97577	8.0196	8.27184	7.53473	7.73232	8.08291	7.81785	8.00574	7.98314	7.83548	7.99453	7.90824	7.54629	7.47933	7.75891	7.95185	7.8419	7.81776	7.58995	7.89074
					TJP2	7.10024	6.63001	6.93939	7.11787	6.79177	6.14924	7.17101	6.82575	7.42123	6.88369	7.26592	7.59565	7.12678	7.2696	6.71435	7.49432	7.07106	7.10892	7.14935	7.08598	7.3177	6.89345	6.54543	7.38632	6.57039	6.58467	6.45216	6.68664	7.37404	7.09632	7.7348	7.6658	7.34444	7.31831	7.20307	6.88413	6.98514	6.21005	7.31409	7.24912	7.36433	6.77506	6.81416	7.70739
					BACH2	6.58886	6.79753	6.70318	6.87053	6.52545	6.55851	6.89437	6.73364	7.1568	7.10819	7.09114	6.77092	7.42475	7.75911	6.97632	6.24206	6.50938	6.81034	6.66663	6.4423	7.99845	6.25365	6.80184	6.31325	6.71012	7.12195	6.70589	7.03102	6.84635	7.23406	7.33416	6.56383	6.99629	7.07368	6.66243	5.86483	7.35142	6.91677	6.39925	7.54075	7.33977	6.70064	7.54102	7.58256
					ZNF736	7.27733	6.54557	8.00394	7.14865	7.2273	7.55839	7.4529	7.86582	6.95833	7.56519	7.02108	7.21411	6.96677	9.01222	6.51929	6.50502	6.73398	7.45747	7.41437	6.88842	7.4181	7.61638	7.48941	7.01264	6.7421	6.71523	7.0624	6.70439	7.15553	7.04291	7.61727	7.08724	7.07406	7.20113	7.27761	6.85571	7.08747	7.24127	7.47677	7.94202	7.28203	7.57302	6.16086	7.18669
					STRBP	7.70329	7.88032	7.20764	7.569	7.5996	7.63693	7.54137	7.53413	7.03857	7.13271	7.18927	6.68799	7.58033	6.97836	7.83807	6.99288	6.40077	6.55711	7.37933	7.13382	6.55788	7.06555	6.78391	7.38658	6.28004	7.55098	7.54255	7.33472	7.39974	7.39958	7.74039	6.61139	7.1412	7.37489	7.21839	6.99765	7.42564	7.16316	7.29596	7.46886	7.35884	7.34373	7.37673	7.08536
					PET100	7.91714	7.46535	7.76453	7.26159	7.89503	7.20219	7.66387	7.68104	7.51224	8.32345	7.46765	7.41719	7.42437	8.02144	7.36315	7.86343	7.50056	6.88847	6.9995	7.71014	7.27769	8.23812	7.9168	7.87252	7.68738	7.41371	7.63183	7.53666	7.17647	7.5188	7.68422	7.29219	7.41999	7.42678	8.24674	7.9226	6.90727	7.4782	7.57478	8.08517	7.64559	7.91407	7.59224	7.01868
					ZEB2	8.0086	7.3536	7.885	7.37134	7.75978	7.55679	7.17677	7.63801	7.85351	7.89342	8.04774	7.70585	7.76437	7.68081	7.06053	7.46373	7.84197	7.69465	7.54041	7.83339	7.4765	7.98693	8.47553	8.3218	8.48606	7.85523	7.46566	7.61615	7.98692	7.38854	7.46486	8.00422	7.87122	7.52999	7.53622	7.35196	7.65256	7.26544	7.95773	8.04617	7.96257	7.93137	7.41058	7.79913
					TENT4A	7.28024	7.38343	7.32146	7.6374	7.33922	7.33017	7.71274	7.65953	7.29895	7.41778	7.29322	7.41322	6.75132	6.9804	6.26572	8.03488	7.06542	6.85302	7.1456	7.36644	6.46732	7.08787	7.54253	7.13997	6.0353	6.74183	7.02953	7.0462	7.09164	6.87221	7.25493	7.305	6.74203	7.05912	6.42821	7.11799	7.48704	6.46086	6.19851	7.17238	7.25536	7.68944	7.20891	6.85526
					AGA	6.97934	6.96127	7.04262	7.9767	5.87079	7.29491	7.80338	6.88368	6.85823	7.14994	7.06207	7.26009	7.87715	7.29536	6.49822	6.54934	6.82347	6.61667	7.11238	6.86885	6.98081	7.16036	6.99595	7.17269	6.68714	6.39161	7.0117	7.02723	7.00846	6.8692	7.134	7.09182	6.80776	6.91347	7.21615	6.77913	7.3862	6.82112	6.70074	6.3502	7.37209	7.16682	7.14415	6.82067
					GLRA4	6.85919	6.61398	6.66967	6.87486	7.36498	7.04651	7.32044	7.14081	6.56256	6.80002	7.24574	7.06616	6.73388	6.89841	6.32739	8.06596	6.7876	6.57826	6.97364	6.74316	6.8181	7.03334	6.81509	6.14602	6.73072	7.1499	6.51845	7.4088	7.35639	7.3308	7.71079	6.60972	7.26515	6.64168	6.40068	7.0872	7.42217	6.80506	6.83567	7.50333	7.10118	6.50168	7.78738	7.38808
					TECPR2	6.95193	7.09878	6.52588	6.89068	7.10037	7.18632	7.14898	6.79521	6.55054	7.04794	6.97315	7.39184	7.60718	7.28585	6.41654	7.68787	7.32919	8.5396	7.38066	6.06189	7.415	7.12631	6.99082	7.23399	6.20081	6.6013	6.42854	6.90573	7.01079	7.26416	6.32996	7.40735	7.27566	6.81453	7.55477	7.32748	6.72188	7.17585	7.09765	6.9451	7.15982	7.57684	7.99375	7.56125
					TSFM	7.2648	7.40207	7.35203	6.83714	7.15085	7.53251	7.35747	7.80243	6.97134	7.35448	6.8116	7.21806	6.83457	6.99399	7.14042	7.64893	7.00893	6.84124	7.36115	5.49522	7.39263	7.61172	7.09208	6.68731	7.06705	6.97288	7.55654	6.88152	7.6238	6.94405	7.14376	6.30098	6.98259	7.58571	7.3271	7.29182	5.86128	7.3289	7.30197	7.37109	7.07732	7.49349	6.54402	7.20205
					SLC38A6	7.03291	7.09587	7.29361	6.79251	7.39398	7.12878	7.09866	7.32098	7.25962	6.79354	7.06345	6.88275	7.77476	7.03625	6.35786	6.31515	7.28826	7.3602	7.45059	7.05282	6.83438	7.02026	6.30645	6.49686	7.67176	7.09882	6.26891	7.15484	7.4168	7.06563	6.56243	7.21238	7.34534	6.52154	7.50322	6.61341	7.51244	7.0486	6.75741	7.26006	6.6886	6.9796	6.82731	7.22662
					PGM1	7.1944	7.24879	7.11422	7.2956	6.61303	7.37109	6.99801	6.67962	7.26999	7.14078	6.99725	6.90081	8.24776	6.5891	6.62653	8.30707	7.8756	7.29552	7.00559	6.97078	7.19197	6.91132	6.22959	6.87215	7.05068	7.23319	7.79017	6.40021	6.94433	7.40851	7.47707	6.96668	7.55195	7.50946	7.60552	6.57285	7.32992	7.17376	7.41746	7.71923	7.42584	7.07639	7.34211	6.93335
					KIF21A	7.30098	7.3205	7.39891	7.6976	7.51183	7.44651	7.28	7.36054	6.80904	7.23529	7.30875	7.40104	6.67585	6.82855	7.88308	6.96382	6.70663	7.23814	6.59637	7.59918	7.80063	7.13414	7.09228	6.4049	7.40569	6.88422	7.47678	7.01466	7.03814	7.27016	6.60935	7.06288	7.78882	7.56902	6.89698	7.39774	7.28479	6.60553	7.47747	6.98107	7.22518	7.01698	7.11226	7.96666
					NEBL	7.08802	6.62154	6.47922	7.01637	7.28872	7.25806	6.15612	5.99738	7.36534	7.14684	7.10052	6.62614	6.89689	8.49067	6.3459	7.12194	7.17031	6.91872	6.73703	7.06548	7.40365	6.80392	7.19884	8.04135	7.38359	6.41052	7.24523	7.28951	6.77246	7.28265	7.38314	7.38858	7.12902	7.17737	6.40047	6.3955	7.61803	7.36651	6.28373	6.61535	6.47606	6.71874	7.42581	7.36641
					MAN2B1	7.13465	7.7162	7.57978	7.65173	7.21096	7.51132	7.5955	7.73341	7.85352	7.56558	7.77659	8.04807	6.96162	7.85621	6.9026	6.96273	7.2934	7.39826	6.7922	7.50101	6.96283	7.77938	7.36148	7.55213	8.36045	7.9698	6.84008	7.65783	7.63013	7.21963	7.07057	7.43197	7.26976	7.32017	7.10946	7.90081	7.36819	7.74001	7.22524	7.47578	7.46016	7.71175	7.66158	7.41314
					SERINC5	6.68071	6.63096	6.58881	7.64023	7.30526	7.52067	7.09556	7.41363	7.00238	6.81609	7.4693	7.06482	7.50804	7.16114	7.17685	7.21902	7.49081	6.4864	7.57673	7.28972	7.50938	6.67	6.15254	6.89004	6.74689	6.9043	7.49794	7.58048	7.22691	6.57904	6.77163	6.78364	7.35898	7.59804	7.37681	7.12944	7.74215	7.20063	6.78729	6.61332	7.31063	7.11035	6.92015	7.57002
					POLL	6.50338	6.60894	5.13091	6.00354	5.96679	7.21125	6.47611	6.45011	6.64977	6.48606	6.87707	6.0565	6.66248	7.30099	6.3835	6.66097	7.09915	6.93996	6.27817	6.95302	7.65126	7.72215	6.44043	6.91824	7.48841	7.49824	6.72918	7.40327	6.96965	7.19742	6.76847	6.79144	6.97942	6.60337	7.45382	6.2378	6.66687	5.84752	7.07224	6.62727	6.80301	7.49703	7.29359	7.30765
					LDHB	8.29063	7.85763	8.16769	8.31955	8.16865	8.2406	8.655	8.33556	8.47766	7.93235	7.99188	7.87978	9.17431	6.79631	8.41774	8.02493	7.80971	8.41467	8.09467	7.1938	8.10414	8.19334	8.11521	8.78052	8.12793	8.5421	8.40542	8.47833	8.55107	8.22168	8.02759	8.10088	8.66079	8.23086	7.87114	8.09172	7.81226	8.16413	8.09852	8.05394	7.6841	7.72491	8.02541	8.08707
					C18orf63	7.49016	7.30071	6.69886	7.49471	7.79496	6.99232	7.00388	6.24861	6.7742	7.07995	7.0431	7.15296	8.20375	7.37813	6.78959	6.67734	7.45082	7.42229	6.73133	7.62686	7.17416	6.81814	5.70464	6.89568	6.73725	6.74205	7.44226	6.52339	6.82118	6.65383	6.7888	7.56076	7.22386	6.78374	6.47798	7.6163	7.53325	7.17934	6.243	7.40016	6.75651	7.02656	6.5959	7.32408
					GOLGA7	7.66002	7.42073	7.58182	7.27204	7.95962	7.92687	7.77075	7.14815	7.44791	7.91744	7.81871	7.94335	8.47159	8.41021	6.82082	7.94497	7.88531	7.42668	7.64584	7.79174	8.08705	8.16828	7.9117	7.85417	7.73635	7.50216	8.1073	7.5202	7.56508	7.60584	7.91203	8.09049	7.99591	7.86054	7.38606	7.39697	8.15332	7.72534	7.64534	7.19456	7.40091	7.90707	7.86466	7.58007
					ARHGDIB	8.85859	8.45366	8.97708	8.60397	8.78865	8.64668	8.65929	8.78539	8.63999	8.83893	8.56206	8.69016	8.74288	8.61338	8.43156	8.29306	8.52267	8.61777	9.05519	8.90073	9.44567	9.54626	9.92848	9.51971	9.75857	9.70854	8.31253	8.81201	8.67446	8.32519	8.67399	8.93526	8.5475	8.79342	8.24271	8.95591	8.52581	8.99523	10.0339	10.0817	9.73888	9.94589	9.09953	9.17258
					ARL1	7.26021	6.72914	6.4698	5.72809	7.06725	6.35457	6.67728	6.40313	6.92999	6.8805	7.0197	6.64399	6.38756	6.52208	7.14786	7.13724	6.51325	7.13982	6.9474	6.67099	7.16242	7.23624	6.80182	7.40969	7.05219	6.91252	6.63358	6.78841	6.82864	7.01917	6.1369	6.62607	7.33629	6.74861	6.24605	5.86015	7.66274	6.52081	6.92917	7.26368	6.9083	7.0236	7.08135	7.3575
					CPEB2	6.9179	7.54863	7.17168	7.14174	7.52288	6.2563	7.51699	7.27358	7.3917	7.27023	7.4944	6.8519	6.814	7.12846	6.37471	8.73803	7.18023	7.28576	7.08223	6.88824	7.79805	7.41911	7.77127	7.54089	7.17011	7.22029	7.23695	7.43686	7.2979	7.4046	7.27915	7.36696	7.0094	6.92942	5.99674	7.63259	7.4161	7.48916	7.5086	7.09727	7.70544	7.11007	7.83542	7.60375
					LGALS3	7.6144	7.54814	6.97104	7.68051	7.69567	7.18351	7.66393	7.53387	7.9845	7.82494	8.007	7.58	6.57458	6.76824	8.28031	8.43119	8.26114	7.72113	7.75012	7.77541	7.47414	7.62454	7.83525	7.55152	7.53728	8.07093	8.42432	8.60882	8.15041	8.58765	7.30977	7.29078	7.60581	7.67251	7.38017	7.07415	7.63912	7.70175	7.79406	8.23842	8.07684	8.49587	7.99567	7.00979
					SUCLG2	7.5498	7.60483	6.70206	7.67912	7.33166	6.90719	7.36551	7.1901	6.96801	7.27704	6.95533	7.26143	6.6563	7.72883	6.17353	7.52695	7.08817	7.39807	6.98015	6.56737	6.89997	7.93647	7.10098	7.24282	7.44621	7.29841	7.28818	7.05398	6.81553	7.13449	7.33245	8.01216	6.82541	6.67254	7.1842	7.0606	7.24921	7.64271	7.41846	7.22067	7.43633	7.03438	6.88583	7.6594
					SRPRA	7.22566	7.38298	7.44397	6.5148	7.05022	6.69528	6.93676	7.3867	7.16261	6.91158	7.05616	6.60409	6.24435	6.42549	7.94363	6.51842	6.61278	6.83133	7.85264	7.23006	7.3337	6.43426	7.72803	7.00068	6.9437	7.05701	7.24601	6.33102	6.48624	7.07191	6.37017	7.21108	7.14473	6.72104	5.68715	7.80802	6.92657	6.83896	6.719	7.31063	7.01066	7.0099	7.44107	7.48955
					PHETA1	7.20049	6.56014	6.94199	7.12275	6.94385	6.69663	6.86533	6.86611	7.28201	7.0079	7.35042	6.87574	6.52787	6.8826	7.4522	7.57984	7.59039	7.10839	7.28826	6.27425	7.76567	7.77889	7.66926	7.58415	7.03559	6.61639	6.66303	7.48831	6.67774	7.08075	7.34886	7.38407	7.45962	7.00372	6.92393	6.57413	7.44492	6.912	6.19413	7.18304	6.80666	6.78452	7.51811	7.22861
					IGLL5	5.67895	6.18263	8.4985	5.10112	4.88951	6.53749	6.15161	5.6277	7.94919	10.1215	7.83067	12.4847	9.19818	8.50111	8.54857	9.02364	8.94842	7.93509	8.264	8.87512	13.5715	13.0302	8.45527	8.58252	8.49078	7.71465	8.69915	10.3284	11.0908	8.99397	8.05648	8.64668	7.70063	8.09267	7.11286	7.12953	5.83265	7.17485	11.8109	12.7169	10.5573	11.5219	10.2245	6.66511
					ATP6AP1	8.1613	8.68219	8.27599	7.68583	8.05978	7.73259	8.00861	8.13923	8.37415	8.22737	8.1431	8.40773	8.14925	8.52584	7.39371	7.93369	8.63494	8.04429	8.70927	8.58974	7.83796	7.77869	8.74218	8.43125	8.55357	8.4998	8.64367	8.62581	7.44536	8.45719	7.7151	8.12614	8.21523	8.23407	8.30805	8.4711	8.06232	8.17609	8.15962	7.88248	8.72027	8.54887	8.58402	8.19704
					CTTN	6.9203	6.46149	6.89459	6.438	6.56632	7.25014	7.22896	6.82997	7.04355	7.25281	7.17449	6.89502	8.62686	7.19133	7.65478	5.55013	7.30348	6.7898	6.68212	7.16031	6.89229	6.82454	6.50718	6.26141	6.72948	6.20079	7.24746	7.14736	7.14664	6.84605	7.04742	7.28	6.56778	7.04893	6.46165	6.8597	6.55399	7.80204	6.90062	7.36528	6.83636	6.83181	7.52253	6.41233
					CLTA	7.17494	7.31153	7.75092	7.64324	7.23844	7.50197	7.71712	7.77228	7.22137	7.41399	7.42028	7.78767	7.4481	7.27641	7.51014	7.39213	7.34921	7.52809	7.83243	7.97973	7.82414	7.50442	8.19805	8.22141	8.26736	7.95923	7.6121	7.50458	7.67173	7.58386	7.6012	6.9104	7.60345	7.5852	7.84611	7.74198	7.69126	7.13969	8.16564	7.26416	7.45828	8.08219	7.82345	7.4898
					CD84	7.46453	6.89423	6.89603	6.47937	6.42608	6.65519	6.78229	7.14126	6.83333	7.03447	6.85339	7.67293	5.90964	6.91729	6.53302	7.67088	6.9307	7.15054	7.11617	7.7264	7.2592	7.42497	7.07847	7.7564	6.97914	7.49616	7.00896	7.24828	7.25164	6.89693	6.47854	7.58429	7.66408	6.66032	6.34677	6.62649	6.66421	7.28796	7.31554	7.24279	7.43816	7.67539	7.61236	7.26479
					PACSIN2	7.03634	7.56535	7.06388	7.1348	6.84321	7.31293	6.68627	7.04364	7.07321	7.01711	7.06706	6.99745	6.39685	7.9664	5.70472	7.70821	7.30176	10.0929	6.94856	7.36151	6.74453	7.96789	7.24322	8.02468	7.63428	7.74188	7.38399	7.42579	7.02414	7.50076	7.61749	6.94912	7.60095	6.95619	7.55962	7.57775	7.1857	7.04278	7.30767	6.94226	7.04503	7.38784	7.10305	7.06667
					NDUFA2	7.31245	7.12532	6.97739	6.99422	7.56917	7.76417	7.03944	7.03657	7.72548	6.94408	7.28313	6.78763	7.72448	6.47674	8.34756	7.03796	7.62425	7.31356	7.12637	7.72377	7.09269	6.93329	6.62187	7.51618	7.34643	7.41847	7.54694	6.7163	7.44305	7.49104	7.45744	7.24452	7.17202	7.32138	6.31518	7.07141	7.18423	7.57578	6.95815	7.46631	7.48092	7.27697	7.98359	7.47434
					CLDN11	7.92931	7.68329	8.12913	7.27727	7.50104	7.01084	7.14384	7.01209	8.33047	8.45776	8.71439	8.49235	8.33454	8.56024	7.53391	7.22451	8.73402	8.49793	7.76504	8.9806	8.9874	9.00252	8.6079	8.60353	7.92412	7.79268	7.95629	8.45827	8.11071	7.22317	7.98833	8.30361	8.21295	7.69791	8.70536	7.72088	7.90262	8.0268	7.90945	8.28723	8.56416	8.25623	8.86966	9.41617
					ARHGDIA	7.86989	7.8378	8.20288	7.52159	7.36143	7.39719	7.57077	7.84413	8.34989	8.02377	7.82551	8.52065	8.23189	6.93589	7.6247	6.89981	7.8506	6.97793	7.38405	7.53515	8.28517	7.71745	8.2435	8.25943	8.31359	7.72089	7.7587	8.1377	8.35567	8.32538	7.69614	7.18502	7.80149	7.61467	7.72413	7.7795	7.59293	7.68381	8.04696	8.63485	8.47789	7.4354	8.21759	7.77781
					BACH1	7.00778	8.09816	7.57874	7.67429	7.49158	6.48289	6.7146	7.50456	7.39995	7.52436	7.2466	7.66179	8.42733	6.28685	8.43734	7.12317	6.93212	7.70578	8.02569	7.15146	7.39223	7.37293	7.12818	6.89762	8.03826	7.36142	7.59457	7.74677	7.56892	7.22302	7.82968	7.23565	7.13054	7.46137	7.67983	6.8453	7.48274	8.09192	7.68505	7.59637	7.45369	8.08212	7.66681	7.49173
					TAF6	7.30518	7.27107	7.08033	6.792	6.78255	7.17547	6.88127	7.53207	6.87379	7.07644	7.11087	7.25351	7.38998	7.52403	7.76582	6.85255	6.96595	7.79402	7.61804	7.25674	6.9482	6.8912	6.0974	6.99925	5.79553	6.97706	6.98986	6.82248	7.05412	7.24167	7.10465	7.8085	7.03891	7.88163	7.27867	7.35884	7.14194	7.39913	6.79565	6.4601	6.50869	7.29811	6.83854	7.3838
					MTRNR2L1	7.14847	6.6325	7.62797	7.7372	7.03012	7.06013	5.58256	6.48077	6.89666	7.20992	7.61611	6.95951	7.51291	7.09992	7.46721	7.12509	7.18505	7.05026	6.62546	7.47772	7.01298	7.11716	6.59351	6.866	5.48005	7.76486	7.07203	7.08637	7.18492	6.87756	5.87193	6.28958	6.65562	6.90995	7.96765	7.30617	7.4426	8.16266	7.5131	7.87696	7.57054	7.21968	5.71407	6.45725
					HYI	7.21512	6.98353	6.66104	7.63177	7.22778	7.01123	6.73034	6.70108	7.11927	6.65221	7.12712	7.38506	7.4093	6.70247	6.79213	6.80623	6.95613	7.20161	7.07744	7.5081	6.97553	6.95785	7.20224	6.88084	6.60528	6.5101	7.45868	6.9731	6.19269	7.13481	6.9301	6.52403	7.02086	7.73254	7.09336	6.4261	6.53165	7.28533	6.53582	6.92227	6.98005	6.7299	7.38621	7.44609
					GSTO1	7.21221	7.50958	7.58875	5.72143	6.98324	7.57281	7.66481	7.17763	7.39899	7.46876	7.24436	7.34898	8.32907	6.8248	7.96167	6.01179	6.85185	7.02306	6.74058	6.05475	6.59471	7.20075	6.20855	6.97114	6.30981	7.39678	7.60239	7.63924	7.11917	7.50909	6.85094	6.875	6.68451	6.77881	6.46192	7.42402	7.66906	7.53079	7.0761	7.12254	6.385	6.57686	6.80102	6.99074
					SRSF10	7.06857	6.48884	7.33719	7.22752	7.02668	6.88087	7.2752	6.93314	7.4909	7.144	7.14457	7.31195	8.0117	6.94417	7.18632	6.55252	7.3414	7.27974	7.55703	6.98717	7.55384	7.02787	6.05471	7.01313	7.09259	6.93201	7.17149	7.23577	6.89795	7.57754	7.82383	7.46381	7.04562	7.21309	6.66061	7.42886	6.6	7.22711	6.9429	6.61334	7.1974	6.42066	6.66925	7.21857
					SEC31A	6.24058	6.9801	6.81933	6.71701	7.11614	6.71936	7.01508	7.57314	7.19088	7.01489	7.2868	6.80861	7.98569	6.8775	7.33678	6.07272	6.35391	7.41677	7.65833	7.34455	7.56007	7.07435	7.07467	6.96665	7.33809	7.23484	7.40976	6.97447	6.99822	7.11025	6.70936	7.00289	7.04935	6.90088	6.3292	7.36086	6.97221	7.50838	7.50772	6.97661	7.23938	6.57886	7.29923	7.75445
					SIRT6	8.02531	8.50955	8.7458	8.12801	8.64044	7.84445	7.59143	7.77925	8.77916	8.99701	8.79929	8.88689	7.33814	8.86682	7.11102	7.37899	8.67524	7.6896	8.39634	8.35317	7.10372	7.62969	8.91409	8.56417	8.64425	8.46757	8.11064	8.0245	7.79036	7.79827	8.20188	7.48652	8.09269	8.21043	7.90999	7.99096	7.86621	7.70096	8.61338	8.14988	8.72258	8.90288	7.21694	7.93581
					SLC24A2	6.95095	6.83577	7.46628	6.89083	7.4083	6.66433	5.87783	6.2951	7.24535	7.2687	7.30537	7.24811	7.9079	6.61997	5.89958	7.27049	7.39267	7.35476	7.45193	7.38759	7.48643	7.70627	7.09253	7.20016	7.22795	6.76303	6.80397	7.43884	7.45918	6.68863	7.25415	7.48694	7.6611	7.15789	6.84518	6.39447	6.96765	7.03692	6.74142	5.56905	6.9335	6.44369	7.09824	8.11459
					CORO1A	6.89371	7.20285	6.80638	6.18975	7.03408	6.74022	7.6773	7.06147	7.511	7.28587	7.42978	7.9097	6.51826	7.82964	6.27553	6.25517	6.58129	7.02867	6.64273	7.22656	7.4444	6.79461	7.9268	7.79642	7.49572	7.34383	7.1346	6.42353	7.28549	7.2145	6.59889	6.0273	6.70785	6.46539	7.27078	7.06602	7.0958	6.49428	7.02159	7.09956	6.29567	7.1505	7.18781	7.26987
					TMEM116	6.73198	7.15785	7.26252	7.17969	6.34919	7.53485	6.72349	7.51257	7.03637	7.02733	7.27055	6.83166	7.8354	7.13488	8.21335	6.46743	9.23669	7.12555	7.13865	7.65513	6.95575	7.04664	7.24359	5.91217	7.12876	6.27876	7.40771	7.42187	7.2242	7.2111	7.05262	7.09814	6.90643	7.3209	6.70826	7.4778	6.95986	7.80386	6.41766	6.50875	7.3995	6.98664	7.37582	7.22736
					ALDH8A1	7.10958	6.38309	6.99192	6.78649	6.4453	7.00675	7.17997	6.8963	6.91814	7.11129	6.94702	6.89066	7.51508	6.89113	8.52363	7.13266	7.07333	6.50954	6.77087	7.25015	7.12613	7.22345	6.61854	6.61237	4.96166	6.36712	7.08608	6.86929	6.80101	6.80628	6.85579	7.27313	6.9385	6.82232	7.53949	7.04353	6.42737	6.72942	6.91303	7.45397	7.50428	7.79892	7.51615	6.67755
					SECISBP2L	7.12321	7.28221	7.34753	7.06019	5.64981	6.93533	6.38403	6.80718	6.9187	7.24752	7.08723	6.43519	7.14748	8.19615	5.59507	7.59003	6.43912	7.69984	6.84835	7.04497	7.3905	7.51906	7.13354	7.41146	7.26219	6.83076	6.52987	7.02547	7.57919	7.05295	7.7112	6.96121	6.70106	7.06698	6.77285	6.66627	7.18995	6.92854	6.85547	7.3119	6.8707	6.27584	7.04295	7.08426
					RAB42	7.12076	6.71445	6.49315	6.40592	7.39751	7.25385	5.84528	7.26267	7.60282	7.3726	6.79005	7.3444	6.17465	6.26979	7.03873	7.39853	7.14713	6.75488	7.0718	7.67029	6.93072	7.41273	7.40527	7.29971	7.23872	7.29564	7.02398	7.26067	6.54134	6.49662	7.89744	6.96181	6.5884	7.2082	6.84468	6.34878	6.84927	7.2457	6.86838	6.95766	6.73232	7.24877	7.89224	7.57088
					FBXL5	6.84304	7.38532	6.28999	7.30049	6.75593	6.89023	7.39979	7.34768	7.64788	7.53513	7.332	7.15933	5.59764	10.7396	6.61001	6.62304	6.74002	7.11819	7.30948	7.34056	7.63519	7.09034	7.203	7.53191	7.43253	7.21437	7.69342	7.37365	7.27915	7.0915	6.78181	6.99596	7.55297	8.03472	7.06309	6.32297	7.44119	7.29162	7.10118	6.86445	7.2664	7.21344	6.83815	7.4497
					DOCK8	6.58296	6.53648	7.32713	6.79112	6.63155	6.07215	7.2539	6.71799	6.97603	6.90588	6.89379	7.03846	6.38119	6.51132	6.69751	7.59792	6.08537	5.83123	6.78277	7.10396	7.09717	6.69773	6.96123	6.69774	6.67999	6.79229	6.61355	7.18933	7.17347	6.19939	6.57697	6.75476	6.74608	6.20254	7.72338	6.1943	6.36702	6.56156	7.41878	7.66589	6.61452	6.95431	6.65929	6.59135
					MATR3	7.01519	7.50902	7.18385	7.30823	7.34892	7.28535	6.78049	6.98393	7.35816	7.18523	7.62179	7.55868	7.7475	6.50938	6.43678	7.66842	7.39319	7.08262	7.84807	6.5917	7.28102	7.23069	7.88344	7.72817	8.00725	7.49581	7.23099	7.55692	7.65299	7.51005	7.10485	7.0115	7.25229	7.50529	7.19524	7.40565	7.61742	7.4893	7.38935	7.69525	7.28622	6.77375	6.6926	7.49692
					MEPCE	8.28426	8.08559	7.84961	7.88916	7.47518	8.25332	8.313	8.32268	8.41072	8.52711	8.5671	8.17479	8.37549	8.30076	7.59315	8.64473	8.19004	7.77171	8.2586	8.5019	8.44138	7.97122	9.13726	9.11861	8.91521	9.01513	8.82072	8.72888	8.95969	8.94175	8.52115	7.92043	8.35299	8.23928	8.48014	8.54909	8.24941	8.34067	8.95367	8.82516	8.83614	8.13156	8.28812	8.51331
					ANKRD44	6.98427	6.87525	7.53494	6.71403	7.1907	7.19685	6.72307	7.69193	6.92406	7.18371	7.16129	6.8978	7.28592	6.59533	7.15108	7.57123	7.65599	6.92214	6.83042	7.04059	6.87555	7.57573	7.02904	7.09924	7.77601	6.87168	7.72721	7.01068	6.77814	7.11383	6.9523	7.54484	6.72339	6.39194	6.62781	7.45917	7.42845	7.28404	6.81213	7.10208	7.18204	6.71003	6.97749	7.50473
					CGGBP1	7.13981	6.67917	7.43802	7.34326	7.00638	6.4464	6.69615	6.75306	7.3727	7.14198	7.00816	7.21167	6.61129	8.38563	5.96899	6.04296	6.93038	7.18927	6.66673	7.65466	6.76113	6.87739	7.92153	7.47698	7.53442	7.41837	6.99196	6.85691	6.52722	6.95839	7.23034	6.4308	7.12062	7.43873	7.776	7.62908	7.53296	6.87407	7.14294	7.0865	7.45515	7.20878	6.92366	6.81845
					ZFP91	6.8843	7.08204	6.99805	7.93627	7.47513	6.92302	5.53244	6.72617	7.5985	7.23272	7.28684	6.74243	7.8418	6.12786	6.99002	6.98807	7.16813	7.31121	7.75811	7.59102	7.44721	6.77916	6.89687	6.72059	7.49319	7.514	6.80346	7.13124	6.86284	7.26939	7.11494	6.29472	7.06026	7.23011	6.56887	7.71208	7.31399	7.15058	7.40562	7.64337	6.98979	6.86212	6.29827	6.72585
					DPYSL3	6.93661	6.59153	6.1548	7.20876	7.45185	6.72463	6.61018	6.82167	7.17855	6.88111	7.06951	7.29614	7.67966	6.954	6.21682	7.54507	7.51943	7.03858	6.84817	6.89471	7.66567	7.36442	7.29196	7.06589	6.0958	7.31542	6.8601	6.37099	7.1106	7.51062	7.23052	6.35007	7.61076	6.80725	7.6253	6.95392	6.98416	6.87271	6.94889	6.31338	6.97695	7.81479	6.64806	7.09109
					OXR1	7.26041	7.1208	7.26971	7.52652	7.56811	7.22876	7.20455	7.57566	7.58826	6.77709	6.69717	7.27537	6.71486	6.95266	7.00464	7.03619	6.20042	6.72756	6.89186	7.13927	7.05348	6.91757	7.22348	7.20012	7.23552	7.09245	7.04358	6.98778	7.42205	6.74114	6.48187	7.10187	7.11115	7.16042	7.11462	7.66413	7.31971	6.55311	7.09713	7.08135	7.06542	7.64912	7.80886	7.43279
					HYDIN	7.17295	7.50977	7.72579	7.58536	7.10532	7.81305	7.81584	7.4246	7.5169	7.25087	7.48214	7.6293	7.89299	7.43327	7.49101	6.79436	7.41357	6.76119	6.96217	7.24641	7.88471	7.65328	7.74909	7.49512	7.16994	7.77055	7.55522	7.43077	7.23834	7.48474	7.17914	7.01933	7.77664	7.20098	7.40822	7.31265	7.18655	7.29189	7.79874	7.76799	7.90009	7.23353	7.5106	7.83894
					ATP6V0C	8.12266	7.89716	7.49694	7.54077	7.91489	7.91706	8.21765	7.98811	7.90825	7.9362	7.87866	7.84852	7.8224	8.06425	7.5771	7.66523	7.49578	7.60061	7.55858	7.2208	6.8625	7.29813	8.02488	7.92047	8.06075	8.30146	8.30095	8.03984	7.91209	8.43147	7.87672	6.62995	7.78023	8.09911	7.6797	8.24181	7.10052	7.98504	7.85061	7.58466	7.0961	7.15415	7.60579	7.08267
					ARHGEF12	7.18042	7.18491	6.97285	6.53979	7.02195	6.99622	7.4865	6.74094	6.79454	6.7995	7.02583	6.61472	6.8066	6.89871	6.13224	7.41494	7.44005	7.41135	7.43255	6.90511	7.06917	6.75588	7.48361	6.87653	7.87918	7.26834	6.59278	7.10615	6.30127	7.14765	7.57417	7.28165	7.28042	6.40664	7.23918	6.30445	7.03486	6.7851	7.24456	6.79357	7.10952	6.83882	7.0075	6.62467
					EIF4G3	7.36126	7.72689	7.27414	7.07421	7.023	7.91398	7.01726	7.49021	7.14597	7.78079	7.31548	7.98554	6.93194	7.63728	7.87905	7.12277	6.6486	6.52301	7.40538	7.74431	7.479	7.44281	7.50984	6.90409	7.45567	7.42535	7.57289	7.43654	7.26547	7.11232	7.54308	7.58932	7.74152	7.00804	7.15883	7.41748	7.26366	7.72591	7.45482	7.33194	6.96124	7.23674	6.70583	7.03687
					CPNE1	6.83201	7.39391	7.13559	7.42244	7.63071	6.8939	7.18881	6.71058	6.92212	7.14971	6.89853	6.88263	6.20259	7.27523	8.08714	7.35129	6.74711	7.72664	6.73452	6.88716	7.4513	7.2582	7.2475	7.06556	6.71605	5.8396	6.85374	7.05799	7.32393	7.15364	7.3009	7.25548	7.18223	7.13967	7.27113	6.9308	7.25048	7.00518	6.21885	6.68906	7.00928	7.50963	4.88	7.13428
					ATP6V1F	8.04266	8.31042	8.14967	7.82085	8.02069	7.9994	8.74013	8.67038	7.67777	8.08899	7.98968	8.21666	8.06686	8.56609	7.85651	7.24816	7.91616	8.08296	7.62791	10.802	7.86885	7.29381	8.47573	8.26044	8.54543	8.65041	8.33488	8.06502	8.27539	8.02213	7.92905	8.12741	8.59613	8.25625	8.32525	8.03923	8.08581	8.08376	8.56141	8.3101	8.7543	8.418	7.16165	8.00452
					DCAF6	7.01151	6.66084	7.50585	6.51805	7.45777	7.20348	6.06878	7.23891	7.4069	7.32264	7.27176	7.16843	7.61493	7.52993	6.98906	5.39321	7.15609	7.3293	6.92974	7.00913	6.95193	7.11983	7.33604	7.44038	6.80013	7.13575	6.50894	6.96706	6.72947	6.90969	6.41668	6.99746	7.24993	6.54718	6.82856	6.79627	7.23074	7.64917	7.08235	6.19331	7.36542	7.12999	7.5747	7.20161
					SMAP2	7.3478	7.83403	7.37586	7.68738	7.60068	7.99707	7.83739	7.58522	7.09291	7.62849	7.39185	7.36312	6.61255	7.07615	7.69437	7.8417	7.61138	7.23902	7.32988	7.69794	7.11842	7.46158	7.39997	7.68348	8.40234	8.12633	8.38202	7.55129	7.46301	8.49878	7.23404	7.37711	7.64879	7.79717	7.19847	7.27158	7.46561	7.64736	7.16855	7.7346	7.823	7.20123	6.81925	7.20037
					EIF3C	7.21747	7.96738	7.89959	7.07175	7.53733	8.14276	7.1796	7.93751	7.72425	7.72309	7.57952	8.28579	8.09195	7.74967	8.14733	8.51811	7.68173	8.34696	7.9085	8.16733	7.77093	7.89741	7.3324	7.46913	7.79391	8.12599	8.29816	8.07576	8.02795	8.46225	7.73449	7.77216	8.05452	8.38045	7.41921	7.98335	7.56461	7.59953	8.68501	8.47224	8.45831	8.86028	8.44175	7.79874
					ATP2C1	7.37612	7.76138	7.7718	7.60762	6.61832	7.62796	7.68258	8.08532	7.22965	7.60281	7.66268	7.39014	7.69597	7.92036	7.20588	8.18494	7.64244	7.61214	7.65554	7.17054	7.87631	7.97679	7.28851	7.79174	7.03831	7.90639	7.47542	7.30106	7.59776	7.06513	8.12333	6.90813	7.93326	7.67042	7.45882	7.22459	7.65598	8.07028	7.68153	7.73187	7.71343	7.50882	7.47076	7.94348
					MAG	7.97736	8.27534	8.43012	7.75617	7.58395	7.55818	7.40281	6.85999	7.96758	7.72771	8.05817	8.09373	7.99753	7.66335	8.28343	7.84153	8.97042	8.33574	8.50173	8.84736	9.02723	8.80879	7.99087	8.00898	7.06807	7.76365	7.4251	7.88905	8.56567	7.05122	8.26811	7.92218	7.40787	8.20021	8.42038	8.02223	8.56388	7.62881	8.31636	7.74897	7.93491	7.42114	8.80686	8.92793
					PEX26	7.49775	7.13162	6.88263	7.80418	6.83739	6.97199	7.75206	7.33118	7.18129	7.02906	7.03964	7.34356	6.62572	6.79885	8.15067	7.85919	6.48849	7.00186	6.67209	7.21516	7.55993	6.77489	6.76886	6.65802	5.98103	7.00926	7.09177	6.99596	6.67719	7.17429	7.48985	7.70089	6.18867	6.85391	6.75205	8.04212	7.29474	7.68655	7.02048	7.02195	6.36667	7.5142	5.48088	7.55204
					EPB41L2	7.65049	7.9295	7.48176	7.78216	7.02596	7.1735	7.5023	7.73728	7.89037	7.5715	7.56916	7.89284	7.38079	7.68642	7.80813	7.28898	8.23073	7.82203	7.83642	7.38662	7.66254	7.24722	8.40426	7.9495	7.36937	7.80282	7.36284	7.52331	8.02774	7.76452	7.97935	8.21051	7.82882	7.45829	7.55904	7.35549	7.44446	7.26442	7.86696	7.86699	8.03289	7.82901	7.00705	8.02898
					SUN2	7.45043	7.80675	6.94832	7.49255	7.2391	7.24073	7.0735	7.13604	7.77055	7.73349	7.72581	7.05076	7.98326	6.84011	8.57429	7.38491	7.62489	7.64112	7.2896	6.544	8.17802	7.42811	6.89495	7.18597	6.20185	6.92163	7.08498	7.094	7.38257	6.96387	6.94637	7.71185	8.00111	7.77658	7.31037	7.50127	7.2096	7.37843	7.59939	5.90551	7.24122	7.35627	7.3002	7.46956
					MYL6B	7.35803	7.03396	6.43432	7.61613	7.18054	7.13147	7.18	7.28167	7.36188	6.98077	7.09927	7.74783	6.53526	6.74861	7.68886	7.71689	7.00869	6.89384	5.97008	7.4701	7.41954	7.47899	7.53697	7.54951	7.20934	6.50711	7.21877	6.93711	7.34413	7.39317	7.31227	7.29972	6.54183	6.88821	7.22482	7.08657	6.62408	7.68283	7.43951	6.84239	7.25823	6.93813	6.69273	7.56039
					CALU	7.49959	7.05093	6.89436	7.574	7.50304	7.21264	7.47291	6.33119	7.18193	7.09735	6.96926	7.12818	6.203	6.51972	6.95175	7.7554	6.90963	6.64078	7.33512	7.27939	6.61116	7.34513	6.70666	7.13793	8.00177	6.75299	6.84332	6.73016	6.72244	6.41663	6.91917	7.59075	7.45283	6.75134	6.85546	7.09024	7.2626	6.99777	7.25037	7.33985	6.9664	6.87543	7.08163	7.07827
					CRABP2	9.56291	9.86106	10.2322	9.88503	9.88491	10.1154	10.8381	10.2633	10.0396	9.83805	10.1183	9.92968	11.0163	9.05076	9.91772	10.6403	9.91978	10.0042	10.3485	10.1751	10.4774	10.3329	10.1213	9.96187	10.3303	10.1847	9.92237	10.3063	10.1069	10.0184	10.4427	10.3104	10.2915	10.1166	9.88068	9.71435	10.1795	9.84913	9.80615	9.42531	9.99076	10.1124	10.5204	10.3631
					PPP2R5A	7.38219	7.10478	7.31674	7.14489	6.61532	7.56369	7.41948	6.96886	7.26359	7.49385	6.6777	7.1374	7.0408	7.28941	7.5064	8.03587	6.65553	7.56025	7.09767	7.01704	6.98332	6.83692	7.45133	6.83026	7.04013	7.00565	7.10114	7.03669	7.1598	6.98623	7.47318	7.5795	7.71762	7.5077	7.56119	6.9399	7.29607	7.3204	6.71342	7.29996	6.45113	6.65421	7.15314	6.9434
					KIF16B	7.46337	6.74944	6.36816	6.81665	6.90199	7.22371	6.6506	7.65048	6.91882	6.48429	6.73381	7.16878	7.97677	6.85681	6.67792	7.28821	7.78873	6.9076	7.5848	7.57214	6.28603	7.04134	6.88888	6.94216	7.3336	7.16348	6.62502	6.77964	6.76395	6.6056	7.59745	6.66266	7.72141	6.94393	7.01006	7.35627	7.54768	6.98715	6.14799	7.34891	6.69383	6.65577	7.15626	6.51096
					PMEL	6.85491	7.20177	7.91067	7.51989	7.15783	7.4099	7.01364	7.30141	6.55638	7.27965	7.1766	7.49756	7.19264	8.23738	6.68728	6.6173	7.44516	7.34492	7.32064	6.86451	7.30865	7.161	6.74754	6.93694	6.52382	7.00295	6.77043	6.87003	6.92142	6.99963	7.12541	7.21464	6.34306	7.96068	7.35678	7.20913	6.9625	6.88563	6.89237	7.45176	7.21259	7.46654	7.78878	6.73375
					NPL	7.46472	7.52588	7.85205	7.30444	7.53389	7.44737	6.50951	7.10539	7.64236	7.27359	7.49934	7.34925	7.23458	6.48982	7.48144	5.72073	7.91994	7.04232	7.61806	6.91187	6.87977	7.86539	8.12234	8.14524	7.79249	8.28119	7.46182	7.55852	7.74836	7.25824	7.04236	7.74346	7.50804	7.35907	6.25374	7.5605	7.60352	6.94949	7.44221	7.11544	7.613	8.09592	7.18799	7.85199
					SAFB	7.43295	7.15924	7.31182	6.79634	6.7338	7.46492	7.41067	7.25673	6.75934	7.19372	6.74877	6.91007	6.48065	7.76657	7.29706	7.43317	6.75505	7.08587	7.35831	7.59081	7.34639	7.34774	7.48055	7.21085	6.75668	7.65472	7.18507	7.41309	6.7283	7.28852	7.64563	7.45163	7.06692	7.02009	6.48547	7.21727	7.34639	7.5387	7.22137	7.34989	7.25471	6.69849	7.30966	7.19816
					C18orf21	6.89867	6.68498	6.93295	6.44393	6.76344	6.91434	6.80506	6.9362	7.0149	6.76678	7.09221	6.63449	7.35793	6.78635	6.83499	6.10946	5.68815	6.93161	7.14949	6.46891	6.6017	7.19703	7.26788	6.98192	6.80387	7.17843	7.50869	6.91642	6.78375	6.8265	5.82508	7.04012	6.61303	7.17755	5.53947	6.82823	6.52589	6.30584	6.965	6.47474	7.32242	6.67243	7.02638	7.86414
					PIGO	6.3007	7.2601	6.57491	6.40369	5.90327	7.16745	6.66805	7.31053	6.90398	6.92614	7.32729	7.21936	7.0427	7.44483	6.71371	6.81961	7.89274	7.02135	6.85011	7.42167	7.33137	7.2247	7.52884	7.56299	7.26804	7.09257	7.30746	7.71146	7.26379	7.10016	6.96325	7.05578	7.17518	7.43397	6.99456	5.66027	6.41349	7.25341	6.09079	7.7369	6.96093	7.42119	7.62333	7.50852
					NIPSNAP2	6.92892	7.08987	7.14738	7.2248	6.73916	6.89136	6.97099	7.10538	7.46747	7.47163	7.20674	6.85474	8.04476	7.16166	7.54953	6.79083	6.92976	7.5707	7.47118	6.41579	7.11267	5.59775	7.40305	6.88337	7.28724	6.67125	7.0695	7.69504	7.00395	7.12067	7.65865	7.64405	7.42999	6.71287	7.75029	5.84879	6.73521	7.26659	7.79937	7.25317	7.26826	7.36538	7.45082	7.42609
					UBE2E1	7.85032	7.28398	7.81156	7.26971	7.52953	7.76655	7.90728	7.70735	7.68676	7.37655	7.0485	7.74909	8.29188	6.74806	7.54547	7.21677	6.91534	8.25385	7.92421	7.21768	7.81383	8.13026	8.03792	8.57103	8.1362	8.19683	7.97814	7.95824	7.97325	7.53523	7.88654	7.5017	7.55605	7.46436	7.76939	7.09849	6.9191	7.77345	8.35668	8.43912	7.91536	7.53855	7.29486	7.9143
					UBE2G2	7.08813	7.19444	7.4905	7.59651	7.3173	6.8231	7.44618	6.81075	7.3539	7.43034	7.51755	7.33642	6.16197	7.17235	8.08005	7.29836	7.71501	6.88858	6.87494	7.66815	7.31562	7.27483	7.34466	6.99609	6.38174	7.28307	7.23796	7.21997	7.24927	7.42926	7.63491	7.32153	6.889	7.72477	7.36824	6.66411	7.06395	7.80492	7.26874	6.89711	6.94857	6.8221	6.84588	6.97444
					BMPR2	7.64457	7.04235	7.36757	6.24118	7.08764	7.68849	7.38979	7.24022	6.93017	7.21716	6.96723	6.73224	8.31904	6.62026	5.84003	7.55223	7.18164	7.24951	6.95651	6.89928	6.84033	7.27037	7.24959	7.61717	6.62922	7.35292	6.75135	7.13725	6.7666	7.40814	7.44067	7.04688	7.48444	7.13112	6.73197	7.30099	7.15975	7.13722	7.75681	6.78148	7.52354	6.97361	7.371	6.64501
					COX16	7.4416	6.45558	7.58702	7.30621	7.90928	7.40456	7.27872	6.69289	7.4457	7.0489	7.30548	7.36114	6.20531	6.52797	8.49553	7.49456	7.56945	7.22694	7.8112	6.51929	7.44353	7.81567	7.68438	7.3001	7.33068	7.59646	7.77426	7.35432	7.02926	7.12824	7.68332	6.71576	6.7764	7.14146	7.3167	7.09117	7.50911	7.45868	7.85372	7.58685	6.88263	7.53885	6.77824	6.8687
					PPT2	6.85354	7.0778	7.10552	7.48442	6.86102	6.78356	7.03522	6.94787	7.29905	7.23855	7.35552	7.28223	7.6782	6.51569	7.51767	6.71228	6.9004	7.278	6.75012	7.22069	7.29341	7.12646	7.23679	7.308	7.31063	7.20423	7.41897	7.11461	7.08701	7.31235	6.37606	8.09795	7.70933	6.75507	7.80208	6.3277	6.94813	6.2253	7.62156	6.81977	7.39927	6.74676	7.47694	7.54397
					CLEC17A	7.17891	7.42061	7.52735	7.88591	7.17203	7.79561	7.59078	8.28312	7.61967	7.54957	7.67973	7.47025	6.67845	8.91388	7.54992	7.49283	7.062	7.1896	7.32585	7.02709	7.8238	7.37627	7.33963	7.06116	6.69224	6.66268	6.99047	7.27003	7.21004	7.34248	7.61563	7.62304	7.59589	7.43794	6.9508	7.44293	7.21128	7.52534	7.23236	7.92522	6.57827	7.00839	7.79068	7.87275
					ZNF664	7.38363	7.19807	7.47716	6.88402	6.97226	7.27268	6.71828	7.36336	7.48223	7.96413	7.58878	7.77563	7.45995	7.50646	7.72454	7.25026	7.43666	7.53654	7.3122	7.58898	7.56191	7.22173	6.88198	7.42781	7.18352	6.75026	7.85248	7.65736	7.5388	7.61208	7.53585	7.12945	7.1002	7.99404	6.58382	7.16746	7.98777	7.46182	7.74669	6.91361	7.09738	7.75307	6.87784	7.68399
					SPOCK3	7.5269	7.33045	6.78122	7.529	7.29904	7.30505	7.18124	7.30752	7.57535	7.55221	7.41496	7.33225	7.97546	8.53472	7.95696	7.25788	7.05199	7.07203	7.0252	7.30929	7.94789	7.40841	7.84868	7.03001	6.26931	7.03417	7.57008	6.93906	7.53548	7.84854	7.98988	7.42578	7.38768	7.73449	7.50741	7.30403	6.84867	6.78031	7.51262	7.27761	6.97441	7.21304	7.48531	7.88726
					ANO6	7.08178	6.52455	6.81574	6.91043	5.99867	7.36305	6.07756	7.15332	7.34547	7.06178	7.67661	7.41478	5.98383	7.97567	7.65207	7.66717	7.08289	7.02679	6.99684	6.38259	7.45163	7.10082	6.92392	6.82592	7.01234	6.33786	7.07785	6.97042	6.86799	6.89503	6.80173	7.55376	6.9686	7.62978	7.41913	6.99389	7.85523	7.01416	6.6736	6.00392	6.92778	7.1676	8.06208	7.16569
					ZNF587	7.97626	6.96659	7.51491	7.14179	6.47994	8.25253	7.19954	6.92777	7.04503	7.47774	7.36011	7.67949	6.98458	8.38677	6.43593	6.59595	6.81915	7.44723	7.12508	7.95822	7.538	7.28105	8.26271	8.13952	7.44354	7.53029	8.02728	7.56686	7.62501	7.80112	7.59427	7.2219	7.17798	6.56684	8.05303	6.77811	7.45025	7.24096	7.6778	7.80427	7.8651	7.21719	6.11305	7.13644
					ELOC	7.64407	7.57612	8.0704	7.19281	7.82772	7.97423	7.80053	7.75246	7.05341	7.82192	8.01196	8.06745	7.52535	8.57992	7.52368	7.63278	8.21487	8.34053	6.91887	7.59239	7.94085	7.56032	7.47869	7.74794	7.82329	7.9632	7.84404	7.60705	7.21277	8.11874	7.30928	7.19523	7.95395	7.75194	8.20244	8.34437	7.73836	7.93263	8.06295	7.35516	7.63111	7.28665	7.78857	7.18912
					IGSF23	7.29118	7.34308	7.13842	8.22259	7.01969	7.17128	7.08188	7.56379	7.33462	7.1928	7.4467	7.38785	7.09654	7.47898	9.06756	6.6582	7.58847	7.44187	6.63273	7.08943	7.05439	7.41259	7.19734	6.20816	7.70463	6.73203	7.30391	7.24481	7.01374	6.89547	7.34458	7.44406	7.37449	7.08782	7.42794	7.31003	7.44825	7.64625	7.50301	7.49411	7.2515	7.16086	7.52188	7.12889
					CAPZB	8.10389	7.34959	7.8755	6.89036	8.14122	7.97995	7.64492	6.9841	7.9896	7.22594	7.64295	7.81242	6.72453	8.53102	6.54521	7.67237	7.33765	7.50092	7.52302	6.48275	7.92771	8.051	8.46751	7.95549	8.55982	8.09264	7.82179	7.55305	7.49686	7.77274	7.39472	7.49934	6.73654	7.60159	7.75311	7.33131	7.49564	7.56714	8.29036	7.76635	8.18378	8.00779	7.55488	7.44372
					IFI16	8.20728	7.18249	7.68513	8.03595	7.50385	7.81599	7.8487	7.26257	7.71941	7.64093	7.77133	8.06899	5.70545	8.76086	7.89383	6.32007	8.25239	7.54867	7.93324	7.75303	7.31278	7.49753	9.06505	8.83668	9.09256	8.8883	7.93858	7.80527	7.71642	7.99399	7.11953	7.48993	7.82726	7.73484	7.62282	7.46699	7.69016	7.52354	7.49685	7.88469	7.92893	7.87516	8.35689	7.40228
					TGOLN2	7.93494	7.91126	7.80049	7.66376	8.02841	8.05931	8.16803	7.59185	8.38911	8.14569	8.32184	7.9677	7.9128	7.8002	7.47159	7.29364	7.51605	7.77422	8.21757	8.62851	7.51217	7.52383	8.14843	8.66088	8.71717	8.33273	7.96957	8.06987	8.63693	8.29767	7.33559	7.80342	8.09946	7.73891	8.11174	7.71477	8.06761	7.70158	8.238	8.19843	8.52682	7.75936	8.27201	8.26409
					GSG1	7.08527	6.67323	6.48272	7.09275	6.80998	6.90352	6.85015	6.92265	7.12098	7.00574	6.90012	7.49257	6.93366	7.26204	7.95642	6.68797	7.10646	6.77425	6.912	6.99268	7.43078	6.58893	5.62456	7.02136	6.09743	7.03588	6.39719	6.69961	6.25935	6.714	7.25307	7.4206	6.76318	6.20792	7.18167	6.83583	7.81916	7.52354	7.14311	5.80795	7.36276	6.37192	7.89995	6.977
					DNAH8	6.95562	7.16319	7.49484	7.53187	7.07664	7.09683	6.82331	6.45369	6.68662	7.44781	7.35699	7.60013	6.68463	6.82986	6.25874	8.29508	6.84807	7.13945	7.07323	7.34529	6.93784	7.04716	5.93694	6.29177	7.71849	6.66598	7.54171	6.64637	7.04553	6.62575	6.34074	7.35621	7.32071	7.89227	6.87422	5.97596	7.37577	7.40531	7.43913	7.15087	6.7801	6.834	7.74555	7.50341
					ZNF497	6.43439	6.91567	7.01812	5.65448	7.06909	7.19307	7.22335	7.26452	6.89048	7.23485	6.58431	6.44099	6.98628	7.34993	8.27514	6.62746	7.75069	7.03658	7.43135	7.47535	7.54335	7.45973	7.35037	6.8561	6.04679	7.32987	7.45453	7.5536	7.33573	7.32999	6.91547	7.39824	7.4489	6.71468	7.37669	6.87164	6.22395	7.33929	6.95472	7.42816	7.32297	7.14388	7.72647	7.51405
					M6PR	8.29154	8.71827	8.29595	8.59144	8.38871	8.2166	8.04692	8.24399	8.21813	7.98029	8.04405	7.79788	9.09268	7.29315	7.97473	7.1747	8.38903	8.04941	8.58535	7.97896	8.07848	8.45599	8.94619	8.44676	9.01241	8.53923	8.6436	8.41979	7.68137	8.6386	8.23122	8.52833	8.16228	8.47959	7.73293	8.42331	8.12153	8.13733	8.48903	8.78711	8.49488	9.02257	8.26224	8.22278
					CXADR	6.70035	7.7546	7.42015	7.22814	6.76427	6.93854	7.3708	6.9758	7.02717	7.17466	7.11516	7.55818	7.40936	8.10369	6.81337	7.62094	7.45398	6.93031	7.24955	6.47306	7.35773	7.39025	5.80711	6.77102	7.06713	6.58091	6.9899	7.35719	6.598	6.80834	7.51856	7.64188	7.23874	6.78889	7.21226	7.67916	7.32363	7.08675	6.78928	7.55429	7.51827	6.60303	7.51805	7.06652
					BZW1	7.63078	7.73951	6.93232	7.91712	7.05247	6.99754	6.65097	6.76545	7.4762	7.50348	7.34531	7.28645	7.52347	6.1794	7.46809	6.75781	7.37286	7.36703	7.45314	7.42073	7.90889	6.86404	7.45148	7.71267	8.73001	7.25167	7.72751	7.59191	7.66767	7.03429	7.57821	5.91823	7.77714	7.35966	7.18987	6.84854	7.52064	7.35209	7.10034	7.33256	7.68361	7.16514	7.5839	8.01804
					C1QBP	7.50386	7.82176	6.93324	7.65994	6.92657	8.00773	7.34845	7.7679	7.41945	7.54656	7.76247	7.64546	8.0834	6.83901	8.10714	7.26329	7.72567	6.89202	7.28898	7.26281	7.28495	7.74024	7.57732	7.26445	7.80166	7.09122	7.73263	7.53499	7.24472	7.23529	7.23053	7.9009	7.86128	8.02309	7.37653	7.31905	7.38012	7.2247	7.48891	7.73549	7.79863	7.67822	6.69735	7.71861
					CASP1	7.23308	7.2496	7.97983	7.18798	8.09685	8.21864	7.33645	7.64517	7.28141	7.51228	7.25458	7.09545	6.79171	7.15616	8.14985	7.03267	7.78907	8.08547	7.47019	7.37538	6.903	7.11626	7.51395	8.2646	7.62317	8.20654	6.8069	7.2916	7.40701	7.34449	7.20109	8.06914	6.98826	7.53842	6.99885	7.80211	8.15765	8.0071	7.61912	7.92864	7.40689	6.44749	7.76411	6.95548
					CASP10	7.36871	6.48738	7.34789	7.02785	6.5216	7.21834	7.27941	6.69765	6.8445	7.26735	7.2208	7.56089	6.85303	7.11458	6.29057	7.67582	7.36154	7.23496	6.58263	7.04114	6.69802	7.14254	7.25772	7.53407	7.26116	6.90295	6.3756	7.60176	7.22657	7.57226	6.97302	6.95759	6.69186	7.5258	6.74234	6.99005	7.11125	7.26518	7.10602	6.56166	7.35565	7.6602	7.56782	7.4808
					SERPINH1	6.75612	7.39931	6.28038	7.1725	6.59278	7.77086	7.70865	7.29997	6.15274	6.5318	6.68307	6.40903	8.58985	7.27998	7.93254	7.48642	7.39851	7.52901	7.12472	6.78192	6.52579	7.6836	6.29826	6.73241	7.18625	7.03404	6.6578	6.846	6.63608	6.78676	7.80367	7.4637	7.52081	7.76064	7.01407	7.5248	6.95477	6.87395	5.96976	6.63705	6.27911	6.86421	7.71047	7.26551
					CCNE1	6.58577	6.84912	6.74875	7.27914	7.34919	7.1248	7.13567	7.29928	6.99141	6.92889	7.00862	6.41577	6.69619	7.01091	7.09046	7.70226	6.05267	7.4097	7.2657	6.94757	6.71433	7.05701	6.43115	7.24426	6.66195	7.41012	6.7121	6.81866	7.27688	7.23749	6.95626	7.0301	6.96444	6.65481	7.39466	6.78967	6.66819	6.85148	7.33713	6.73486	7.10175	7.49408	7.51311	6.88998
					ATAD2B	7.40688	7.12972	7.5318	7.55257	7.6004	7.35766	7.66726	7.72645	7.28747	7.47063	7.43686	7.33576	6.78296	7.63006	6.21759	8.57903	7.34867	7.11178	6.75913	7.30667	7.45614	6.92803	7.35794	6.824	6.6816	6.24686	7.29274	6.94364	7.2659	6.70065	6.74606	7.75713	7.10649	6.64265	6.92797	7.69456	7.88577	7.88723	6.16836	6.60189	6.70377	6.21043	7.08895	6.65749
					SLC46A1	7.24111	7.03843	7.05224	7.1954	7.05105	7.47818	6.82612	6.35692	7.72659	7.03281	7.52446	7.55584	5.86401	7.81922	5.28609	10.1247	7.68707	7.30169	6.4349	7.37783	7.04688	7.92626	6.83823	6.87477	6.72482	6.73648	7.00049	6.94257	7.31943	6.53756	6.19858	7.756	7.17349	7.21101	7.45332	7.219	7.9279	7.77425	5.90083	7.5865	6.70372	6.38608	6.56971	6.91526
					ANAPC13	7.55189	7.08876	7.03791	6.70721	6.95582	7.70094	6.86556	7.6167	6.90818	6.85048	7.16095	7.40387	7.02497	7.29943	7.84743	6.51014	7.47858	7.32781	7.29233	5.96688	7.26524	7.69045	7.31956	7.68232	7.18453	7.469	6.80664	7.78439	7.10884	7.39288	6.90618	6.59513	6.91753	7.29585	6.79941	7.82384	7.13478	7.55975	7.1452	6.75832	7.37089	6.58148	7.78146	6.43561
					OSBPL1A	7.18246	7.76958	7.36509	7.3135	6.9011	7.42509	7.17824	6.75612	7.28917	7.33882	7.42181	7.50266	7.14222	6.36167	7.23316	8.47145	7.55731	7.53612	6.78743	7.74105	7.08367	7.0348	7.52293	6.86653	7.27094	6.97363	7.20527	7.06433	7.78061	7.28375	7.4281	7.32599	7.25658	7.54222	7.25152	7.61252	7.06472	6.92725	6.90884	7.23161	7.09404	7.1808	6.99732	7.29459
					ELOVL5	7.75429	7.97236	7.89816	8.21985	7.86231	7.90627	7.83399	8.01028	7.97312	8.15608	7.80246	7.6849	8.23481	8.62149	6.48768	8.6421	7.73697	7.69556	8.32573	8.25895	7.92714	8.00608	8.28345	7.29076	7.80654	7.85962	7.84565	7.91075	7.64554	8.09166	7.62116	8.40821	7.97397	7.84659	8.47391	8.71027	8.06704	7.64828	7.58563	7.80185	7.56038	7.14482	8.29885	7.09984
					NDRG4	6.88256	7.09121	7.0553	7.85002	7.01442	6.83594	7.84907	7.04595	7.09007	7.75805	7.23074	6.78567	7.84916	7.16201	7.3942	6.56416	6.42393	7.66446	7.16151	7.8851	7.11033	7.27393	7.58953	6.81072	5.04244	6.81968	6.88936	7.2876	6.9249	7.07247	7.22854	7.25934	6.50814	6.82184	7.40761	7.41531	6.5512	7.60906	7.24247	6.22493	6.78913	7.12799	7.29232	7.77257
					NAXD	6.83039	7.39533	7.52401	6.55429	7.31348	7.41994	6.77359	7.39875	6.94344	7.40462	7.23639	7.12026	6.61602	6.86131	8.1133	6.11504	5.91865	6.97662	7.06843	7.26064	6.93827	6.66671	7.69873	6.36774	7.95244	6.85587	6.89436	6.88257	7.02967	7.38262	6.84583	7.21655	6.84056	6.84474	5.88088	7.67603	7.08713	7.37722	6.78003	7.10024	7.15029	6.80525	7.23366	7.06786
					CSDE1	9.11997	8.65254	8.61838	8.80986	8.1643	8.72593	7.96753	8.596	8.56743	8.20552	8.34435	8.36911	9.18092	8.56626	8.70415	8.44129	8.51641	8.85833	8.73864	8.86859	8.13338	8.84549	8.75079	8.79877	8.61871	8.32561	9.25361	8.88883	8.91241	8.95357	8.38128	8.70645	8.7405	8.9347	8.34004	8.81515	8.4605	8.41346	8.87908	9.21536	8.78121	8.92093	8.24339	8.61751
					ZFAND6	7.03123	7.0691	7.02051	7.33127	7.27832	7.1871	7.18998	7.39919	6.82438	7.23959	6.96165	6.43497	7.8388	6.98929	7.59801	7.3279	7.00484	5.98616	7.41682	6.81578	7.83091	6.73364	6.89555	6.64594	6.22246	6.49318	6.73279	7.0026	7.67051	7.23049	6.77785	7.15722	7.46409	7.16341	6.5282	6.30855	7.55591	7.29362	6.8185	6.61321	7.15327	7.06531	7.60146	7.42919
					EPDR1	7.53343	6.9008	7.36412	7.10636	7.18868	7.56034	6.30559	8.04217	7.36337	6.67445	7.23886	6.78174	7.76611	7.03293	7.76528	6.38105	7.26271	6.90345	7.56378	7.00693	6.62658	7.07221	7.28879	7.22641	7.68002	7.10815	7.0459	7.46021	6.48045	7.32513	7.1881	7.38736	6.80426	7.39751	7.76855	7.30965	6.92602	6.70758	7.37474	6.99128	7.21839	7.13299	5.78761	7.86826
					ABCB9	7.31347	7.21855	7.79438	7.78639	7.64972	7.82876	7.6386	7.35952	6.95083	6.86524	7.15911	7.37679	7.06697	7.37376	8.29022	6.60502	7.56816	7.0613	7.59011	6.73876	7.05209	6.41659	6.7928	7.44254	5.97278	7.35932	7.42926	7.29611	7.3368	7.19265	6.62382	6.98299	7.65064	7.65137	7.58038	7.06184	7.77311	7.06231	7.4359	7.9296	7.27214	7.82635	6.74215	7.21059
					PLD2	7.40109	6.90433	7.20519	7.5701	7.42465	7.20136	7.21217	6.99298	6.99448	7.19291	7.18105	7.34221	6.76947	6.71803	7.01435	6.86741	6.56817	7.38316	7.76977	7.18352	7.42062	7.4582	6.69358	7.70044	7.33209	6.76106	7.16172	6.57705	6.44948	6.90016	7.30236	7.65414	7.27684	5.82046	7.46642	7.43897	6.77731	6.32268	6.30461	6.17285	6.84566	6.90172	7.35136	7.20505
					PDE8A	7.7011	7.08013	6.16554	8.26927	7.19563	7.63989	7.17187	8.02455	7.5632	7.33905	7.66204	7.2439	7.27405	7.63902	8.46046	6.72037	7.44262	6.79708	6.20319	6.96791	7.33471	7.41969	7.37437	6.8889	6.71196	7.38986	6.73683	7.85481	7.48214	6.91329	7.14246	7.13975	7.57327	7.95288	7.61721	7.55824	7.07259	7.55259	7.08675	7.27782	7.53659	6.40854	7.90172	6.97794
					APLP2	8.81819	8.5302	9.14217	8.49805	8.46572	8.18776	7.96875	8.5529	8.83631	8.75565	8.49532	8.34673	8.44057	8.10113	8.36187	8.5192	8.8298	8.76618	8.04033	8.84838	8.38197	8.72673	9.12388	9.19977	9.1201	9.11471	8.60555	8.61674	8.22738	8.71422	8.23986	8.32308	8.53926	8.47943	8.48487	8.8722	9.08435	8.78815	8.92873	9.42849	9.01581	8.7746	8.64945	8.20314
					CLCN3	7.29878	6.78871	6.73724	7.16115	6.31662	7.07683	6.35919	6.96633	7.42628	7.17269	7.0795	6.30968	7.80682	6.45107	7.07081	7.40636	7.54655	7.144	7.14908	6.89278	7.12697	6.81391	6.66001	7.07283	7.24285	6.58871	7.46076	7.34395	7.01007	6.96088	7.62771	7.27438	7.24536	7.41457	7.23574	6.49983	6.9641	6.36194	6.8835	6.58582	6.61746	6.05688	7.24603	7.42741
					STARD13	7.18571	8.15156	8.22615	7.94714	7.85576	8.2005	7.73149	7.84838	7.91307	7.78478	7.58818	7.70855	7.71305	8.45037	7.17041	7.68958	6.89806	7.07775	7.30725	7.27026	7.7206	7.34539	7.62561	7.04129	7.08071	7.24427	7.37754	7.63194	7.34882	7.52459	7.69515	8.20571	7.46033	7.62846	7.36169	7.67249	7.67489	7.34438	7.52607	7.43031	7.11417	7.67313	7.67171	7.41413
					CEP295NL	7.34527	7.23067	7.10126	7.11966	7.18881	8.01204	7.33316	7.12676	7.1088	7.40807	7.29197	6.61185	7.7567	6.7522	7.11325	7.30375	7.27517	6.537	7.04164	6.95031	7.3161	7.26462	6.7903	6.34896	6.79027	7.06864	6.87509	6.78794	6.75263	7.66724	6.4583	7.29173	7.13164	7.26718	6.50991	7.14613	7.2784	7.11119	7.58419	7.39055	7.43478	7.44674	6.75865	7.14803
					HDLBP	7.98896	7.91949	7.84993	8.00816	7.5947	7.68045	7.89781	7.43371	8.15714	7.83394	8.08182	7.99624	6.98177	7.29228	8.09686	8.35164	7.57001	7.52108	7.97531	7.99248	7.60583	7.72156	7.54095	7.89118	6.99046	8.42991	7.94208	7.82768	7.85708	7.72864	8.11035	7.95694	7.63656	7.19417	7.81289	10.1525	7.15463	7.75076	7.45501	8.14111	7.70422	7.82818	7.7785	7.32311
					STX5	7.23162	6.97057	7.29812	7.24099	6.30737	7.84565	8.07818	7.41985	7.01136	7.10259	7.03982	7.11524	6.91138	7.05213	6.38434	8.39004	6.91068	6.45077	7.3844	7.68886	7.48724	7.199	6.83404	7.05564	7.44335	6.84599	7.13505	7.0815	7.72916	6.28659	7.42588	6.55873	7.49445	7.34032	6.73828	7.13483	6.6693	7.53168	7.18195	7.89384	7.32829	6.99986	7.66464	7.54237
					AGAP1	6.77943	6.64836	7.32453	6.9814	6.94914	6.8988	7.72514	6.261	6.73089	6.79954	7.17859	6.99908	6.59436	6.66018	6.00009	7.67659	7.06311	6.27751	6.94331	6.91104	7.50744	7.29843	6.44253	6.65394	7.53064	7.25811	6.36747	6.66701	7.01068	7.07387	6.54837	7.23661	6.5089	6.59936	6.82822	6.88414	7.14364	6.56197	6.59266	6.10965	6.68976	6.94521	6.57371	7.43563
					SYT13	7.06915	6.85675	7.35864	7.63893	7.4866	8.08385	7.50627	7.57191	7.23956	7.03049	7.14062	7.36741	7.43201	7.61801	7.05157	7.84107	7.71229	7.63469	7.26467	7.19755	7.2313	7.50215	7.06727	6.60843	6.85284	6.98408	7.21791	7.32397	7.45699	7.36139	7.00921	7.8286	7.74272	7.27498	7.62841	7.33717	8.05383	7.05752	7.39402	6.83626	6.99478	7.29654	7.66118	7.38908
					NUDT9	6.31393	7.17208	7.32456	6.31886	6.97801	6.62365	7.46022	7.18373	6.92466	6.99188	7.1264	6.52627	8.02754	6.87007	5.93269	7.74085	7.06257	6.90047	7.44217	7.12073	7.21111	6.87037	7.2391	6.50439	6.8414	6.91446	6.6365	7.21134	6.64154	6.76298	7.219	7.00046	7.80504	6.66793	6.07869	7.13392	7.4451	7.18059	7.23596	7.72038	6.85537	7.15588	7.05714	6.93303
					CD68	8.88505	9.55432	9.79939	9.53563	9.45451	9.46459	9.16532	9.37162	8.67328	8.78994	8.72268	9.32332	8.35658	9.26107	9.04671	8.91172	9.51883	9.70059	9.89622	9.26489	9.5245	9.4821	9.95618	10.127	10.2578	10.0866	9.22248	9.41545	9.3088	9.73009	9.45091	9.58089	9.13232	9.59031	8.73396	8.9301	8.71918	9.16317	9.98247	10.2916	9.96625	10.2201	9.61797	9.35435
					PP2D1	6.51614	7.55482	7.39022	7.02518	6.35471	7.60051	7.09425	8.01443	7.06464	7.24371	7.62643	7.47341	6.98284	8.26513	6.66514	7.60477	7.47627	6.55162	7.11479	6.78339	7.69444	7.50651	6.82666	6.68729	7.52114	7.05725	6.81376	7.34683	7.23773	7.70882	6.33796	7.07012	7.59354	7.7522	7.7125	7.22989	7.00821	7.58933	7.27803	6.20055	7.04501	7.47406	7.53965	7.36562
					ACSS1	7.54282	7.50884	7.357	7.26016	6.96684	6.76186	6.96878	6.77873	7.34245	7.50409	7.56711	7.85928	7.47597	7.53765	6.8995	7.73708	7.19046	7.45244	7.20792	7.30494	7.28097	7.15077	7.3661	7.25466	7.4831	6.98081	7.49358	6.33488	7.42378	7.27745	6.501	7.46021	7.2878	6.7217	7.35139	7.53814	8.0794	7.57169	7.38405	7.05318	7.17734	7.35288	7.39484	7.28266
					RPL15	9.46737	10.022	9.88448	9.59803	9.62795	9.9303	9.90681	9.93301	9.67891	9.77108	9.62455	9.91985	9.99677	9.89899	9.79439	9.53644	9.42052	9.55799	9.94615	9.32225	9.8395	9.81709	9.89163	9.8812	10.1584	9.96789	10.2586	10.0608	9.96317	10.1934	9.55175	9.7215	9.69059	9.74127	9.56669	9.5851	9.53413	9.6801	10.2967	10.5465	10.4402	10.362	10.1885	9.75504
					ZNF444	7.13829	6.96668	6.87093	7.01892	6.85565	7.79143	6.57234	7.12595	7.02692	6.99342	7.15165	6.89248	7.23129	6.49997	7.52385	7.15714	7.55743	7.2011	6.42055	7.70972	6.98554	7.70925	6.58698	7.14609	6.80997	6.27522	6.67319	7.11112	6.95693	6.96116	6.79017	7.45253	6.9662	7.38741	7.29543	7.49963	7.2477	7.24887	6.74466	6.74075	6.69213	7.44754	6.23578	6.88639
					TBC1D1	7.35622	6.8699	7.86095	6.87344	7.18109	7.53522	7.42799	7.46345	7.43542	7.2379	7.33091	7.66332	7.27812	6.52822	7.17738	7.56678	7.7818	7.55401	7.77802	7.11144	6.97265	7.90332	7.74446	7.51182	7.70284	7.21055	7.64452	7.26636	7.04392	6.97077	6.65281	7.48315	7.37052	7.15951	7.94118	7.80606	7.04267	7.22282	7.02815	7.53253	7.12574	7.36578	7.59184	7.3633
					PNPLA8	6.87309	6.64798	7.06118	7.28359	7.53144	7.35698	7.36859	7.16853	7.56828	7.01866	6.94051	7.25645	7.4786	6.84398	8.53591	6.08123	7.11167	7.73363	7.00662	6.83566	7.07107	6.68184	6.78104	7.40577	6.3071	6.60186	7.52422	7.39307	6.8699	7.6409	7.3651	7.43787	7.45543	7.04182	6.82709	6.89531	6.90691	7.41643	7.36868	6.01556	7.25611	7.02645	7.22164	7.14423
					CSE1L	6.91102	7.687	6.5779	6.68877	7.78682	6.82251	5.95342	6.73213	6.92555	7.46972	7.01668	7.05282	6.387	7.40148	7.5256	5.75788	6.21787	7.77673	7.59252	7.25338	5.48086	6.02936	7.87264	7.15784	6.33077	7.39226	6.65957	6.78489	6.65368	7.10863	6.88052	7.45098	7.03808	7.38514	7.18089	7.66375	4.839	6.77053	6.70617	6.91847	7.22596	7.1627	7.27427	7.314
					ETF1	7.74852	7.14596	7.83814	7.01417	7.7491	6.7903	8.06639	7.58635	7.19287	7.26729	7.52097	6.90977	8.19425	6.24455	6.7882	7.52261	7.45283	7.12348	7.06678	7.52241	7.90095	7.29833	7.67033	7.60925	7.1482	7.72997	7.6822	7.64655	6.5677	7.37788	7.05776	6.93196	7.65477	7.62697	7.62353	7.21897	7.5134	7.25005	7.47403	7.03877	6.88946	7.57261	6.45183	7.26471
					CHD1L	7.66092	6.72498	7.10527	7.50676	7.6933	7.09864	7.02033	6.93268	7.27279	7.16813	7.06246	7.41245	7.2999	7.38812	5.8754	10.08	7.37585	7.57883	7.45977	6.98909	6.84365	7.27547	7.19355	6.78188	6.62932	6.77384	7.08264	6.86128	7.24442	7.45954	7.61863	7.30757	7.78939	7.23307	7.59005	7.40414	7.56889	7.34336	7.30654	7.59551	7.32638	7.70301	7.14528	7.17018
					PRELID3B	9.31342	8.98212	8.25359	8.37351	9.0121	9.29013	8.97192	8.78291	8.45074	8.68703	8.57771	8.47417	8.64979	9.80813	8.42219	8.33677	8.8803	8.9028	8.83201	8.64196	8.44434	8.84896	9.04411	9.13774	8.50229	8.95357	8.75588	9.37009	9.31158	8.69586	9.0186	9.15062	8.67032	8.60011	8.38764	8.46975	8.80794	8.80312	8.79988	9.20379	9.3007	9.39398	8.59043	8.69627
					DNAAF10	7.62402	7.04721	7.58797	7.50143	7.56715	6.73652	7.37538	7.51492	7.02907	7.55692	7.32378	7.14294	7.16112	7.33816	8.14735	6.77052	6.59752	6.74979	6.83013	6.7154	7.30262	7.64797	6.48446	6.94925	6.15833	7.28162	7.15597	6.70646	7.16822	7.29635	7.88124	7.02443	7.25966	6.64357	7.41593	7.27698	6.88662	7.48808	6.5202	7.537	6.99991	7.03776	7.06085	7.92744
					TMEM250	6.77828	6.64748	5.58083	6.12862	6.95253	7.56215	7.64647	6.58566	6.98562	6.89795	6.98318	7.3834	6.62115	8.30534	6.06604	8.39791	6.75506	6.58399	6.39504	7.2872	6.6551	7.14176	6.56911	6.60117	6.24841	6.7525	6.48687	6.65638	7.05497	7.0628	6.92474	7.12225	7.34311	7.66391	6.6553	6.69102	7.84263	7.32063	7.07218	6.44491	6.97331	7.81249	5.5159	6.62917
					PCGF5	7.20214	7.11081	7.0045	6.60538	7.35992	7.07774	7.11487	7.17615	7.22858	7.43074	7.3375	7.34224	8.10249	6.94	6.12632	7.92774	6.56554	7.06394	7.12134	7.0778	7.13632	7.32279	7.29873	6.50187	7.47189	7.1888	7.28864	6.95909	6.83573	7.64458	7.23413	7.39628	6.80889	6.55483	7.32276	7.91632	7.50485	7.0525	7.38472	6.89657	7.13303	6.89914	7.24587	7.25161
					GLMP	7.72158	7.19638	7.10307	7.40596	7.62396	6.89526	6.84784	6.80234	7.53139	7.06837	6.72998	7.16216	7.01392	7.21358	6.39138	6.96069	7.20218	7.36226	6.62849	7.06554	7.0148	6.6032	6.88064	7.62166	8.08463	7.23434	7.24291	7.41158	7.20868	7.07003	7.07049	8.31561	6.31706	7.58291	6.48153	7.55918	5.30717	7.06405	7.40652	7.33529	6.6961	7.35482	6.92042	7.29732
					LTA4H	7.26568	7.76246	7.29703	6.87776	6.96161	7.64617	7.88992	7.40047	7.177	7.28155	7.27859	7.59524	8.17544	7.79276	7.80605	6.00777	7.59779	7.90061	7.76864	7.60396	7.18038	7.56923	7.25927	7.45178	7.83316	7.00972	7.42797	7.60241	8.17963	7.83422	7.68152	7.81477	7.44792	7.3045	7.0048	7.41658	7.36659	7.55838	7.83584	7.50131	6.91031	7.88073	8.39535	8.08271
					CD300A	6.99184	7.17074	7.04814	7.25066	6.60867	6.95849	6.59889	6.98234	7.02406	7.38108	7.12362	7.34669	5.52758	7.61601	6.27834	5.86916	6.91207	6.88538	7.45422	7.08207	7.09889	6.54308	8.05058	7.72319	7.76083	7.58178	6.94991	6.22591	6.98632	6.89438	6.84972	5.66491	7.05908	7.26797	7.05999	7.47286	6.60552	7.59152	6.25933	7.13419	7.45987	6.47193	7.52101	6.5324
					COX14	7.24881	7.58261	6.8884	6.84615	6.79267	7.0237	6.85942	7.61885	7.11188	7.29929	6.96718	7.93068	7.59437	7.22569	6.3309	8.20922	7.35591	7.63374	7.42107	7.54336	7.53514	7.41274	7.5965	7.40445	7.14338	7.38382	7.68051	7.36244	6.96438	7.42098	6.81584	6.64379	7.53085	7.3953	7.25964	7.63553	7.57738	6.86994	7.36696	7.00498	6.94469	7.39704	7.84923	6.87684
					ITCH	7.58292	7.29561	7.40971	7.12687	7.66232	7.4397	7.93654	7.53556	7.0731	7.39254	7.55614	7.45806	6.83626	7.08066	8.01053	7.12606	7.21431	7.21128	7.39844	7.42349	7.36927	7.79108	7.66711	7.0268	6.87977	7.55728	7.17312	7.16615	6.99363	7.25452	7.26864	7.46866	6.72312	6.94954	7.54821	7.17392	7.96693	7.22449	7.609	7.34987	7.62265	7.87103	6.87131	7.49392
					DDX6	7.40846	7.4284	7.61744	7.33975	7.47928	7.20128	7.3583	7.6233	7.37676	7.46535	7.34057	7.23386	6.97833	8.11229	7.71524	6.34925	7.23593	7.32409	7.34629	7.5862	6.75781	7.53754	7.41915	7.74755	7.29385	7.88334	7.72455	7.36792	7.57927	7.55195	7.63561	7.91403	7.65721	6.97966	7.76533	6.47918	6.85433	7.26016	7.28671	7.2354	7.2427	7.63768	7.9614	7.27582
					SERINC4	6.28673	6.26457	6.2982	5.71814	6.27325	7.00956	6.81434	7.34384	7.31331	6.92066	6.78454	6.5202	6.66223	7.10223	7.16122	6.49818	6.89983	6.4483	7.21984	5.64678	7.14645	7.3352	7.06116	7.51646	6.67399	7.19106	7.50485	6.60754	6.80291	6.80186	7.24502	6.5015	6.37263	6.60379	6.82454	6.40032	6.08697	6.86033	7.05776	6.51079	6.70866	6.46129	7.40836	6.81213
					FBXO16	7.25616	7.6769	6.79129	7.16269	6.71148	7.84126	7.88414	6.88953	7.25398	6.90729	7.61544	6.95763	6.66233	6.96892	7.05988	7.67576	6.9442	6.99845	7.31999	6.08446	7.03068	7.14459	6.75431	7.02007	6.83994	6.95362	7.26717	6.98939	6.8915	6.95176	6.33787	7.14759	7.76274	7.28389	7.57526	7.03403	7.39814	7.16957	7.10452	7.02966	6.7485	7.25603	7.03965	6.94856
					RDX	7.9136	7.18187	7.66574	7.92784	7.61092	6.70056	6.92338	7.8427	7.28799	7.29088	7.77652	7.04134	6.65217	8.6557	6.88464	7.76656	6.65308	7.79792	7.61121	7.75499	7.25129	7.39692	7.25846	6.91458	7.42582	7.72045	8.0417	7.38708	7.82803	7.75019	7.83039	6.81651	7.53505	7.85468	7.84005	7.66579	7.18586	7.46818	7.2744	7.37218	7.77259	7.62947	7.07162	7.67428
					CDK9	6.64088	7.42165	6.66472	7.00999	7.69422	6.72985	7.3672	6.61641	6.78019	6.83683	7.26502	6.97473	6.60628	6.72164	6.7421	7.90119	7.86344	7.80485	7.63299	6.44241	6.73375	7.29661	6.69449	7.08046	6.87416	6.78092	6.79164	7.37593	7.32724	7.01893	7.23153	6.75333	7.20407	7.18116	6.83942	7.16804	6.86987	7.01358	6.98192	6.70196	7.25235	7.26025	7.51101	7.44203
					AARSD1	7.5656	7.35912	7.01865	7.31534	7.16443	7.26117	7.12469	6.64113	7.22907	7.09012	7.36474	7.39249	7.29006	6.60562	7.58727	7.24399	6.98372	6.99866	7.18419	6.99417	6.71006	6.96404	6.75833	6.95921	7.00401	6.82577	7.01392	7.0681	6.53386	7.2729	7.90106	7.00521	7.16734	7.01451	7.32341	6.62735	7.39477	7.1514	7.75108	6.93831	6.8322	7.10269	6.71769	7.2296
					ZNF211	6.84789	7.00543	6.99255	7.26299	7.05442	7.96372	7.86662	7.22546	7.57507	7.49088	7.59359	7.47215	8.19502	6.88478	8.05877	7.13296	6.56583	7.32726	7.33603	6.94835	7.21919	7.47406	6.92838	6.58502	7.09238	6.6634	6.89212	6.13661	6.70735	7.13011	7.73499	7.38556	7.02088	7.75945	7.51635	7.07771	7.58587	6.80771	7.14737	7.55183	6.69172	6.52551	6.97827	7.73487
					CES1	7.61069	6.17118	7.58552	7.42977	7.62684	6.888	7.3026	7.27622	6.99181	7.02557	7.35213	7.33897	7.13189	7.81634	6.79473	8.80938	7.32181	7.6417	7.86759	7.16463	6.5622	7.35093	6.64857	6.4996	6.67818	6.0402	7.49291	7.16207	6.98374	6.97854	7.60053	7.12823	7.51032	7.92385	7.91331	6.92099	7.54764	8.22418	6.37892	6.75382	6.88507	6.88406	6.36214	6.75819
					GPR155	6.44906	7.23008	7.14632	7.13645	6.68586	7.44234	6.39728	7.18385	7.23262	7.52416	7.04936	7.23289	6.88826	7.0368	6.50062	6.47385	7.52482	7.40261	6.53354	6.73525	6.02748	6.65819	7.38189	6.53909	7.94062	6.53954	6.62495	6.76208	6.91316	6.54486	6.88257	6.94356	6.81875	7.12542	6.82583	7.25125	6.85832	6.82915	6.68422	6.62543	6.43038	6.67259	7.76652	7.07196
					CCDC61	7.52901	7.49827	8.32423	8.15106	6.71982	7.07031	7.68146	6.95805	7.74503	7.70457	7.18802	7.00983	6.85725	8.29934	6.40903	7.44935	7.85185	6.93428	7.22646	6.93897	6.88789	7.52869	7.26699	7.07329	7.88792	7.37115	7.29829	7.15427	6.99564	7.17233	6.40019	7.41276	7.62466	7.34315	7.89414	7.01652	6.8392	6.88398	7.68883	8.22902	8.37248	8.57799	6.97142	7.03221
					RCBTB2	7.59166	7.4659	7.63387	7.42368	6.92122	7.52754	7.24501	7.37942	7.3593	7.07377	7.26473	6.87718	7.21475	6.48732	7.72342	7.05271	7.01932	7.4103	7.25608	7.81265	7.55379	7.62203	7.47963	7.07823	7.53574	7.39007	7.34081	7.03013	6.8093	7.22704	7.44405	7.28179	7.26998	7.44474	7.54833	7.08777	6.77264	7.10409	7.23745	6.63733	7.42097	7.30173	7.71649	7.04722
					JAM2	7.63843	7.37072	7.4013	7.42774	6.93872	7.099	7.69376	6.77829	7.84775	7.69296	7.47968	7.09706	7.68736	7.80656	6.25344	7.01727	6.94327	7.49747	7.43291	6.24467	7.12311	8.20742	7.65239	7.62717	6.79853	7.95534	7.21899	6.68047	7.33305	6.92491	7.52136	7.92903	7.06823	7.20343	6.63821	7.1706	7.20606	7.30651	7.60864	7.406	7.46625	7.81924	6.98428	7.27124
					RTBDN	7.15188	6.43117	6.66483	7.08811	7.06721	6.06398	7.20967	7.09315	6.76486	7.15298	6.7064	6.37636	7.13336	7.36603	8.04423	7.51794	7.03358	7.0711	6.62688	8.02334	7.34802	7.21485	5.32009	7.60637	6.54223	6.57042	7.15261	7.46154	7.17132	7.45022	8.00365	7.2759	7.3473	6.50262	7.42317	7.94103	5.586	6.36552	6.86972	7.29406	6.98909	6.92461	7.23207	7.39188
					ACADVL	7.59204	7.36758	7.19745	7.00645	7.51583	7.05416	7.49116	7.30482	7.3258	7.53803	7.43854	7.51158	7.93154	6.3189	7.67331	7.47909	7.84309	7.76845	7.48288	6.9482	7.0401	7.87066	6.88709	7.335	7.21389	7.43356	7.26265	7.52568	7.50687	7.02299	7.36848	6.98469	7.82876	7.15462	7.81094	7.43762	7.72124	7.4351	6.89893	6.7027	7.26196	7.40068	6.24821	6.81241
					TAF11	6.66406	6.76841	6.76044	6.78396	7.42361	7.02432	6.54165	7.27448	7.09584	7.00928	7.30702	7.51374	6.71114	6.92072	7.53969	7.55668	6.81325	7.41262	7.33457	7.53474	6.81006	7.02489	6.81919	7.1319	6.65851	7.2313	7.00465	7.32355	6.77287	6.98099	7.16537	6.46634	7.14109	6.75049	6.58754	8.19072	6.66793	7.42076	6.91074	7.58755	6.70153	7.45255	6.87443	7.20021
					RPL18	8.4576	9.14397	9.19082	8.71926	9.05484	9.09882	8.99749	8.71188	9.05162	8.94389	8.93412	9.0914	9.5384	8.67742	9.13408	8.81328	8.21617	8.85378	8.59413	7.96475	9.0431	8.2532	9.17062	9.08667	9.55861	9.22751	9.85433	9.98095	9.81741	9.69161	9.06573	8.48204	8.7369	9.11496	8.32737	8.90388	8.42086	8.83812	9.62162	9.33687	9.7169	9.94518	9.14607	8.89731
					SREK1	6.5201	6.53374	6.86894	7.16198	7.21864	7.06499	6.97747	6.66958	6.98026	7.22992	7.04923	7.48312	6.59234	6.8129	8.26462	7.35886	7.62057	7.63652	7.23948	7.88791	7.58377	7.09973	7.30089	6.71396	7.56778	7.27542	7.08155	7.33913	6.86143	6.84203	7.23303	6.89722	7.33714	7.05331	6.71217	7.28174	6.99253	7.31738	7.43221	7.3642	6.97478	7.63748	7.43971	7.12741
					BCL2L13	7.31292	7.36264	6.77686	6.98392	6.64437	7.46833	7.34901	7.35939	6.77315	6.92158	6.72697	6.9289	7.04143	7.2665	7.26563	7.78198	7.71809	7.43024	7.2607	7.56753	6.85762	6.35253	7.02319	7.54087	6.89716	7.37455	7.26666	7.1704	7.54079	7.29228	6.91414	7.31406	7.84106	7.75715	7.67695	7.44058	7.29474	7.71556	7.0635	6.51399	7.37034	6.84602	7.49373	7.07406
					CHST15	6.99731	7.11659	7.1856	7.42172	6.15071	6.65337	7.00234	6.41372	6.94814	6.72542	6.85921	7.44376	6.37029	6.62763	7.84439	5.87002	8.01864	6.43878	6.71854	7.04265	6.56984	6.71709	6.89626	7.02786	7.29858	6.14427	6.47623	6.6628	7.27208	7.16892	6.23771	7.21808	6.36195	6.07146	6.52542	7.43981	7.28784	6.92347	6.64817	6.65089	6.945	6.93433	6.70841	5.72263
					NTAN1	7.66308	6.62485	7.49931	6.15883	7.92874	7.08578	7.19894	6.75754	7.09111	7.3213	7.1327	7.13476	6.75099	7.65722	7.77382	8.12601	7.27776	7.32685	7.12087	7.19473	6.00754	6.77953	7.02154	6.5566	7.23737	7.37649	7.33841	7.325	6.88423	7.21364	6.90489	6.98937	7.68787	7.32893	7.4899	7.28043	8.03681	6.72344	7.9424	7.83484	7.49003	7.78487	6.54865	7.0439
					MEF2D	7.01348	7.46067	7.44247	6.52375	7.27991	7.26797	6.60747	6.88865	7.45203	7.16498	7.0109	6.8846	7.88505	6.2255	7.9521	5.48726	7.02234	7.41903	7.28753	6.84437	6.92704	7.16603	6.34699	7.30989	7.52662	6.67496	6.76558	6.37417	7.24336	6.65233	7.1168	6.57055	6.62802	6.9786	7.98703	6.68701	6.91292	6.95738	7.09921	6.9304	7.10288	6.77394	6.76193	7.4045
					NSA2	7.05277	7.33769	7.02084	7.64761	7.42239	7.66991	7.51131	6.93177	7.51386	7.65938	7.31315	7.09525	6.94165	7.22063	7.74138	7.24096	6.88929	7.76885	7.75294	6.11132	7.40911	7.04228	6.33335	7.11178	6.9984	7.83704	7.57702	7.10062	7.21356	7.99413	7.47445	7.62299	7.13225	7.7327	7.16847	7.08541	7.99936	7.08478	7.67075	6.69452	7.1153	7.32171	7.18884	7.54564
					FBXO38	6.7087	6.2252	6.88687	6.95066	7.04094	7.12254	7.40248	7.19765	6.84465	6.75551	7.12981	7.00548	6.96436	8.20032	7.30222	6.53824	7.88669	7.23175	7.33622	6.13793	7.59273	6.95634	6.46191	6.71722	6.37913	6.99713	6.71057	7.04962	7.12095	7.24044	6.52669	7.48545	6.8811	7.53935	7.19946	6.92047	6.6313	6.9155	7.03824	6.3476	7.1326	6.71005	7.00368	7.70828
					AP3B1	7.23144	6.6469	7.19395	7.38906	7.22356	6.82724	6.68793	7.50349	7.27121	6.43979	7.20449	6.79842	7.21474	8.38925	7.03026	5.70261	7.35484	7.86462	7.63495	8.69721	7.21231	7.47542	7.42373	7.02179	7.4603	7.68049	7.47999	7.38656	6.47501	7.21179	6.92061	7.48226	7.45871	7.40285	6.78792	6.90307	7.48297	7.30363	7.67461	7.43464	7.22707	7.65543	7.22516	7.29227
					PSMD6	6.42658	7.27226	7.06125	7.44259	6.69258	7.51783	7.37418	5.93855	7.02263	6.97927	7.07671	7.18454	7.05431	7.46918	6.59606	6.70693	6.88273	7.08399	7.07775	7.14356	6.69506	6.39268	7.25009	7.07704	6.67173	7.44824	6.82014	7.24115	7.16587	7.28807	6.96498	7.04175	6.8207	6.38553	6.41675	7.603	7.36691	7.47996	6.87287	7.01798	7.07483	7.68703	6.93475	7.14537
					DYNC1I2	8.08125	7.88945	7.14401	7.0288	7.80445	7.96833	7.1125	7.21594	7.8302	7.70579	7.3949	7.5681	8.3201	8.22224	6.63093	7.89209	7.34237	8.20399	7.86028	7.86234	7.55413	8.07616	7.66704	7.926	8.04343	7.86068	7.57917	7.26665	8.14138	7.956	7.82825	8.2005	7.52389	8.03388	7.67193	7.78172	7.86812	7.43992	8.03705	7.81518	7.67178	7.60608	7.64224	7.74054
					MEGF8	7.72057	7.27672	6.76417	6.99345	7.05601	7.0725	8.13134	6.58772	7.56458	7.11695	7.28625	7.42969	6.52152	7.5174	8.0911	7.47769	7.56598	7.08615	7.72236	7.29882	7.7546	7.7638	8.00379	7.45742	7.76521	7.11125	7.7383	7.2621	7.55033	7.25063	7.28971	7.33058	7.76767	7.24519	6.37356	7.07384	7.45791	7.4784	7.57381	7.73453	7.43271	7.76188	7.77287	7.65678
					SLC39A1	6.75138	7.50392	7.15532	7.33238	7.28709	6.72263	7.80565	7.54278	7.30625	7.68869	7.33494	7.21655	7.9887	8.00797	5.72211	6.72058	7.79608	7.05972	7.15702	6.63458	7.70909	7.71751	8.3282	7.97402	7.36575	7.43255	7.30945	7.69752	7.13096	7.66684	6.7822	7.3395	6.89506	6.3412	7.13858	7.10923	7.50533	6.81944	7.8933	7.29855	7.23422	7.48461	7.96812	7.57272
					SLC1A6	7.21957	7.02854	7.15923	7.39475	6.6639	7.00863	6.82378	7.00843	6.84855	7.02072	6.97673	7.065	6.5586	6.97852	6.22402	7.74663	7.0826	5.97161	7.40109	7.47198	7.06769	7.42976	7.39681	7.07249	8.11925	7.35174	7.12573	7.14367	7.0186	7.23603	6.58954	7.30119	6.77889	7.14417	7.21517	7.35514	6.77972	6.68432	7.08857	6.81068	7.06251	7.11833	7.03465	7.21936
					STX4	6.92371	7.09748	7.21121	7.53557	7.55662	7.80425	7.05957	6.96127	7.65625	7.24442	7.62636	7.80795	8.01887	6.23911	7.85776	7.06476	7.80879	7.94805	7.20084	7.32432	6.5773	7.1531	7.41313	7.52714	7.71968	7.17519	7.42802	7.44134	6.63605	7.68881	7.3717	7.31846	7.04789	6.91187	7.19658	7.66051	7.35607	7.49215	7.12553	8.03748	7.0118	7.60226	7.49311	7.45675
					CHI3L1	8.10315	7.93362	8.06265	7.68711	7.93787	7.10051	7.52808	7.61115	8.35893	8.10041	8.06238	7.77058	7.74593	7.53097	7.74436	7.8397	7.97638	7.65371	7.75224	7.92769	7.45186	8.30078	7.92658	7.79874	8.04498	7.90507	7.59971	7.5038	8.03257	7.79379	7.92691	7.66704	7.56042	7.97988	8.09222	7.99549	7.88044	8.03471	9.05765	9.00577	9.35569	9.0658	7.92045	7.53352
					MFF	7.23763	7.24295	6.94674	7.18682	8.02597	7.49521	6.41508	7.38393	7.30156	7.08319	7.29213	7.5582	6.99759	6.4454	7.47373	7.85512	7.5969	6.66335	7.37091	7.01653	5.85018	6.51498	7.53088	7.31696	7.1691	7.11102	7.33531	7.39747	7.29795	7.06026	7.50811	7.62394	7.36866	7.23188	7.59712	7.371	7.36142	6.66893	7.40526	6.18519	7.03403	7.23127	6.91249	7.71803
					CIB1	7.87322	7.70327	7.09324	7.26276	6.74971	7.36123	6.94036	7.3142	7.29765	7.63857	7.36814	7.42404	8.00711	7.48066	7.72491	7.20779	8.05943	7.51029	7.80555	7.91235	7.53327	8.16938	7.2717	7.23324	8.02221	7.80361	7.31995	7.81914	7.49483	7.90254	7.05481	7.38112	7.05186	7.34812	8.12089	6.85054	7.75002	7.71392	7.88563	8.24172	7.5627	7.44117	7.54956	7.89877
					CHUK	7.10947	7.35511	6.87525	7.42268	6.84624	7.6832	7.05458	6.03836	7.17206	6.94281	7.15823	7.41693	7.5524	7.05504	7.06322	7.20284	7.06427	7.09103	7.42295	7.4309	7.03063	7.04448	7.17245	7.37145	7.36479	6.79875	7.541	7.2644	7.18244	7.14061	7.30353	7.13891	7.29032	6.95068	7.09265	7.1076	7.18775	6.94969	7.0169	6.71698	7.37709	7.58315	6.79797	7.50586
					ZKSCAN8	6.5999	7.04116	6.90922	7.43843	6.77665	7.37086	7.33842	6.64168	7.02169	6.75858	6.7685	6.93395	6.85155	8.44058	7.0841	6.19363	6.8409	7.01142	7.56342	6.85456	6.45362	7.46669	6.89707	6.97046	6.96556	7.20595	6.98813	6.55989	7.63714	7.23936	7.00522	7.17049	7.32049	7.21698	7.80876	6.83134	7.71391	6.92178	7.03781	6.56736	6.54941	7.07298	6.86256	7.46479
					HERC4	6.39479	7.66173	7.49273	7.40984	7.09386	7.15916	7.38546	7.56345	6.83961	6.93265	6.8379	6.47199	6.52174	8.24965	6.71135	7.30711	7.14288	6.98536	6.84269	8.36568	6.71058	7.20686	6.09955	6.36184	7.15808	7.03439	6.87484	6.55233	7.08385	6.76202	7.86666	7.26294	7.25757	6.9491	7.4586	7.95766	7.39605	6.76859	6.88499	6.00347	5.81263	6.1112	7.07792	6.7146
					GANAB	7.48778	7.30216	6.89581	7.04074	7.63777	7.24261	7.83167	7.52307	7.50545	7.15688	6.99519	7.44465	7.07729	8.01132	6.91212	7.44532	6.54666	7.58594	7.33844	6.76214	7.40034	6.67637	7.12479	7.27518	6.83892	7.49618	7.78349	6.97396	7.53871	7.70033	6.78561	7.47598	7.18586	7.1577	7.28592	7.69212	7.39548	6.78382	6.64968	7.77656	7.21595	7.4378	6.91593	7.05694
					RXYLT1	7.10318	6.86144	6.05162	7.33518	6.20071	7.06439	7.34173	7.6201	6.99364	7.69605	7.08192	7.05603	7.03154	7.46149	6.74271	6.87873	6.80713	7.58111	7.05422	7.76094	7.65821	7.88846	6.9777	7.16891	7.3694	7.55194	6.92873	6.99047	7.15208	7.38754	7.15574	7.25389	7.23589	7.25162	6.8512	7.01624	6.90689	7.18715	6.68393	6.53734	7.70167	6.97042	7.14832	7.13602
					ANXA11	6.66535	7.31709	7.64687	6.99834	7.28514	7.2712	7.32506	6.96981	7.44736	7.37882	7.04908	7.0712	6.50771	6.64312	7.18734	7.927	7.24999	7.25265	7.53647	7.27421	7.12332	7.22218	7.35107	7.38274	7.36075	7.64041	7.39306	7.62618	7.59815	7.63479	7.58544	6.75214	7.02651	7.2733	7.49749	7.02468	7.01129	6.74468	7.22009	6.78372	7.3915	7.63242	7.5362	7.14033
					LILRB4	7.61176	7.26995	8.01905	7.40807	7.44466	7.60382	8.14969	7.60086	7.98673	7.78317	7.5938	7.77247	8.06884	7.29251	6.98812	6.3836	7.72948	7.59891	7.44351	9.60011	7.46203	7.03451	7.91022	8.05454	8.15779	8.27109	7.74735	7.69735	7.65778	7.5613	7.5214	7.76063	7.55201	7.46526	7.06803	7.18189	7.86592	7.39763	8.59121	7.82555	8.54782	8.6207	8.20257	7.52861
					GRIN2C	7.11881	6.19113	6.63505	6.90686	7.0026	7.05226	6.45405	6.83242	7.24523	6.97743	6.74445	6.92808	6.7321	8.49049	7.08377	6.32158	5.64715	7.03307	7.28754	6.66833	7.28165	7.44285	7.43272	7.38565	6.35843	6.34613	6.74059	7.11147	6.91783	7.312	6.55306	6.96325	6.73705	6.71642	7.39384	6.46255	7.53151	6.62136	7.30836	6.69505	7.14337	6.77853	7.55536	7.10451
					NFXL1	6.66595	7.0481	7.06549	6.69584	6.9166	6.66126	7.9053	7.36736	7.10029	6.99012	7.24954	7.14821	7.48133	7.57072	7.79769	6.00108	6.89552	6.52197	7.10659	7.70543	6.5502	7.15561	8.04455	6.93896	6.40747	7.28793	6.66699	7.4864	6.74756	6.9109	7.07254	6.64818	7.34595	7.10176	7.01844	7.0425	7.12153	6.90236	7.69354	6.51686	7.53036	6.69271	6.23726	6.6611
					SNRPD3	7.46721	8.25509	7.70812	7.83796	8.11863	7.92676	7.98489	7.38591	7.94677	7.4822	7.32904	7.66117	7.19442	8.12891	7.64917	8.02881	7.5583	7.81616	7.67285	7.53667	7.48153	6.98265	8.31581	7.75477	7.88129	7.74734	8.12042	8.02807	7.95944	8.1792	7.95089	7.07638	7.31948	7.81181	7.51568	8.25049	8.10238	7.4513	7.50684	7.88381	7.91032	7.96524	7.61667	7.72667
					TBCB	7.47698	7.43454	7.74281	6.94041	7.25496	7.49194	7.42524	7.19425	7.41272	7.57931	7.40258	7.23897	6.43456	7.75625	8.15965	7.49205	8.24811	8.08757	7.68681	6.71842	7.90379	7.4219	6.95262	6.69938	7.37573	6.44197	7.58866	7.76838	8.10491	7.418	7.58479	7.36971	7.44578	7.18701	7.48308	7.73937	6.84625	8.21212	7.04022	7.23323	7.34984	6.88005	7.64443	7.70581
					RFX3	7.68396	7.35569	7.14422	7.82842	7.21245	7.31869	7.71195	7.13627	6.49401	7.4498	7.18606	7.01241	7.67058	6.99795	8.0435	7.15914	7.68748	6.84595	7.13558	7.77052	6.74058	7.58562	6.44552	7.15349	7.2785	6.91238	7.48497	6.83585	7.4159	7.18661	7.48831	7.6975	7.49226	7.26109	7.34518	7.63104	6.87907	7.56021	7.3792	7.91657	6.44264	6.97655	7.34921	6.74971
					ADA2	7.70779	7.24474	7.34992	7.61802	8.12248	7.24995	7.43408	7.70799	7.75882	7.30869	7.72302	7.79631	6.98286	7.5504	7.36454	7.18914	7.65364	7.9268	8.24949	8.17537	8.02938	7.55711	8.2695	8.46548	8.5196	8.15356	7.44849	8.10196	8.04697	7.59991	7.73363	7.70786	8.05261	7.28173	7.21643	8.0835	7.90983	7.55099	8.16332	8.24844	8.25793	8.34922	8.81176	7.93854
					ARHGAP45	7.31998	6.38411	6.74349	7.06258	7.00692	7.32798	7.0878	6.39887	6.85419	7.15251	6.76227	6.55688	7.00281	7.27816	6.42096	6.44485	7.12645	7.66738	7.10443	7.57161	7.52631	6.33072	7.8424	7.52183	7.23751	7.24386	6.94509	7.06486	7.17629	6.99182	6.99126	6.95647	6.46475	6.56048	7.20348	6.8499	7.23423	6.8616	7.48299	7.14362	7.42182	6.93563	7.91247	7.52672
					PTGES3	8.3635	7.81654	8.54799	7.63646	8.11404	8.76995	8.62262	8.9459	9.02649	8.64538	8.82577	8.42392	9.35878	8.22258	8.21606	8.82983	7.56806	8.27942	8.10373	7.81222	8.21913	8.39055	8.59981	9.03717	8.37865	9.0751	8.83411	8.23936	8.12835	9.06187	8.77409	8.56106	8.6434	8.88541	7.90382	8.51764	8.08482	8.32372	8.37015	8.30087	8.37182	7.82801	8.94445	8.77661
					CCNY	7.41562	7.38788	7.05232	6.91878	7.20709	6.91213	6.89813	6.88282	7.31259	6.55736	7.09375	7.22085	6.57785	7.58934	6.79901	7.27118	6.78076	7.39848	7.10417	7.29566	7.19807	7.43166	6.02641	7.32026	7.62117	7.34588	6.95072	7.10367	6.402	7.33281	7.44141	6.88615	7.49433	7.0196	7.68058	6.64882	7.42624	7.16893	7.16855	7.48566	7.14703	6.88494	7.56559	6.99313
					RTF2	7.82628	7.1404	7.55062	6.81682	7.15108	7.43834	7.07559	7.4937	7.51298	7.40988	6.92827	7.2996	6.81694	7.0311	7.95422	7.03892	8.02381	7.25424	7.94552	7.68486	7.98649	7.63916	7.98794	7.89516	6.73712	7.88815	7.12118	7.51665	7.8648	7.22589	7.14687	7.0645	7.57475	7.54873	7.26148	7.20683	7.64793	7.44996	7.50964	7.61939	7.37084	7.37143	7.79476	7.5253
					AP3S1	7.50247	7.06	6.90428	7.38337	8.01336	7.64392	7.78406	7.18364	7.5868	7.60645	7.86819	7.29794	8.0662	7.97778	6.99614	6.56123	7.95318	8.49784	7.71084	6.8771	7.54102	8.13471	7.67369	7.49391	7.68979	7.2961	7.69748	7.25038	6.68683	7.55126	7.41211	7.2079	7.78802	8.0067	7.39242	7.07139	7.97106	7.63419	8.39619	6.56481	7.40653	7.63041	7.44257	7.32756
					PPP4R3A	7.30478	7.28553	7.29735	7.05082	6.88451	7.23531	6.8622	6.69196	7.38858	7.26044	7.29956	7.43641	6.46878	7.55499	6.70067	7.22591	6.67748	7.46746	6.98033	6.03992	6.8154	7.023	7.14097	6.80572	7.44223	7.47791	7.28441	7.03358	7.06381	6.41712	7.19205	5.7566	7.80382	7.45994	7.17696	7.2979	6.89459	7.55085	7.03648	6.9811	6.82352	7.45389	7.40936	6.96953
					TBC1D22A	7.42573	7.21415	6.67758	7.9129	7.71364	7.33764	6.97365	7.15343	7.30244	6.89687	7.58398	6.86607	7.32599	7.52355	7.1556	6.64214	6.47158	7.80036	7.68243	7.56649	7.56514	6.62338	7.08068	7.97143	8.11605	7.03047	7.54655	7.35892	6.87972	6.75532	7.61029	7.89254	7.03348	7.45829	6.71449	7.6255	6.66612	7.2104	7.34497	7.4805	6.91409	7.44534	7.10004	6.98546
					NEURL3	6.42085	7.02177	7.10871	7.30755	7.05182	7.57576	7.34546	7.08082	7.03348	7.36053	7.27806	7.37124	8.563	7.29144	6.75137	7.8722	7.00951	7.3904	7.2433	7.23688	7.12225	6.65178	6.37686	6.99148	4.88104	6.69078	7.30296	6.41343	7.14964	6.63284	6.90031	8.41491	6.68026	7.45735	7.39531	6.70446	7.33323	7.71719	7.2841	6.41049	6.82515	6.49936	7.42873	6.88694
					RBM7	6.83019	6.84337	7.32478	6.92395	7.15822	6.98166	7.77123	5.4711	6.97543	7.20035	6.61391	7.09812	6.91405	7.29056	6.55693	6.66329	7.27008	6.74047	7.23552	7.20805	6.75015	6.48778	7.35861	7.13245	7.34445	6.41739	7.50312	7.27769	7.23386	6.54914	6.34977	6.462	6.35435	6.99598	7.41182	7.82642	6.383	7.23841	7.23192	7.19229	7.01145	7.28659	7.04485	6.26653
					SMPDL3A	7.46674	7.95177	7.61289	7.22264	7.99043	7.9828	7.78585	7.56811	7.61243	7.53931	7.08885	7.5123	8.05048	6.61887	7.35904	7.82591	7.68215	6.89043	7.91049	7.45616	7.0189	7.0195	7.79422	8.16916	8.16834	7.89956	7.47987	7.74379	7.49146	7.75794	6.77197	7.64379	7.77536	7.50745	8.4162	7.90379	7.56732	7.60585	7.79935	6.49827	7.38037	7.95209	6.63461	7.76533
					EMC4	7.02395	6.77451	7.30082	6.79532	7.4216	7.23597	7.04526	6.4952	7.17799	7.1201	7.20017	6.54469	7.28079	7.99467	7.75784	5.69486	7.91778	6.97179	6.69988	6.82521	7.02551	7.08997	7.25651	7.60665	7.66158	7.16937	7.46215	6.95664	6.93859	7.70483	7.15192	7.21197	7.14235	7.30105	7.06728	6.76732	6.94315	6.52946	7.70767	7.39308	7.33262	7.53233	6.16642	7.18241
					DUSP22	7.06605	6.4897	7.01111	7.6206	6.86786	7.24951	6.56645	6.81954	6.97136	7.52345	7.31414	7.2372	7.57734	7.76444	6.88274	6.85317	7.22388	6.39787	7.46343	7.46926	7.61459	7.83506	7.2046	6.44912	8.10212	6.91117	7.12164	7.15153	6.95706	6.64844	7.2102	6.63282	6.87453	7.29634	6.70468	7.75039	6.97401	6.94167	7.57289	7.59472	7.21685	7.48562	8.04716	7.03056
					RNPS1	7.32685	7.66093	6.69514	7.41407	7.29148	7.16734	7.91072	7.23267	7.57683	7.24025	7.48886	7.44537	7.66849	6.2152	7.2672	9.34623	7.1526	7.62491	7.00399	7.49095	7.38848	7.34323	7.53183	7.4199	5.95313	6.93731	7.45208	7.59311	7.1521	7.71519	7.29001	6.69354	7.34287	7.63759	7.17709	6.96457	7.21005	7.68791	7.28917	7.41388	7.37774	7.52984	5.99845	7.30039
					FAM120A	7.05559	7.44933	7.1966	7.59528	6.38003	7.19245	7.71529	7.40585	7.26403	7.4129	6.79883	6.5654	6.22529	7.23851	5.57281	7.84791	6.62449	6.82717	8.33048	6.76447	6.84018	6.30799	7.29225	7.25861	7.144	7.39205	6.86004	6.82163	6.69957	6.98251	6.91915	7.61508	6.72974	7.22075	6.03561	7.1415	7.00443	7.5741	6.81888	6.87363	7.27437	7.53437	5.94731	7.49265
					SLC44A1	7.0048	6.99925	6.66779	7.57411	6.67287	7.29039	7.13679	7.19062	7.71472	7.95809	7.79911	7.74333	7.49551	7.4742	7.4286	7.70327	7.00351	7.0589	7.78234	6.51621	7.6995	7.56093	7.28868	7.35986	6.25599	7.16597	7.31928	6.73538	7.00966	6.67782	6.92843	7.65001	6.93022	7.90205	7.31389	7.45552	6.58504	7.32286	6.24732	7.53713	7.16599	7.68895	7.71004	7.75805
					ITPRID2	8.13275	8.00032	7.17835	7.17414	7.32685	7.66242	7.974	7.48974	7.63464	7.50311	7.39143	7.8732	9.00286	6.59797	8.07797	8.28083	7.37073	7.91124	7.79784	7.91633	6.98175	7.98463	7.62674	7.10886	7.07233	7.93048	7.72727	8.44318	8.07284	7.74547	7.56379	7.51595	7.43428	7.98313	7.53207	8.10394	7.82435	7.88958	7.34371	8.07521	7.80312	8.11911	7.44146	7.5831
					FDFT1	6.98343	6.73481	6.94107	7.56817	6.82332	7.00932	7.22493	7.11117	7.03083	7.64109	7.25751	7.18164	7.21625	7.37284	7.1284	6.60955	8.70187	6.39877	7.16399	6.7743	6.98802	7.19952	7.05043	7.39433	6.81981	6.66419	6.86481	6.83584	7.27297	6.83739	6.81367	6.76756	7.34333	7.58205	7.4458	6.24966	7.52476	6.91588	6.61597	6.75797	7.3313	6.93646	7.11477	7.15563
					CLIC1	8.53803	8.74118	8.16945	8.64917	8.31832	8.49058	8.98891	8.96671	8.46432	8.59269	8.57945	8.98338	8.50112	8.37898	8.22745	9.23562	8.61345	8.37796	8.34654	8.36064	8.11675	8.49124	8.6404	9.14323	8.66221	8.92055	8.82307	8.94381	8.79394	9.12047	8.51697	8.36716	8.52324	8.69142	8.61387	8.80211	8.68561	8.88478	8.35691	9.12108	8.15623	8.73286	8.86154	8.46886
					CLIC2	7.65224	7.87874	7.36236	6.19965	7.5429	7.5109	6.99338	7.73203	7.0834	7.18911	6.92239	6.85172	7.54684	6.86713	6.80343	7.72832	6.57008	6.39985	7.06633	7.16414	7.26359	6.76092	6.91466	6.66935	6.91345	6.80266	6.73302	6.83931	6.89774	6.54225	7.30909	6.79614	7.14555	6.89237	7.42281	7.03284	7.28535	7.33751	6.91884	6.76452	6.77235	7.0914	6.83837	6.39661
					SMARCA2	6.93924	6.90751	6.74777	7.16711	7.31768	7.02206	7.07717	7.50637	6.8859	6.47984	6.94395	6.66754	7.51524	6.7627	6.77737	7.27019	7.54655	10.0899	6.19787	7.03377	7.088	6.91814	7.34944	7.30072	7.01126	6.9824	7.20358	6.63892	7.28499	6.89037	7.71766	6.89487	7.02024	7.0746	6.57646	7.36076	7.56031	6.9514	7.22455	7.44042	7.44487	6.81574	7.69283	7.36374
					PPP2R2D	6.45492	6.70453	6.56257	7.31524	6.2752	6.55759	7.22676	7.07002	7.2366	7.75973	7.51221	7.11951	6.74001	10.7425	6.62223	6.15144	6.69297	7.63779	7.43728	7.52608	6.08882	7.48599	7.13182	7.24975	7.43028	7.35576	6.38695	7.20069	7.26226	7.21841	7.20327	6.5549	7.11372	7.23838	7.23495	7.28374	7.76995	6.76278	7.40856	7.13884	7.05684	7.72172	7.48665	7.01796
					GGA3	7.55525	7.47838	7.4132	6.93949	7.52599	7.61927	7.7947	7.52822	7.52157	7.54044	7.14804	7.70717	6.52712	6.73157	8.50145	7.38473	6.59717	7.54372	6.39294	7.08167	7.51498	7.65959	6.76803	7.33601	7.4978	7.06066	6.7803	7.27043	6.91895	6.83366	7.53969	7.12847	7.32883	6.78495	7.4585	7.55569	7.63367	6.95245	7.08572	7.76895	7.56268	7.56646	7.94289	6.88666
					CLNS1A	7.45379	6.43343	6.76044	6.82934	6.465	7.23597	7.08205	7.34903	6.33024	6.60818	6.63898	7.49791	8.41723	7.21225	6.41371	6.41134	6.61591	7.5714	7.32327	6.99886	7.07332	6.91149	7.02294	7.06098	6.69111	6.85281	6.926	7.14461	7.42193	7.73022	6.86449	7.49176	7.59038	6.59009	6.90589	6.87625	7.27396	7.31318	6.78324	6.2799	6.5914	6.46289	7.57097	6.63347
					CLPTM1	7.41259	7.56892	8.12951	7.77275	7.32266	6.89505	7.93025	7.26785	7.06874	7.0748	7.10491	6.95227	7.46333	6.8675	7.70532	7.77628	7.43898	7.05824	7.61982	7.67741	7.1315	7.48755	7.08497	7.45839	6.56872	7.11119	7.50842	7.61395	7.4489	7.81506	7.32107	7.43603	7.68275	7.41303	7.86345	7.41561	7.14037	7.74703	7.55736	5.89049	7.10495	8.2862	6.43174	7.04184
					C5orf38	7.59251	7.99477	8.0792	7.94273	6.95873	8.10015	7.81994	7.86036	8.03978	8.18478	7.77796	8.15802	7.92723	8.40292	7.98123	6.80363	8.75681	8.44817	8.28135	7.95095	6.7196	7.79854	7.7003	7.32749	7.41673	7.79422	7.42575	7.57592	7.63842	7.28166	8.05404	8.60231	7.57843	8.4322	7.04216	7.67981	7.79302	7.9826	8.28569	7.65402	7.66941	8.3628	7.25767	7.66093
					CCR1	7.3429	7.49074	7.25502	7.77359	7.38768	7.18742	7.32121	6.60268	7.77151	7.35015	7.58995	8.10099	7.36169	6.3828	7.55782	6.62706	7.74027	7.52116	7.5233	7.8913	7.17164	7.75067	8.54557	8.25936	8.48741	8.46808	6.82786	7.04477	7.84572	7.10527	6.15899	7.79842	7.89238	7.76944	6.83523	6.89605	7.5044	7.93625	7.90338	7.54864	7.71727	7.75836	7.39624	7.60828
					ACKR2	7.75876	7.02747	7.63162	7.35264	7.41938	6.60554	7.28696	7.65896	7.32398	7.53456	7.26987	7.66433	7.74974	6.36623	7.21501	7.57165	6.47273	6.86139	6.84302	7.54404	7.673	7.47137	6.55549	7.2709	6.84428	6.40458	6.64126	6.69207	6.60158	7.37647	8.51079	7.10723	7.31731	7.02471	6.42263	7.37823	7.94295	6.94738	7.91137	5.28818	7.32286	6.64339	7.18557	7.01855
					RGL1	7.51529	7.46905	7.86556	7.51575	6.71616	7.84409	7.87627	7.28904	7.36043	7.6973	7.32306	7.63198	6.21176	7.87353	6.90451	7.33232	7.44322	7.27943	6.7801	7.81943	6.82419	7.57189	7.64518	7.61971	8.63412	7.6737	7.1898	7.10794	7.66076	7.25204	7.12478	7.49262	7.03787	7.89782	7.00982	7.15386	7.57599	7.71893	7.28316	6.58236	6.85093	7.52484	6.55416	7.57439
[truncated: 3,220 more rows]
[truncated: 76 more columns]

## Sheet: Source_Data_Fig4_b
overlap_all_lesions	BRL_and_mixed	mixed_and_active	BRL_and_active	BRL_specific	active_specific	mixed_specific
GPNMB	SIGLEC8	HLA-DPB1	SPATA2L	ZFP57	RPS3	RBM3
NUPR1	CSTA	LIPA	NBPF15	PDCD5	TXN2	PMP2
GRN		RPL23	CD163	BARX2	TMA7	OR8D2
[truncated: 139 more rows]

## Sheet: Source_Data_Fig4_c
Module	CodeClass	GeneID	GeneName	Negative	DetectedSegments	DetectionRate	genes_lowCount_overNsamples	mean_zscore	mean_expr	logFC	AveExpr	t	P.Value	adj.P.Val	B	TargetName
[truncated: 142 more rows]

[truncated: 4 more sheets: Source_Data_Fig4_d, Source_Data_Fig4_e, Source_Data_Fig4_f, Source_Data_Fig4_g]
