# Supplementary material for: Broad rim lesions are a new pathological and imaging biomarker for rapid disease progression in multiple sclerosis
Source: Nat Med. 2025 Apr 29;31(6):2016–26. doi: 10.1038/s41591-025-03625-7 (PMC12176629; doi:10.1038/s41591-025-03625-7)
Supplement: Supplementary file 6 — PET MRI imaging cohort and data. [file 41591_2025_3625_MOESM6_ESM.xlsx]

## Sheet: Fig_5_B
	patients (%)	patients (n)
> 1 rBRL	21.1	24
1 rBRL	13.2	15
0 rBRL	65.8	75

## Sheet: Fig_5_C
≥ 1 rBRL
16.6667
9.67742
34.2105
8.33333
38.7097
17.3913
18.5185
25
7.14286
24.1379
27.7778
6.25
10
5.88235
35.8974
4.54545
18.75
100
9.09091
6.25
16.6667
20.5882
50
7.14286
33.3333
8.69565
40
22.2222
16.6667
100
14.2857
30
3.84615
46.6667
36.3636
5.88235
18.1818
71.4286
6.66667

## Sheet: Fig_5_D
no rBRL	≥ 1 rBRL
13	12
7	31
1	38
1	12
1	31
4	23
3	27
2	12
11	14
7	29
16	18
1	16
6	20
11	34
8	39
6	22
16	16
21	1
10	11
11	16
16	6
11	34
21	6
13	14
11	6
2	23
45	5
5	27
8	6
15	1
4	7
12	10
19	26
2	15
5	22
10	17
5	11
6	7
5	15
5
8
4
4
1
15
16
1
5
23
11
16
1
2
12
5
9
1
8
3
3
3
5
2
3
3
8
2
4
21
15
9
22
12
1
12

## Sheet: Fig_5_E
proportion of rBRL	proportion of rim-active lesions
0	0
0	0
0	0
0	0
0	0
0	0
0	0
0	0
0	0
0	0
0	6.25
0	0
0	0
0	0
0	0
0	16.6667
0	25
0	9.52381
0	10
0	9.09091
0	18.75
0	18.1818
0	9.52381
0	7.69231
0	9.09091
0	0
0	4.44444
0	0
0	0
0	13.3333
0	0
0	8.33333
0	26.3158
0	0
0	20
0	10
0	0
0	0
0	0
0	0
0	0
0	0
0	0
0	0
0	26.6667
0	25
0	100
0	20
0	13.0435
0	0
0	18.75
0	0
0	0
0	16.6667
0	0
0	11.1111
0	0
0	0
0	0
0	33.3333
0	0
0	0
0	0
0	0
0	0
0	25
0	0
0	0
0	14.2857
0	20
0	11.1111
0	9.09091
0	0
0	0
0	8.33333
16.6667	8.33333
9.67742	16.129
34.2105	15.7895
8.33333	8.33333
38.7097	19.3548
17.3913	8.69565
18.5185	14.8148
25	8.33333
7.14286	14.2857
24.1379	24.1379
27.7778	11.1111
6.25	0
10	15
5.88235	17.6471
35.8974	15.3846
4.54545	13.6364
18.75	6.25
100	0
9.09091	9.09091
6.25	25
16.6667	50
20.5882	14.7059
50	16.6667
7.14286	7.14286
33.3333	16.6667
8.69565	8.69565
40	20
22.2222	11.1111
16.6667	16.6667
100	0
14.2857	28.5714
30	0
3.84615	7.69231
46.6667	13.3333
36.3636	9.09091
5.88235	11.7647
18.1818	27.2727
71.4286	0
6.66667	0

## Sheet: Fig_5_F
proportion of rBRL	proportion of inactive lesions
0	84.6154
0	85.7143
0	100
0	100
0	100
0	25
0	33.3333
0	100
0	63.6364
0	57.1429
0	37.5
0	100
0	50
0	63.6364
0	37.5
0	16.6667
0	12.5
0	28.5714
0	50
0	9.09091
0	25
0	27.2727
0	47.619
0	61.5385
0	18.1818
0	0
0	35.5556
0	100
0	75
0	26.6667
0	50
0	33.3333
0	21.0526
0	50
0	40
0	30
0	60
0	16.6667
0	0
0	40
0	0
0	50
0	100
0	100
0	13.3333
0	25
0	0
0	60
0	43.4783
0	45.4545
0	25
0	0
0	50
0	25
0	60
0	33.3333
0	100
0	75
0	0
0	0
0	66.6667
0	60
0	50
0	33.3333
0	66.6667
0	25
0	50
0	75
0	23.8095
0	13.3333
0	55.5556
0	13.6364
0	58.3333
0	0
0	58.3333
16.6667	16.6667
9.67742	16.129
34.2105	5.26316
8.33333	25
38.7097	9.67742
17.3913	17.3913
18.5185	22.2222
25	25
7.14286	7.14286
24.1379	13.7931
27.7778	16.6667
6.25	25
10	15
5.88235	11.7647
35.8974	17.9487
4.54545	18.1818
18.75	25
100	0
9.09091	27.2727
6.25	18.75
16.6667	0
20.5882	14.7059
50	16.6667
7.14286	7.14286
33.3333	0
8.69565	34.7826
40	20
22.2222	14.8148
16.6667	66.6667
100	0
14.2857	28.5714
30	10
3.84615	38.4615
46.6667	13.3333
36.3636	4.54545
5.88235	17.6471
18.1818	0
71.4286	0
6.66667	53.3333

## Sheet: Fig_5_G
proportion of rBRL	T1 lesion load (cm3)
0	2.515
0	1.38
0	0.56
0	0.348
0	0.252
0	1.311
0	0.359
0	0.428
0	2.935
0	1.962
0	33.789
0	0.394
0	2.463
0	3
0	2.64
0	2.437
0	3.661
0	5.375
0	2.555
0	15.842
0	21.152
0	15.082
0	6.543
0	2.839
0	5.841
0	0.358
0	11.291
0	1.254
0	1.591
0	4.261
0	0.711
0	2.998
0	8.204
0	0.904
0	1.171
0	6.796
0	1.745
0	1.635
0	2.708
0	0.711437
0	3.66761
0	0.706006
0	0.438086
0	0.276972
0	2.03837
0	11.1748
0	0.101375
0	2.65024
0	4.57094
0	2.176
0	3.876
0	0.74
0	0.492
0	6.621
0	4.058
0	1.771
0	0.18
0	2.117
0	0.879
0	0.477
0	0.564
0	1.401
0	1.689
0	1.484
0	1.21
0	1.347
0	0.312
0	0.933
0	9.179
0	9.115
0	7.389
0	5.783
0	6.9
0	1.478
0	2.136
16.6667	6.16
9.67742	8.674
34.2105	15.332
8.33333	2.838
38.7097	7.404
17.3913	44.139
18.5185	28.88
25	15.759
7.14286	14.588
24.1379	17.598
27.7778	12.335
6.25	3.473
10	16.614
5.88235	15.076
35.8974	25.61
4.54545	11.145
18.75	4.088
100	0.355
9.09091	3.103
6.25	2.893
16.6667	1.39391
20.5882	13.8558
50	18.5861
7.14286	8.10097
33.3333	27.2301
8.69565	11.371
40	0.804
22.2222	37.317
16.6667	1.067
100	0.725
14.2857	1.157
30	50.918
3.84615	4.948
46.6667	24.245
36.3636	12.632
5.88235	7.023
18.1818	32.911
71.4286	2.205
6.66667	2.782

## Sheet: Fig_5_H
proportion of rBRL	T2 lesion load (cm3)
0	2.759
0	1.654
0	0.791
0	0.472
0	0.374
0	1.943
0	0.611
0	0.611
0	3.384
0	2.43
0	41.81
0	0.776
0	3.313
0	3.785
0	4.281
0	3.86
0	5.436
0	9.398
0	14.128
0	19.25
0	28.577
0	22.772
0	9.063
0	7.83
0	7.378
0	3.013
0	17.828
0	2.667
0	3.821
0	6.568
0	1.395
0	6.282
0	14.532
0	4.188
0	3.123
0	11.171
0	3.992
0	3.645
0	3.686
0	0.905136
0	4.37905
0	0.818243
0	0.660749
0	0.351193
0	3.13539
0	13.3308
0	0.273351
0	2.9435
0	7.63754
0	2.348
0	5.694
0	0.819
0	1.407
0	12.61
0	6.412
0	3.082
0	0.467
0	3.274
0	1.272
0	2.3
0	0.898
0	2.017
0	3.201
0	3.263
0	3.617
0	3.501
0	0.819
0	1.338
0	14.336
0	14.365
0	9.27
0	7.95
0	12.478
0	2.46
0	3.628
16.6667	7.044
9.67742	11.437
34.2105	18.035
8.33333	5.245
38.7097	24.674
17.3913	50.586
18.5185	33.351
25	16.488
7.14286	19.614
24.1379	25.753
27.7778	18.304
6.25	5.427
10	27.758
5.88235	25.785
35.8974	43.331
4.54545	21.186
18.75	9.333
100	2.67
9.09091	7.756
6.25	10.697
16.6667	2.30629
20.5882	15.7512
50	23.7055
7.14286	8.93912
33.3333	35.9755
8.69565	15.853
40	2.628
22.2222	61.933
16.6667	2.474
100	0.864
14.2857	2.881
30	59.838
3.84615	7.637
46.6667	41.806
36.3636	22.512
5.88235	15.8
18.1818	38.101
71.4286	3.855
6.66667	5.553

## Sheet: Fig_5_I
proportion of rBRL	NAWM DVR
0	1.1487
0	1.1661
0	1.1685
0	1.1276
0	1.1284
0	1.2038
0	1.1618
0	1.1438
0	1.1835
0	1.1484
0	1.234
0	1.2009
0	1.1878
0	1.1952
0	1.2039
0	1.1817
0	1.1612
0	1.1726
0	1.1972
0	1.2636
0	1.229
0	1.2478
0	1.1614
0	1.2334
0	1.2402
0	1.2024
0	1.1998
0	1.1689
0	1.268
0	1.1976
0	1.1891
0	1.2506
0	1.2167
0	1.1525
0	1.1194
0	1.2135
0	1.1736
0	1.2266
0	1.2454
0	1.1967
0	1.1815
0	1.2132
0	1.1345
0	1.1546
0	1.2702
0	1.259
0	1.1935
0	1.1578
0	1.2554
0	1.1952
0	1.1823
0	1.1838
0	1.1658
0	1.2296
0	1.1381
0	1.1802
0	1.1694
0	1.1216
0	1.2104
0	1.1887
0	1.1835
0	1.1612
0	1.1398
0	1.1977
0	1.1475
0	1.1761
0	1.3089
0	1.2311
0	1.2616
0	1.2536
0	1.2376
0	1.1971
0	1.1546
0	1.1702
0	1.2396
16.6667	1.2198
9.67742	1.2295
34.2105	1.2465
8.33333	1.24
38.7097	1.1915
17.3913	1.3276
18.5185	1.2857
25	1.3108
7.14286	1.2744
24.1379	1.3132
27.7778	1.3076
6.25	1.229
10	1.2731
5.88235	1.2507
35.8974	1.3208
4.54545	1.2553
18.75	1.202
100	1.1748
9.09091	1.2163
6.25	1.2521
16.6667	1.2794
20.5882	1.3052
50	1.3753
7.14286	1.2477
33.3333	1.3126
8.69565	1.22
40	1.2515
22.2222	1.2757
16.6667	1.2365
100	1.2115
14.2857	1.2553
30	1.2785
3.84615	1.2027
46.6667	1.384
36.3636	1.2768
5.88235	1.2694
18.1818	1.3022
71.4286	1.3462
6.66667	1.2441

## Sheet: Fig_5_J,L
proportion of rBRL	NAWM FA	NAWM MD
0	0.4	0.776
0	0.372	0.76
0	0.426	0.742
0	0.421	0.738
0	0.414	0.75
0	0.388	0.785
0	0.379	0.771
0	0.375	0.77
0	0.345	0.841
0	0.396	0.766
0	0.382	0.757
0	0.394	0.782
0	0.387	0.785
0	0.421	0.734
0	0.42	0.771
0	0.379	0.798
0	0.393	0.784
0	0.369	0.79
0	0.318	0.845
0	0.348	0.815
0	0.413	0.741
0	0.376	0.783
0	0.43	0.76
0	0.402	0.769
0	0.373	0.807
0	0.426	0.754
0	0.393	0.806
0	0.421	0.79
0	0.401	0.769
0	0.356	0.828
0	0.379	0.819
0	0.435	0.741
0	0.417	0.745
0	0.397	0.757
0	0.395	0.778
0	0.386	0.803
0	0.392	0.805
0	0.391	0.764
0	0.417	0.76
0	0.404	0.771
0	0.35	0.851
0	0.359	0.759
0	0.402	0.758
0	0.4	0.801
0	0.415	0.736
0	0.386	0.779
0	0.413	0.745
0	0.397	0.767
0	0.398	0.786
0	0.433	0.752
0	0.411	0.762
0	0.396	0.792
0	0.384	0.79
0	0.416	0.746
0	0.401	0.781
0	0.413	0.715
0	0.369	0.809
0	0.418	0.76
0	0.373	0.791
0	0.38	0.777
0	0.376	0.799
0	0.407	0.777
3.84615	0.368	0.773
4.54545	0.356	0.824
5.88235	0.37	0.833
5.88235	0.344	0.797
6.25	0.387	0.799
6.25	0.412	0.772
6.66667	0.429	0.711
8.33333	0.414	0.754
8.69565	0.348	0.815
9.09091	0.397	0.783
9.67742	0.385	0.788
10	0.387	0.797
14.2857	0.399	0.773
16.6667	0.38	0.796
16.6667	0.433	0.716
17.3913	0.265	0.842
18.1818	0.347	0.814
18.5185	0.268	0.982
18.75	0.4	0.767
22.2222	0.35	0.817
24.1379	0.375	0.78
25	0.329	0.806
27.7778	0.387	0.76
30	0.341	0.82
34.2105	0.364	0.805
35.8974	0.338	0.871
36.3636	0.411	0.736
38.7097	0.38	0.804
46.6667	0.365	0.808
100	0.376	0.815
100	0.419	0.744

## Sheet: Fig_5_K
no rBRL	≥ 1 rBRL
0.4	0.38
0.372	0.385
0.426	0.364
0.421	0.414
0.414	0.38
0.388	0.265
0.379	0.268
0.375	0.329
0.345	0.375
0.396	0.387
0.382	0.387
0.394	0.387
0.387	0.37
0.421	0.338
0.42	0.356
0.379	0.4
0.393	0.376
0.369	0.397
0.318	0.412
0.348	0.348
0.413	0.35
0.376	0.433
0.43	0.419
0.402	0.399
0.373	0.341
0.426	0.368
0.393	0.365
0.421	0.411
0.401	0.344
0.356	0.347
0.379	0.429
0.435
0.417
0.397
0.395
0.386
0.392
0.391
0.417
0.404
0.35
0.359
0.402
0.4
0.415
0.386
0.413
0.397
0.398
0.433
0.411
0.396
0.384
0.416
0.401
0.413
0.369
0.418
0.373
0.38
0.376
0.407

[truncated: 13 more sheets: Fig_5_M, Fig_5_N, Fig_5_O, Fig_5_P, Fig_5_Q, Fig_5_R, Fig_5_S, Fig_5_T, Fig_5_U, Fig_5_V, Fig_5_W, Fig_5_X, Fig_5_Y]
