# Supplementary material for: Broad rim lesions are a new pathological and imaging biomarker for rapid disease progression in multiple sclerosis
Source: Nat Med. 2025 Apr 29;31(6):2016–26. doi: 10.1038/s41591-025-03625-7 (PMC12176629; doi:10.1038/s41591-025-03625-7)
Supplement: Supplementary file 7 — Histology. [file 41591_2025_3625_MOESM7_ESM.xlsx]

## Sheet: ED_Fig 3a
	MSwRP w BRL	MSwRP wo BRL
	0	74
	62.5	10
	34	12
	4	29
	10	41
	16	0
	8
	10
	3
	4
	25

## Sheet: ED_Fig 3b
	MSwRP w BRL	MSwRP wo BRL
	0	25
	13	2
	25	76
	57	32
	9	18
	68	60
	17
	3
	12
	50
	12.5

## Sheet: ED_Fig 3c
	MSwRP w BRL	MSwRP wo BRL
	42	10
	4	0
	0	40
	11	0
	4	5
	20	36
	0
	2
	0
	3
	32

## Sheet: ED_Fig 3d
	MSwRP w BRL	MSwRP wo BRL
	2.23077	1.5
	0.214286	1.15
	0.411765	2
	1.6	2.5
	0.5	1.33333
	0.5	3.45455
	2.64706
	2.38889
	2
	5.42105
