# Supplementary material for: Broad rim lesions are a new pathological and imaging biomarker for rapid disease progression in multiple sclerosis
Source: Nat Med. 2025 Apr 29;31(6):2016–26. doi: 10.1038/s41591-025-03625-7 (PMC12176629; doi:10.1038/s41591-025-03625-7)
Supplement: Supplementary file 8 — Histology. [file 41591_2025_3625_MOESM8_ESM.xlsx]

## Sheet: Fig ED 4a
	NAWM		rim		center
	BRL	mixed	BRL	mixed	BRL	mixed
	134.4	112	374.4	217.6	16	65.6
	164.8	208	452.8	307.2	43.2	48
	166.4	118.4	448	132.8	110.4	40
	156.8	99.2	464	163.2	33.6	36.8
	140.8	195.2	472	419.2	70.4	158.4
	156.8	104	276.8	174.4	84.8	38.4
	297.6	209.6	680	433.6	316.8	150.4
	241.6	196.8	595.2	198.46	54.4	68.8
	155.2	161.6	336	347.2	54.4	155.2
	200	128	337.6	382.4	72	76.8
	168	208	691.2	262.4	344	104
	164.8	174.4	408	233.6	35.2	120
	195.2	108.8	641.6	289.6	72	108.8
	187.2	187.2	742.4	368	108	89.6
	121.6	131.2	656	342.4	81.6	43.2
	206.4	168	734.4	523.2	230.4	116.8
	123.2	196.8	656	544	43.2	108.8
		152		232		54.4
		163.2		321.6		80
		96		504		97.6

## Sheet: Fig ED 4b
	NAWM		rim		center
	BRL	mixed	BRL	mixed	BRL	mixed
	48	172.8	467	238.4	150	105.6
	195	244.8	514	368	50	32.4
	274	104	531	147.2	142	22.4
	235	124.8	427	140.8	128	27.6
	178	216	368	491.2	130	164.8
	278	78.4	613	126.4	94	41.6
	310	212.8	704	492.8	181	211.2
	189	137.6	493	201.6	58	64
	253	201.6	522	377.6	85	182.4
	184	185.6	354	534.4	120	134.4
	161.6	116.8	676.8	229.2	238.4	68.8
	89.6	169.6	462.4	344	62.4	140.8
	225.6	131.2	857.6	275.2	153.6	132.8
	139.2	177.6	809.6	404.8	227.2	134.4
	104	120	841.6	294.2	164.8	59.2
	161.6	174.4	696	561.6	180.8	132.8
		201.6		788.8		153.6
		97.6		227.2		84.8
		177.6		400		92.8
		171.2		316.8		54.4

## Sheet: Fig ED 4c
	NAWM		rim		center
	BRL	mixed	BRL	mixed	BRL	mixed
	20.8	97.6	68.8	190.4	6.4	121.6
	129.6	249.6	484.8	412.8	49.6	78.4
	172.8	46.4	414.4	92.8	70.4	0
	105.6	16	180.8	52.8	41.6	28.8
	131.2	204.8	425.6	409.6	92.8	168
	251.2	84.8	531.2	91.2	84	46.4
	296	164.8	588.8	196.8	142.4	115.2
	104	200	276.8	361.6	0	214.4
	201.6	245.6	464	456.2	75.2	124.8
	153.6	77.4	259.2	374.4	60.8	102.4
	232	107.2	926.4	257.6	273.6	84.8
	147.2	209.6	446.4	400	84.8	216
	264	153.6	726.4	505.6	150.4	100.8
	249.6	166.4	656	724.8	187.2	163.2
	142.4	201.6	497.6	708.8	108.8	155.2
	147.2	134.4	598.4	203.2	144	88
	48	208	457.6	371.2	48	105.6
		203.2		544		34
				446.4		92.8
						84.8
						216
						100.8
						163.2
						155.2
						88
						105.6
						34
						92.8

## Sheet: Fig ED 4d
	NAWM		rim		center
	BRL	mixed	BRL	mixed	BRL	mixed
	179	33.6	322	145.6	102	75.2
	181	40	379	227.2	205	57.6
	139	152	544	240	306	100.8
	248	160	382	281.6	328	161.6
	235	48	322	363.2	126	19.2
	102	40	520	116.8	173	28.8
	192	43.2	637	208	507	112
	179	46.4	480	148	218	116.8
	144	107.2	536	342.4	272	182.4
	114	262.4	342	606.4	258	168
	84.4	94.4	686.4	467.2	167.4	302.4
	94.4	20.8	432	510.4	209.6	409.6
	92.8	96	728	380.8	107.2	100.8
	153.6	80	689.6	944	220.8	326.4
	236.8	142.4	780.8	976	289.6	292.8
		123.2	646.4	369.6	172.8	244.8
		99.2	657.6	362.2	186.6	132.8
		80		753.6		227.2
		94.4

## Sheet: Fig ED 4e
	NAWM		rim		center
	BRL	mixed	BRL	mixed	BRL	mixed
	16	0	144	35.2	0	8
	1.6	3.2	169.6	20.8	12.8	1.6
	0	0	150.4	8	6.4	0
	3.2	0	80	9.6	32	0
	14.4	0	132.8	0	4.8	0
	1.6	0	190.4	3.2	25.6	1.6
	30.4	0	163.2	8	3.2	3.2
	1.6	11.2	222.4	84.8	12.8	6.4
	12.8	43.2	140.8	67.2	120	30.4
	1.6	0	171.2	99.2	49.6	0
	0	0	123.2	76.8	0	17.6
	6.4	0	240	152	83.2	38.4
	3.2	0	220.8	152	59.2	40
	12.8	0	118.4	70.4	107.2	8
	0	4.8	164.8	27.2	1.6	3.2
	0	0	147.2	59.2	0	1.6
		0

## Sheet: Fig ED 4f
	NAWM		rim		center
	BRL	mixed	BRL	mixed	BRL	mixed
	9.6	3.2	81.6	24	49.6	22.4
	3.2	3.2	6.4	75.2	8	12.87
	6.4	16	14.4	48	14.4	12.8
	8	11.2	43.2	9.6	44.8	32
	3.2	0	14.4	8	40	8
	38.4	0	412.8	12.8	321.6	14.4
	22.4	6.4	216	40	44.8	48
	9.6	0	72	6.4	6.4	0
	9.6	16	11.2	11.2	19.2	20.8
	9.6	1.6	78.4	54.4	89.6	8
	3.2	0	11.2	28.8	3.2	9.6
	3.2	0	56	0	27.2	3.2
	14.4	3.2	356.8	6.4	10.4	4.8
	29.6	0	270.4	11.2	88	0
	11.2		238.4	17.6	97.6	28.8
	4.8	0	40	19.2	17.6	3.2
		3.2		4.8		4.2
		0		32		12.6
		0		9.6		72
		8		252.8

## Sheet: Fig ED 4g
	NAWM		rim		center
	BRL	mixed	BRL	mixed	BRL	mixed
	4.8	0	3.2	3.2	6.4	4.8
	0	0	3.2	3.2	9.6	1.6
	0	3.2	1.6	3.2	4.8	3.2
	0	0	1.6	1.6	0	0
	1.6	0	1.6	1.6	6.4	1.6
	1.6	0	12.8	0	4.8	0
	0	0	11.2	1.6	6.4	18.56
	0	0	8	1.6	30.4	4.8
	0	1.6	6.4	8	3.2	2
	0	3.2	12.8	14.4	8	4.8
	4.8	0	4.8	6.4	11.2	0
	0	1.6	3.2	0	4.8	41.6
	4.8	0	14.4	0	4.8	3.2
	3.2	0	11.2	0	11.2	1.6
	3.2	3.2	19.2	1.6	0	9.6
	0	1.6	38.4	0		8
		0		3.2		0
		3.2		8		8
		0		48		22.4

## Sheet: Fig ED 4h
	NAWM		rim		center
	BRL	mixed	BRL	mixed	BRL	mixed
	12.8	8	1.6	64	0	0
	62.4	73.6	52.8	78.4	0	0
	148.8	64	156.8	1.6	0	0
	36.8	0	52.8	0	0	0
	20.8	193.6	3.2	297.6	0	136
	97.6	102.4	107.2	0	0	0
	195.2	57.6	353.6	17.6	9.6	0
	52.8	148.8	0	172.8	0	22.4
	134.4	172.8	80	179.2	1.6	0
	65.6	160	0	244.8	0	4.8
	160	107.2	216	232	4.8	12.8
	118.4	112	219.2	201.6	0	0
	313.6	257.6	256	195.2	0	0
		148.8		41.6		0
		76.8		17.6		0

## Sheet: Fig ED 4i
	NAWM		tim		center
	BRL	mixed	BRL	mixed	BRL	mixed
	3	0	8	1.6	3	0
	3	0	26	4.8	21	0
	0	0	8	0	11	0
	0	0	2	0	0	0
	2	0	18	3.2	14	4.8
	0	0	35	0	94	0
	0	0	18	0	42	0
	3	0	18	0	27	0
	0	0	6	0	6	0
	3	0	6	6.4	2	12.8
	0	4.8	22.4	52.8	27.2	33.8
	1.6	0	54.4	16	25.6	4.8
	3.2	1.6	51.2	23.4	22.4	4.8
	0	0	6.4	28.8	1.6	6.4
	4.8	1.6	4.8	24	4.8	9.6
	0	0	3.2	60.8	0	29.8
	0	0	9.6	88	3.2	41.6
		6.4		20.8		30.4
		0		19.2		20.8
		16		54.4		17.6

## Sheet: Fig ED 4j
	NAWM		rim		center
	BRL	mixed	BRL	mixed	BRL	mixed
	6.4	0	38	4	19	19.2
	21	0	75	0	49	1.6
	5	1.6	19	12.8	16	4.8
	2	0	13	1.6	19	4.8
	3	14.4	21	144	13	33.6
	2	0	86	3.2	46	8
	14	11.2	6	62.4	66	43.2
	16	8	27	8	6	4.8
	16	6.4	24	4.8	6	17.6
	2	3.2	51	22.4	21	76.8
	4.8	20.8	40	52.8	20.8	54.4
	6.4	1.6	44.8	40	20.8	22.4
	1.6	8	14.4	20.8	8	40
	3.2	20.8	44.8	65.8	19.2	17.6
	22.4	3.2	75.2	40	16	35.2
	7.8	3.2	44.8	65.6	27.2	19.2
	0	22.4	17.6	96	11.2	22.4
		4.8		43.2		12.8
		0		11.2		0
		4.8		17.6		54.4

[truncated: 13 more sheets: Fig ED 4k, Fig ED 4l, Fig ED 4m, Fig ED 4n, Fig ED 4o, Fig ED 4p, Fig ED 4q, Fig ED 4r, Fig ED 4s, Fig ED 4t, Fig ED 4u, Fig ED 4v, Fig ED 4w]
