# Supplementary material for: Broad rim lesions are a new pathological and imaging biomarker for rapid disease progression in multiple sclerosis
Source: Nat Med. 2025 Apr 29;31(6):2016–26. doi: 10.1038/s41591-025-03625-7 (PMC12176629; doi:10.1038/s41591-025-03625-7)
Supplement: Supplementary file 9 — Cohort data and SNP frequency. [file 41591_2025_3625_MOESM9_ESM.xlsx]

## Sheet: Supp Fig 5a
	Disease duration to EDSSeq6
	no BRL	≥ 1BRL
	6	13
	11	6
	13	10
	8	6
	4	11
	8	10
	26	22
	24	7
	16	4
	5	10
	38	5
	16	30
	14	16
	44	14
	22	16
	39	30
	18	5
	17	2
	10	8
	23	9
	7	12
	22	7
	52	9
	11	2
	44	35
	37	8
	10	1
	21	21
	13	8
	14	12
	40	3
	21	17
	13	1
	24	26
	45	1
	36	13
	20	15
	23	26
	36	11
	55
	1
	9
	8
	24
	4
	40
	8
	25
	31
	18
	26
	27
	10
	15
	14
	46
	35
	6
	6
	9
	11
	16
	24
	33
	7
	7
	55
	15
	26
	11
	17
	47
	18
	42
	39
	2
	9
	10
	1
	13
	5
	14
	14
	21
	34
	6
	10
	18
	17
	18
	16
	9
	48
	19
	25
	4
	8
	13
	8
	12
	41
	23
	2
	38
	20
	21
	8
	52
	7
	40
	3
	0
	4
	7
	7
	15
	3
	9
	5
	0
	18
	16
	34
	14
	10
	8
	3
	15
	7
	27
	20
	23
	2

## Sheet: Supp Fig 5b
	Disease duration to EDSSeq8
	no BRL	≥ 1BRL
	23	19
	21	12
	18	17
	8	12
	11	13
	33	28
	22	18
	25	9
	49	17
	24	40
	12	22
	22	18
	21	19
	17	37
	33	6
	9	6
	30	16
	55	14
	31	15
	51	14
	48	13
	26	19
	16	35
	34	21
	43	12
	27	27
	24	17
	26	1
	41	28
	32	20
	30	14
	37	15
	59	16
	19	30
	14	15
	36
	9
	56
	26
	44
	29
	13
	20
	22
	56
	49
	15
	18
	13
	22
	25
	42
	9
	20
	35
	19
	23
	47
	27
	51
	39
	14
	21
	17
	4
	18
	16
	26
	37
	18
	21
	25
	27
	27
	24
	53
	26
	27
	16
	16
	41
	4
	47
	35
	59
	9
	44
	10
	12
	18
	7
	15
	18
	16
	1
	18
	20
	17
	39
	32
	17
	5
	7
	28
	41
	24
	13

## Sheet: Supp Fig 5c
	Disease duration
	no BRL	≥ 1BRL
	8	26
	26	22
	41	17
	21	23
	18	11
	18	14
	41	31
	30	22
	25	16
	27	27
	57	9
	25	43
	25	23
	14	22
	49	21
	22	46
	43	7
	25	14
	54	23
	22	29
	35	19
	11	16
	37	14
	56	34
	34	35
	54	31
	52	22
	19	35
	35	10
	20	28
	40	27
	44	21
	29	7
	34	29
	35	25
	51	38
	42	24
	32	17
	31	38
	39	25
	60	24
	2
	32
	17
	43
	20
	60
	16
	41
	38
	28
	54
	40
	25
	30
	23
	64
	51
	27
	16
	32
	16
	31
	25
	59
	8
	11
	55
	25
	42
	22
	29
	50
	37
	61
	40
	14
	21
	25
	7
	25
	24
	16
	34
	38
	51
	19
	45
	28
	27
	32
	33
	31
	54
	31
	27
	12
	32
	33
	17
	20
	43
	25
	20
	49
	33
	31
	44
	18
	18
	60
	17
	16
	45
	23
	27
	25
	16
	11
	8
	30
	28
	27
	16
	14
	21
	40
	27
	42
	37
	36
	16
	11
	18
	29
	28
	55
	34
	20

## Sheet: Supp Fig 5d
	ARMSS (based on EDSSeq 6)
	no BRL	≥ 1BRL
	8.47	8.87
	9.05	8.27
	8.86	8.06
	6.29	9.3
	8.87	6.72
	7.33	8.27
	6.43	5.52
	4.1	6.72
	5.82	8.33
	9.47	7.08
	5.52	7.99
	5.97	6.95
	5.32	7.76
	3.44	8.33
	4.1	8.57
	4.69	6.86
	6.72	7.89
	7.57	9.3
	4.48	7.21
	7.21	8.63
	8.76	8.57
	8.47	8.86
	3.83	7.76
	7.21	7.43
	5.32	8.33
	4.69	9.5
	4.53	5.15
	5.82	9.12
	7.33	9.42
	7.21	8.63
	7.76	8.98
	3.44	8.27
	8.06	9.2
	8.06	7.76
	6.29	8.06
	8.47	7.99
	3.44	9.45
	4.41	8.98
	4.82	7.43
	8.27	6.29
	4.82	6.95
	3.44
	7.08
	6.12
	8.27
	7.43
	8.33
	6.43
	4.69
	5.82
	4.53
	6.95
	8.27
	6.43
	8.19
	5.32
	8.47
	5.32
	6.12
	7.33
	8.63
	9.05
	8.86
	7.76
	3.44
	6.72
	8.47
	5.15
	3.44
	7.43
	7.08
	8.98
	7.89
	3.44
	6.86
	4.65
	3.44
	7.99
	4.28
	6.12
	6.86
	8.27
	8.06
	6.86
	7.21
	7.33
	6.55
	6.95
	7.89
	7.99
	7.99
	4.65
	5.82
	6.12
	3.44
	7.76
	5.82
	7.21
	8.76
	8.76
	7.99
	3.44
	5.97
	6.72
	3.69
	5.82
	7.08
	5.32
	7.99
	6.12
	5.15
	3.69
	8.47
	5.97
	7.76
	9.45
	6.95
	6.43
	8.57
	6.29
	8.87
	6.12
	8.27
	5.82
	3.44
	6.72
	4.65
	8.19
	8.47
	6.12
	6.12
	7.69
	7.89
	7.21
	8.33
	4.1
	8.57

## Sheet: Supp Fig 5e
		rs10191329 (DYSF-ZNF638)
		no BRL	≥ 1BRL
	A:A	1	3
	C:A	47	8
	C:C	91	33

## Sheet: Supp Fig 5f
		rs3135388 (HLA-DRB1*1501)
		no BRL	≥ 1BRL
	T:T	2	1
	C:T	32	8
	C:C	36	13
