# Supplementary material for: Broad rim lesions are a new pathological and imaging biomarker for rapid disease progression in multiple sclerosis
Source: Nat Med. 2025 Apr 29;31(6):2016–26. doi: 10.1038/s41591-025-03625-7 (PMC12176629; doi:10.1038/s41591-025-03625-7)
Supplement: Supplementary file 10 — Spatial transcriptomics. [file 41591_2025_3625_MOESM10_ESM.xlsx]

## Sheet: SuppFig_6b_GO_terms
overlap_all_lesions	BRL_and_mixed	mixed_and_active	BRL_and_active	BRL_specific	active_specific	mixed_specific
immune response-regulating signaling pathway	regulation of immune response	cytoplasmic translation	regulation of defense response	protein folding	ribonucleoprotein complex biogenesis	cell activation
positive regulation of immune response	innate immune response	inflammatory response to antigenic stimulus	regulation of response to biotic stimulus	chaperone-mediated protein folding	ribosome assembly	peptide metabolic process
response to bacterium	positive regulation of immune system process	rRNA processing	regulation of innate immune response	response to unfolded protein	ncRNA processing	cellular amide metabolic process
immune response-activating cell surface receptor signaling pathway	leukocyte activation	leukocyte cell-cell adhesion	negative regulation of immune response	cytokine production	T cell activation involved in immune response	defense response
immune response-activating signal transduction		regulation of T cell activation	negative regulation of mononuclear cell proliferation	response to topologically incorrect protein	regulation of natural killer cell mediated immunity	peptide biosynthetic process
regulation of cell activation		positive regulation of lymphocyte mediated immunity	negative regulation of lymphocyte proliferation	protein refolding	regulation of natural killer cell mediated cytotoxicity	immune response
lymphocyte activation		regulation of inflammatory response to antigenic stimulus	negative regulation of defense response	viral process	negative regulation of ubiquitin-protein transferase activity	translation
immune response-regulating cell surface receptor signaling pathway		regulation of cell-cell adhesion	lymphocyte activation involved in immune response	response to temperature stimulus	regulation of T cell mediated immunity	response to external biotic stimulus
defense response to bacterium		positive regulation of T cell mediated cytotoxicity	negative regulation of leukocyte proliferation	neutrophil activation	regulation of adaptive immune response	response to other organism
activation of immune response		ribosome biogenesis	negative regulation of immune effector process	viral life cycle	positive regulation of T cell mediated immunity	response to biotic stimulus
adaptive immune response		positive regulation of leukocyte cell-cell adhesion	regulation of inflammatory response	regulation of cytokine production	ribosomal small subunit assembly	regulation of immune system process
regulation of leukocyte activation		positive regulation of leukocyte mediated immunity	antigen processing and presentation of peptide antigen via MHC class I	interleukin-8 production	cell activation involved in immune response	amide biosynthetic process
immune effector process		positive regulation of T cell activation	negative regulation of innate immune response	regulation of interleukin-8 production	regulation of viral entry into host cell	cellular macromolecule biosynthetic process
adaptive immune response based on somatic recombination of immune receptors built from immunoglobulin superfamily domains		regulation of leukocyte mediated cytotoxicity	regulation of plasma lipoprotein particle levels	positive regulation of response to external stimulus	negative regulation of lymphocyte mediated immunity	biological process involved in interspecies interaction between organisms
lymphocyte mediated immunity		ribosomal large subunit biogenesis	antigen processing and presentation of endogenous peptide antigen	cellular response to heat	positive regulation of myeloid leukocyte differentiation	defense response to other organism
regulation of lymphocyte activation		regulation of lymphocyte mediated immunity	negative regulation of leukocyte activation	chaperone cofactor-dependent protein refolding	antigen processing and presentation of endogenous peptide antigen via MHC class I	membrane organization
immunoglobulin mediated immune response		rRNA metabolic process	regulation of leukocyte mediated immunity	zymogen activation	leukocyte activation involved in immune response	vesicle-mediated transport
B cell mediated immunity		positive regulation of cell-cell adhesion	negative regulation of lymphocyte activation	defense response to virus	regulation of lipoprotein particle clearance	cell-cell adhesion
regulation of B cell activation		ribosomal small subunit biogenesis	T cell mediated immunity	defense response to symbiont	positive regulation of myeloid leukocyte mediated immunity	tissue homeostasis
B cell activation		positive regulation of immune effector process	cellular response to lipoprotein particle stimulus	protein stabilization	negative regulation of cell killing	anatomical structure homeostasis
leukocyte mediated immunity		T cell receptor signaling pathway	response to lipoprotein particle	nucleotide-binding oligomerization domain containing 2 signaling pathway	receptor-mediated endocytosis	carbohydrate derivative catabolic process
antigen receptor-mediated signaling pathway		positive regulation of adaptive immune response	negative regulation of leukocyte cell-cell adhesion	positive regulation of defense response	detection of external biotic stimulus	amino sugar metabolic process
B cell receptor signaling pathway		positive regulation of adaptive immune response based on somatic recombination of immune receptors built from immunoglobulin superfamily domains	negative regulation of T cell activation	response to virus	negative regulation of fibroblast proliferation	regulation of B cell mediated immunity
antigen processing and presentation of peptide antigen		regulation of T cell proliferation		regulation of response to external stimulus	regulation of signal transduction by p53 class mediator	regulation of immunoglobulin mediated immune response
antigen processing and presentation of exogenous antigen		mononuclear cell proliferation		defense response to Gram-positive bacterium	cholesterol efflux	cell adhesion
antigen processing and presentation		regulation of leukocyte proliferation		biological process involved in symbiotic interaction	positive regulation of cell adhesion	lipid storage
positive regulation of cell activation		leukocyte proliferation		response to heat	regulation of ubiquitin-protein transferase activity
antigen processing and presentation of exogenous peptide antigen via MHC class II		regulation of cell adhesion		'de novo' post-translational protein folding	response to tumor cell
positive regulation of leukocyte activation		T cell proliferation		positive regulation of leukocyte degranulation	negative regulation of T cell proliferation
humoral immune response		lymphocyte proliferation		nucleotide-binding domain, leucine rich repeat containing receptor signaling pathway	protein-containing complex remodeling
antigen processing and presentation of exogenous peptide antigen		regulation of adaptive immune response based on somatic recombination of immune receptors built from immunoglobulin superfamily domains		nucleotide-binding oligomerization domain containing signaling pathway	protein-lipid complex remodeling
positive regulation of B cell activation		negative regulation of inflammatory response to antigenic stimulus		'de novo' protein folding	plasma lipoprotein particle remodeling
inflammatory response				negative regulation of response to biotic stimulus	ncRNA metabolic process
positive regulation of lymphocyte activation				positive regulation of response to cytokine stimulus
antigen processing and presentation of peptide or polysaccharide antigen via MHC class II				regulation of leukocyte degranulation
phagocytosis, engulfment				mature B cell differentiation
membrane invagination				regulation of platelet activation
plasma membrane invagination				negative regulation of cytokine production
antigen processing and presentation of peptide antigen via MHC class II				positive regulation of response to biotic stimulus
humoral immune response mediated by circulating immunoglobulin				membrane lipid catabolic process
phagocytosis
phagocytosis, recognition
complement activation
regulation of immune effector process
cell killing
acute inflammatory response
complement activation, classical pathway
endocytosis
negative regulation of immune system process
T cell activation
T cell mediated cytotoxicity
leukocyte mediated cytotoxicity
immunoglobulin production
cell recognition
regulation of cell killing
plasma lipoprotein particle clearance
MHC class II protein complex assembly
peptide antigen assembly with MHC class II protein complex
MHC protein complex assembly
peptide antigen assembly with MHC protein complex
production of molecular mediator of immune response
antigen processing and presentation of endogenous antigen
positive regulation of cell killing
regulation of leukocyte cell-cell adhesion
negative regulation of cell activation
positive regulation of leukocyte mediated cytotoxicity
regulation of T cell mediated cytotoxicity
regulation of mononuclear cell proliferation
immunoglobulin production involved in immunoglobulin-mediated immune response
retina homeostasis
regulation of lymphocyte proliferation

## Sheet: SuppFig_6c_correlation
Sample Annotation for Correlation Matrix				Correlation Matrix (Spearman)
sample	patient	type		sample	DSP-1001660021304-C-D02	DSP-1001660021304-C-D04	DSP-1001660021304-C-D06	DSP-1001660021304-C-E06	DSP-1001660021304-C-E08	DSP-1001660021304-C-H02	DSP-1001660021304-C-H04	DSP-1001660021304-C-H06	DSP-1001660021305-B-G11	DSP-1001660021305-B-H01	DSP-1001660021305-B-H03	DSP-1001660021305-B-H05	DSP-1001660021306-A-A10	DSP-1001660021306-A-A12	DSP-1001660021306-A-B02	DSP-1001660021306-A-B04	DSP-1001660021306-A-G02	DSP-1001660021306-A-G04	DSP-1001660021306-A-G06	DSP-1001660021306-A-G08	DSP-1001660023887-B-A06	DSP-1001660023887-B-A08	DSP-1001660023887-B-B06	DSP-1001660023887-B-B08	DSP-1001660023887-B-B10	DSP-1001660023887-B-B12	DSP-1001660023887-B-C12	DSP-1001660023887-B-D02	DSP-1001660023887-B-D04	DSP-1001660023887-B-D06	DSP-1001660023887-B-E04	DSP-1001660023887-B-E06	DSP-1001660023887-B-E08	DSP-1001660023887-B-E10	DSP-1001660023887-B-E12	DSP-1001660023887-B-F02	DSP-1001660023887-B-F04	DSP-1001660023887-B-F06	DSP-1001660023887-B-G04	DSP-1001660023887-B-G06	DSP-1001660023887-B-G08	DSP-1001660023887-B-G10	DSP-1001660023887-B-H08	DSP-1001660023887-B-H10	DSP-1001660023887-B-H12
DSP-1001660021304-C-D02	MS9	BRL_RIM		DSP-1001660021304-C-D02	1	0.904904	0.90097	0.858505	0.839529	0.840304	0.828909	0.870778	0.882384	0.875422	0.891078	0.876003	0.763404	0.699621	0.756363	0.780416	0.832653	0.843707	0.854698	0.837126	0.767148	0.796076	0.840316	0.832172	0.82118	0.855563	0.85304	0.856752	0.857502	0.843388	0.858485	0.860831	0.880137	0.879269	0.855275	0.868904	0.88139	0.890865	0.816978	0.81802	0.827751	0.814731	0.735857	0.777351	0.765866
DSP-1001660021304-C-D04	MS9	BRL_RIM		DSP-1001660021304-C-D04	0.904904	1	0.915371	0.843563	0.829973	0.858744	0.857527	0.878832	0.894877	0.89505	0.906533	0.884176	0.779225	0.735493	0.782269	0.786078	0.860891	0.874646	0.875129	0.841279	0.766963	0.792821	0.829008	0.822942	0.804071	0.845176	0.862213	0.860874	0.850531	0.85417	0.87237	0.874497	0.893458	0.904118	0.864025	0.873273	0.875744	0.888326	0.824809	0.821242	0.83142	0.825111	0.761102	0.811415	0.781914
DSP-1001660021304-C-D06	MS9	BRL_RIM		DSP-1001660021304-C-D06	0.90097	0.915371	1	0.866755	0.854868	0.858983	0.858522	0.881168	0.899997	0.896314	0.902739	0.894626	0.784992	0.724918	0.768502	0.781682	0.853273	0.873273	0.865834	0.839335	0.751312	0.77618	0.812228	0.807592	0.792565	0.829044	0.851751	0.853238	0.850538	0.838548	0.856967	0.880092	0.879327	0.884739	0.877873	0.887316	0.877842	0.891803	0.81269	0.818929	0.831637	0.817207	0.748764	0.777741	0.755556
DSP-1001660021304-C-E06	MS16	BRL_RIM		DSP-1001660021304-C-E06	0.858505	0.843563	0.866755	1	0.877319	0.825331	0.834888	0.834901	0.826107	0.817717	0.833574	0.812443	0.736947	0.650424	0.750705	0.723178	0.78067	0.810184	0.817691	0.753999	0.690761	0.702364	0.777307	0.775117	0.756849	0.793781	0.805604	0.788988	0.781865	0.795772	0.802512	0.828614	0.822943	0.828333	0.860035	0.8667	0.852409	0.84001	0.732934	0.729877	0.75422	0.741878	0.681818	0.704729	0.702222
DSP-1001660021304-C-E08	MS16	BRL_RIM		DSP-1001660021304-C-E08	0.839529	0.829973	0.854868	0.877319	1	0.816005	0.839373	0.843011	0.810241	0.814852	0.821658	0.803364	0.745369	0.668063	0.739403	0.736235	0.774609	0.811128	0.803138	0.763653	0.682205	0.72108	0.759726	0.764868	0.745986	0.781922	0.794306	0.798044	0.779455	0.780417	0.803458	0.832096	0.830653	0.825538	0.860255	0.854477	0.849274	0.840201	0.752875	0.758828	0.772958	0.758047	0.695815	0.73145	0.711514
DSP-1001660021304-C-H02	MS3	BRL_RIM		DSP-1001660021304-C-H02	0.840304	0.858744	0.858983	0.825331	0.816005	1	0.876388	0.902476	0.844822	0.841516	0.852861	0.828885	0.788382	0.743283	0.78287	0.799233	0.816837	0.849523	0.828192	0.773747	0.725751	0.735068	0.773423	0.775748	0.754895	0.798423	0.847522	0.827849	0.811474	0.837687	0.860569	0.861155	0.875022	0.882907	0.868333	0.874261	0.882335	0.891791	0.746023	0.746185	0.758637	0.747131	0.720936	0.770341	0.763793
DSP-1001660021304-C-H04	MS3	BRL_RIM		DSP-1001660021304-C-H04	0.828909	0.857527	0.858522	0.834888	0.839373	0.876388	1	0.909066	0.822579	0.826387	0.833519	0.828178	0.797095	0.744343	0.785262	0.789472	0.784478	0.835066	0.82871	0.756376	0.695735	0.706374	0.755821	0.742941	0.733781	0.774246	0.820858	0.814224	0.793191	0.809376	0.855842	0.849727	0.871719	0.868862	0.871113	0.869398	0.867038	0.880715	0.733011	0.742506	0.747022	0.735913	0.703223	0.7465	0.732998
DSP-1001660021304-C-H06	MS3	BRL_RIM		DSP-1001660021304-C-H06	0.870778	0.878832	0.881168	0.834901	0.843011	0.902476	0.909066	1	0.858798	0.855396	0.869083	0.852782	0.803581	0.74285	0.791388	0.800182	0.811172	0.855872	0.855883	0.800591	0.72999	0.732876	0.792402	0.78617	0.776322	0.812718	0.844987	0.830579	0.816362	0.834302	0.867057	0.860615	0.883988	0.899029	0.884894	0.87665	0.889241	0.908066	0.768633	0.768029	0.77596	0.766338	0.735605	0.764164	0.753045
DSP-1001660021305-B-G11	MS3	BRL_RIM		DSP-1001660021305-B-G11	0.882384	0.894877	0.899997	0.826107	0.810241	0.844822	0.822579	0.858798	1	0.946285	0.954316	0.929259	0.75933	0.717033	0.765026	0.77717	0.864165	0.854001	0.870796	0.852903	0.80203	0.83243	0.851929	0.854655	0.840084	0.861911	0.866733	0.888668	0.885779	0.857595	0.847659	0.876505	0.875902	0.88344	0.844548	0.856314	0.863416	0.875143	0.847536	0.846958	0.859834	0.850497	0.814117	0.835823	0.821309
DSP-1001660021305-B-H01	MS3	BRL_RIM		DSP-1001660021305-B-H01	0.875422	0.89505	0.896314	0.817717	0.814852	0.841516	0.826387	0.855396	0.946285	1	0.94688	0.934749	0.763829	0.720411	0.762558	0.796966	0.867693	0.857208	0.87212	0.853093	0.799813	0.837914	0.853105	0.85529	0.838813	0.863787	0.871189	0.89559	0.88793	0.869037	0.847664	0.883445	0.885721	0.893672	0.84197	0.855258	0.85733	0.872056	0.861001	0.862663	0.87101	0.868577	0.810525	0.824109	0.818517
DSP-1001660021305-B-H03	MS3	BRL_RIM		DSP-1001660021305-B-H03	0.891078	0.906533	0.902739	0.833574	0.821658	0.852861	0.833519	0.869083	0.954316	0.94688	1	0.93874	0.759054	0.722798	0.772735	0.792173	0.863843	0.859685	0.880385	0.860502	0.820823	0.844263	0.861457	0.866492	0.849959	0.876579	0.879776	0.893289	0.898577	0.871706	0.864919	0.883917	0.894284	0.898475	0.845469	0.860553	0.872617	0.885847	0.854277	0.85761	0.868697	0.859628	0.822917	0.855302	0.837139
DSP-1001660021305-B-H05	MS3	BRL_RIM		DSP-1001660021305-B-H05	0.876003	0.884176	0.894626	0.812443	0.803364	0.828885	0.828178	0.852782	0.929259	0.934749	0.93874	1	0.769113	0.739027	0.771872	0.775077	0.879634	0.8727	0.883379	0.85224	0.804365	0.83064	0.842997	0.838272	0.830735	0.850088	0.862922	0.88432	0.882506	0.855267	0.85542	0.877276	0.884447	0.886433	0.836716	0.855097	0.859914	0.871377	0.856276	0.85423	0.866174	0.862704	0.819006	0.829902	0.813876
DSP-1001660021306-A-A10	MS2	BRL_RIM		DSP-1001660021306-A-A10	0.763404	0.779225	0.784992	0.736947	0.745369	0.788382	0.797095	0.803581	0.75933	0.763829	0.759054	0.769113	1	0.671714	0.715182	0.708562	0.767682	0.800723	0.802238	0.730465	0.659649	0.664754	0.635926	0.632533	0.627421	0.666884	0.792322	0.7645	0.760713	0.775955	0.800375	0.809731	0.814561	0.814821	0.787563	0.805159	0.792222	0.810951	0.689451	0.694194	0.696223	0.69659	0.68539	0.699251	0.700121
DSP-1001660021306-A-A12	MS2	BRL_RIM		DSP-1001660021306-A-A12	0.699621	0.735493	0.724918	0.650424	0.668063	0.743283	0.744343	0.74285	0.717033	0.720411	0.722798	0.739027	0.671714	1	0.675493	0.669213	0.720364	0.767186	0.740301	0.711411	0.634896	0.638679	0.605909	0.598084	0.567184	0.607889	0.751868	0.743505	0.731879	0.735949	0.783398	0.751853	0.779293	0.771981	0.751919	0.745929	0.761925	0.776035	0.667961	0.688636	0.685905	0.683043	0.632119	0.649097	0.632787
DSP-1001660021306-A-B02	MS2	BRL_RIM		DSP-1001660021306-A-B02	0.756363	0.782269	0.768502	0.750705	0.739403	0.78287	0.785262	0.791388	0.765026	0.762558	0.772735	0.771872	0.715182	0.675493	1	0.712728	0.783064	0.794289	0.782606	0.759541	0.661992	0.676826	0.643109	0.643098	0.609688	0.655201	0.789859	0.793496	0.768336	0.797312	0.804446	0.802579	0.81604	0.817663	0.800554	0.815379	0.812724	0.813072	0.692287	0.693255	0.688066	0.702962	0.70638	0.727186	0.701023
DSP-1001660021306-A-B04	MS2	BRL_RIM		DSP-1001660021306-A-B04	0.780416	0.786078	0.781682	0.723178	0.736235	0.799233	0.789472	0.800182	0.77717	0.796966	0.792173	0.775077	0.708562	0.669213	0.712728	1	0.755331	0.786897	0.772039	0.747529	0.692827	0.71025	0.663312	0.666231	0.634062	0.679863	0.815343	0.798298	0.791608	0.80326	0.831957	0.801725	0.82392	0.837717	0.800494	0.796689	0.817839	0.838606	0.707189	0.714629	0.716258	0.711706	0.693532	0.708729	0.694727
DSP-1001660021306-A-G02	MS17	BRL_RIM		DSP-1001660021306-A-G02	0.832653	0.860891	0.853273	0.78067	0.774609	0.816837	0.784478	0.811172	0.864165	0.867693	0.863843	0.879634	0.767682	0.720364	0.783064	0.755331	1	0.876566	0.872	0.845318	0.767856	0.803362	0.79542	0.796406	0.777453	0.809405	0.857814	0.867142	0.863714	0.840294	0.840648	0.854355	0.86674	0.871041	0.827093	0.847376	0.84744	0.85943	0.821009	0.814465	0.829973	0.828442	0.8199	0.823735	0.817795
DSP-1001660021306-A-G04	MS17	BRL_RIM		DSP-1001660021306-A-G04	0.843707	0.874646	0.873273	0.810184	0.811128	0.849523	0.835066	0.855872	0.854001	0.857208	0.859685	0.8727	0.800723	0.767186	0.794289	0.786897	0.876566	1	0.890759	0.830188	0.74821	0.766659	0.779523	0.766706	0.757936	0.794685	0.848022	0.849231	0.840582	0.830171	0.876543	0.869177	0.898302	0.898427	0.847011	0.863414	0.873721	0.888517	0.783275	0.784323	0.79034	0.808497	0.777826	0.79467	0.78813
DSP-1001660021306-A-G06	MS17	BRL_RIM		DSP-1001660021306-A-G06	0.854698	0.875129	0.865834	0.817691	0.803138	0.828192	0.82871	0.855883	0.870796	0.87212	0.880385	0.883379	0.802238	0.740301	0.782606	0.772039	0.872	0.890759	1	0.848405	0.766406	0.791953	0.794637	0.792388	0.782842	0.809919	0.843675	0.858016	0.862468	0.831821	0.850701	0.876253	0.878437	0.878622	0.854996	0.856553	0.86631	0.875298	0.816192	0.807125	0.820786	0.832964	0.804296	0.804698	0.809977
DSP-1001660021306-A-G08	MS17	BRL_RIM		DSP-1001660021306-A-G08	0.837126	0.841279	0.839335	0.753999	0.763653	0.773747	0.756376	0.800591	0.852903	0.853093	0.860502	0.85224	0.730465	0.711411	0.759541	0.747529	0.845318	0.830188	0.848405	1	0.750177	0.781819	0.776423	0.770036	0.760376	0.782796	0.825276	0.855843	0.848683	0.817707	0.825358	0.833351	0.854007	0.855697	0.813002	0.81377	0.838721	0.840474	0.807555	0.817955	0.800961	0.821944	0.784152	0.787167	0.785389
DSP-1001660023887-B-A06	MS19	mixed_RIM		DSP-1001660023887-B-A06	0.767148	0.766963	0.751312	0.690761	0.682205	0.725751	0.695735	0.72999	0.80203	0.799813	0.820823	0.804365	0.659649	0.634896	0.661992	0.692827	0.767856	0.74821	0.766406	0.750177	1	0.88333	0.797671	0.818307	0.795949	0.801525	0.784316	0.826779	0.828465	0.783751	0.744662	0.782606	0.765522	0.769355	0.713435	0.715714	0.724653	0.730035	0.81984	0.814972	0.828511	0.827963	0.853175	0.871176	0.861071
DSP-1001660023887-B-A08	MS19	mixed_RIM		DSP-1001660023887-B-A08	0.796076	0.792821	0.77618	0.702364	0.72108	0.735068	0.706374	0.732876	0.83243	0.837914	0.844263	0.83064	0.664754	0.638679	0.676826	0.71025	0.803362	0.766659	0.791953	0.781819	0.88333	1	0.830144	0.848477	0.822233	0.830727	0.801168	0.858004	0.857131	0.79562	0.757545	0.800954	0.788053	0.783771	0.72447	0.735903	0.749357	0.746806	0.859494	0.854326	0.866422	0.864361	0.858044	0.880224	0.872048
DSP-1001660023887-B-B06	MS2	active_center		DSP-1001660023887-B-B06	0.840316	0.829008	0.812228	0.777307	0.759726	0.773423	0.755821	0.792402	0.851929	0.853105	0.861457	0.842997	0.635926	0.605909	0.643109	0.663312	0.79542	0.779523	0.794637	0.776423	0.797671	0.830144	1	0.941106	0.925539	0.941552	0.825496	0.846443	0.841585	0.820481	0.760852	0.778998	0.809559	0.799625	0.762897	0.758618	0.769202	0.78145	0.832829	0.823464	0.847766	0.826348	0.781683	0.813821	0.816437
DSP-1001660023887-B-B08	MS2	active_center		DSP-1001660023887-B-B08	0.832172	0.822942	0.807592	0.775117	0.764868	0.775748	0.742941	0.78617	0.854655	0.85529	0.866492	0.838272	0.632533	0.598084	0.643098	0.666231	0.796406	0.766706	0.792388	0.770036	0.818307	0.848477	0.941106	1	0.935172	0.950395	0.835905	0.855118	0.855766	0.823913	0.750246	0.790124	0.807432	0.78934	0.757589	0.76664	0.763495	0.771191	0.855674	0.831091	0.86672	0.841876	0.795285	0.82186	0.821831
DSP-1001660023887-B-B10	MS2	active_center		DSP-1001660023887-B-B10	0.82118	0.804071	0.792565	0.756849	0.745986	0.754895	0.733781	0.776322	0.840084	0.838813	0.849959	0.830735	0.627421	0.567184	0.609688	0.634062	0.777453	0.757936	0.782842	0.760376	0.795949	0.822233	0.925539	0.935172	1	0.936451	0.805789	0.830311	0.833673	0.798681	0.730309	0.755444	0.777678	0.767274	0.743635	0.747402	0.749493	0.753253	0.833987	0.828096	0.851578	0.835935	0.777178	0.796331	0.80195
DSP-1001660023887-B-B12	MS2	active_center		DSP-1001660023887-B-B12	0.855563	0.845176	0.829044	0.793781	0.781922	0.798423	0.774246	0.812718	0.861911	0.863787	0.876579	0.850088	0.666884	0.607889	0.655201	0.679863	0.809405	0.794685	0.809919	0.782796	0.801525	0.830727	0.941552	0.950395	0.936451	1	0.844732	0.858251	0.857332	0.83516	0.773682	0.805062	0.828577	0.818511	0.783317	0.789081	0.789467	0.796435	0.84253	0.826988	0.849745	0.834166	0.785931	0.819947	0.827464
DSP-1001660023887-B-C12	MS5	active_center		DSP-1001660023887-B-C12	0.85304	0.862213	0.851751	0.805604	0.794306	0.847522	0.820858	0.844987	0.866733	0.871189	0.879776	0.862922	0.792322	0.751868	0.789859	0.815343	0.857814	0.848022	0.843675	0.825276	0.784316	0.801168	0.825496	0.835905	0.805789	0.844732	1	0.9296	0.925092	0.952041	0.865269	0.848808	0.900967	0.88369	0.860363	0.859356	0.854032	0.873504	0.829129	0.827735	0.846436	0.827041	0.793055	0.821595	0.815154
DSP-1001660023887-B-D02	MS5	active_center		DSP-1001660023887-B-D02	0.856752	0.860874	0.853238	0.788988	0.798044	0.827849	0.814224	0.830579	0.888668	0.89559	0.893289	0.88432	0.7645	0.743505	0.793496	0.798298	0.867142	0.849231	0.858016	0.855843	0.826779	0.858004	0.846443	0.855118	0.830311	0.858251	0.9296	1	0.94819	0.930912	0.85456	0.871939	0.890999	0.880863	0.845584	0.838037	0.84239	0.847917	0.87788	0.876389	0.88454	0.884515	0.839424	0.86345	0.857841
DSP-1001660023887-B-D04	MS5	active_center		DSP-1001660023887-B-D04	0.857502	0.850531	0.850538	0.781865	0.779455	0.811474	0.793191	0.816362	0.885779	0.88793	0.898577	0.882506	0.760713	0.731879	0.768336	0.791608	0.863714	0.840582	0.862468	0.848683	0.828465	0.857131	0.841585	0.855766	0.833673	0.857332	0.925092	0.94819	1	0.918481	0.839974	0.869229	0.872268	0.860236	0.827539	0.822258	0.829306	0.848028	0.878287	0.875132	0.882554	0.88315	0.843329	0.85344	0.857286
DSP-1001660023887-B-D06	MS5	active_center		DSP-1001660023887-B-D06	0.843388	0.85417	0.838548	0.795772	0.780417	0.837687	0.809376	0.834302	0.857595	0.869037	0.871706	0.855267	0.775955	0.735949	0.797312	0.80326	0.840294	0.830171	0.831821	0.817707	0.783751	0.79562	0.820481	0.823913	0.798681	0.83516	0.952041	0.930912	0.918481	1	0.845215	0.850823	0.884951	0.872044	0.847298	0.844555	0.846268	0.866586	0.826482	0.835697	0.833426	0.824741	0.78792	0.804935	0.813244
DSP-1001660023887-B-E04	MS5	BRL_RIM		DSP-1001660023887-B-E04	0.858485	0.87237	0.856967	0.802512	0.803458	0.860569	0.855842	0.867057	0.847659	0.847664	0.864919	0.85542	0.800375	0.783398	0.804446	0.831957	0.840648	0.876543	0.850701	0.825358	0.744662	0.757545	0.760852	0.750246	0.730309	0.773682	0.865269	0.85456	0.839974	0.845215	1	0.854453	0.900274	0.911883	0.835496	0.843959	0.871175	0.883347	0.765465	0.774197	0.775133	0.778252	0.750411	0.79148	0.760433
DSP-1001660023887-B-E06	MS5	BRL_RIM		DSP-1001660023887-B-E06	0.860831	0.874497	0.880092	0.828614	0.832096	0.861155	0.849727	0.860615	0.876505	0.883445	0.883917	0.877276	0.809731	0.751853	0.802579	0.801725	0.854355	0.869177	0.876253	0.833351	0.782606	0.800954	0.778998	0.790124	0.755444	0.805062	0.848808	0.871939	0.869229	0.850823	0.854453	1	0.879513	0.878784	0.846066	0.855815	0.875541	0.87482	0.798381	0.798563	0.802553	0.807211	0.798714	0.817687	0.806493
DSP-1001660023887-B-E08	MS5	BRL_RIM		DSP-1001660023887-B-E08	0.880137	0.893458	0.879327	0.822943	0.830653	0.875022	0.871719	0.883988	0.875902	0.885721	0.894284	0.884447	0.814561	0.779293	0.81604	0.82392	0.86674	0.898302	0.878437	0.854007	0.765522	0.788053	0.809559	0.807432	0.777678	0.828577	0.900967	0.890999	0.872268	0.884951	0.900274	0.879513	1	0.927625	0.871707	0.879227	0.881882	0.909292	0.799227	0.80536	0.811814	0.815735	0.77294	0.816745	0.80265
DSP-1001660023887-B-E10	MS5	BRL_RIM		DSP-1001660023887-B-E10	0.879269	0.904118	0.884739	0.828333	0.825538	0.882907	0.868862	0.899029	0.88344	0.893672	0.898475	0.886433	0.814821	0.771981	0.817663	0.837717	0.871041	0.898427	0.878622	0.855697	0.769355	0.783771	0.799625	0.78934	0.767274	0.818511	0.88369	0.880863	0.860236	0.872044	0.911883	0.878784	0.927625	1	0.869804	0.87793	0.887025	0.909859	0.792756	0.794759	0.798736	0.799134	0.771893	0.80944	0.797635
DSP-1001660023887-B-E12	MS5	BRL_RIM		DSP-1001660023887-B-E12	0.855275	0.864025	0.877873	0.860035	0.860255	0.868333	0.871113	0.884894	0.844548	0.84197	0.845469	0.836716	0.787563	0.751919	0.800554	0.800494	0.827093	0.847011	0.854996	0.813002	0.713435	0.72447	0.762897	0.757589	0.743635	0.783317	0.860363	0.845584	0.827539	0.847298	0.835496	0.846066	0.871707	0.869804	1	0.89693	0.88168	0.885438	0.754704	0.755849	0.769294	0.756101	0.721838	0.75173	0.743689
DSP-1001660023887-B-F02	MS5	BRL_RIM		DSP-1001660023887-B-F02	0.868904	0.873273	0.887316	0.8667	0.854477	0.874261	0.869398	0.87665	0.856314	0.855258	0.860553	0.855097	0.805159	0.745929	0.815379	0.796689	0.847376	0.863414	0.856553	0.81377	0.715714	0.735903	0.758618	0.76664	0.747402	0.789081	0.859356	0.838037	0.822258	0.844555	0.843959	0.855815	0.879227	0.87793	0.89693	1	0.896277	0.888218	0.762566	0.759509	0.775026	0.767621	0.722226	0.756214	0.746494
DSP-1001660023887-B-F04	MS5	BRL_RIM		DSP-1001660023887-B-F04	0.88139	0.875744	0.877842	0.852409	0.849274	0.882335	0.867038	0.889241	0.863416	0.85733	0.872617	0.859914	0.792222	0.761925	0.812724	0.817839	0.84744	0.873721	0.86631	0.838721	0.724653	0.749357	0.769202	0.763495	0.749493	0.789467	0.854032	0.84239	0.829306	0.846268	0.871175	0.875541	0.881882	0.887025	0.88168	0.896277	1	0.908687	0.753475	0.76061	0.764792	0.754703	0.733562	0.764622	0.768078
DSP-1001660023887-B-F06	MS5	BRL_RIM		DSP-1001660023887-B-F06	0.890865	0.888326	0.891803	0.84001	0.840201	0.891791	0.880715	0.908066	0.875143	0.872056	0.885847	0.871377	0.810951	0.776035	0.813072	0.838606	0.85943	0.888517	0.875298	0.840474	0.730035	0.746806	0.78145	0.771191	0.753253	0.796435	0.873504	0.847917	0.848028	0.866586	0.883347	0.87482	0.909292	0.909859	0.885438	0.888218	0.908687	1	0.760052	0.771543	0.782515	0.779058	0.736428	0.764588	0.764939
DSP-1001660023887-B-G04	MS1	active_center		DSP-1001660023887-B-G04	0.816978	0.824809	0.81269	0.732934	0.752875	0.746023	0.733011	0.768633	0.847536	0.861001	0.854277	0.856276	0.689451	0.667961	0.692287	0.707189	0.821009	0.783275	0.816192	0.807555	0.81984	0.859494	0.832829	0.855674	0.833987	0.84253	0.829129	0.87788	0.878287	0.826482	0.765465	0.798381	0.799227	0.792756	0.754704	0.762566	0.753475	0.760052	1	0.93513	0.948718	0.937218	0.812376	0.832372	0.819122
DSP-1001660023887-B-G06	MS1	active_center		DSP-1001660023887-B-G06	0.81802	0.821242	0.818929	0.729877	0.758828	0.746185	0.742506	0.768029	0.846958	0.862663	0.85761	0.85423	0.694194	0.688636	0.693255	0.714629	0.814465	0.784323	0.807125	0.817955	0.814972	0.854326	0.823464	0.831091	0.828096	0.826988	0.827735	0.876389	0.875132	0.835697	0.774197	0.798563	0.80536	0.794759	0.755849	0.759509	0.76061	0.771543	0.93513	1	0.937484	0.931281	0.811736	0.820853	0.817408
DSP-1001660023887-B-G08	MS1	active_center		DSP-1001660023887-B-G08	0.827751	0.83142	0.831637	0.75422	0.772958	0.758637	0.747022	0.77596	0.859834	0.87101	0.868697	0.866174	0.696223	0.685905	0.688066	0.716258	0.829973	0.79034	0.820786	0.800961	0.828511	0.866422	0.847766	0.86672	0.851578	0.849745	0.846436	0.88454	0.882554	0.833426	0.775133	0.802553	0.811814	0.798736	0.769294	0.775026	0.764792	0.782515	0.948718	0.937484	1	0.945239	0.811455	0.834171	0.823608
DSP-1001660023887-B-G10	MS1	active_center		DSP-1001660023887-B-G10	0.814731	0.825111	0.817207	0.741878	0.758047	0.747131	0.735913	0.766338	0.850497	0.868577	0.859628	0.862704	0.69659	0.683043	0.702962	0.711706	0.828442	0.808497	0.832964	0.821944	0.827963	0.864361	0.826348	0.841876	0.835935	0.834166	0.827041	0.884515	0.88315	0.824741	0.778252	0.807211	0.815735	0.799134	0.756101	0.767621	0.754703	0.779058	0.937218	0.931281	0.945239	1	0.815367	0.831196	0.828431
DSP-1001660023887-B-H08	MS27	mixed_RIM		DSP-1001660023887-B-H08	0.735857	0.761102	0.748764	0.681818	0.695815	0.720936	0.703223	0.735605	0.814117	0.810525	0.822917	0.819006	0.68539	0.632119	0.70638	0.693532	0.8199	0.777826	0.804296	0.784152	0.853175	0.858044	0.781683	0.795285	0.777178	0.785931	0.793055	0.839424	0.843329	0.78792	0.750411	0.798714	0.77294	0.771893	0.721838	0.722226	0.733562	0.736428	0.812376	0.811736	0.811455	0.815367	1	0.871421	0.875794
DSP-1001660023887-B-H10	MS27	mixed_RIM		DSP-1001660023887-B-H10	0.777351	0.811415	0.777741	0.704729	0.73145	0.770341	0.7465	0.764164	0.835823	0.824109	0.855302	0.829902	0.699251	0.649097	0.727186	0.708729	0.823735	0.79467	0.804698	0.787167	0.871176	0.880224	0.813821	0.82186	0.796331	0.819947	0.821595	0.86345	0.85344	0.804935	0.79148	0.817687	0.816745	0.80944	0.75173	0.756214	0.764622	0.764588	0.832372	0.820853	0.834171	0.831196	0.871421	1	0.911472
DSP-1001660023887-B-H12	MS27	mixed_RIM		DSP-1001660023887-B-H12	0.765866	0.781914	0.755556	0.702222	0.711514	0.763793	0.732998	0.753045	0.821309	0.818517	0.837139	0.813876	0.700121	0.632787	0.701023	0.694727	0.817795	0.78813	0.809977	0.785389	0.861071	0.872048	0.816437	0.821831	0.80195	0.827464	0.815154	0.857841	0.857286	0.813244	0.760433	0.806493	0.80265	0.797635	0.743689	0.746494	0.768078	0.764939	0.819122	0.817408	0.823608	0.828431	0.875794	0.911472	1
DSP-1001660023888-C-A03	MS27	mixed_RIM		DSP-1001660023888-C-A03	0.768481	0.787789	0.774957	0.724833	0.731519	0.769538	0.736311	0.755789	0.828485	0.828852	0.836962	0.814967	0.702532	0.664751	0.704651	0.703684	0.816896	0.789487	0.81518	0.783774	0.869254	0.874304	0.818184	0.820282	0.796636	0.821075	0.818421	0.856399	0.85532	0.808898	0.769142	0.81696	0.802191	0.79692	0.747564	0.755595	0.766866	0.765382	0.817187	0.814173	0.835212	0.823273	0.883511	0.892789	0.911788
DSP-1001660023888-C-B01	MS27	active_center		DSP-1001660023888-C-B01	0.843112	0.835875	0.824887	0.795037	0.795835	0.839826	0.821184	0.840835	0.850585	0.853252	0.864737	0.852876	0.753655	0.706834	0.743806	0.761792	0.824857	0.829188	0.832863	0.802918	0.82242	0.847687	0.861906	0.867269	0.843126	0.88065	0.862515	0.882658	0.871814	0.853478	0.836023	0.848863	0.860719	0.855714	0.817525	0.833373	0.838269	0.831091	0.835937	0.835469	0.850344	0.840032	0.808198	0.862412	0.866953
DSP-1001660023888-C-B02	MS27	active_center		DSP-1001660023888-C-B02	0.825456	0.833677	0.814684	0.807889	0.79657	0.830452	0.828391	0.834602	0.842227	0.852515	0.863492	0.833634	0.743437	0.699615	0.752716	0.756845	0.815346	0.821587	0.831726	0.785299	0.824874	0.832444	0.848104	0.850916	0.822564	0.859319	0.859649	0.876227	0.864221	0.855508	0.824133	0.840854	0.856779	0.853522	0.826708	0.834334	0.837591	0.828362	0.820114	0.822357	0.830449	0.826903	0.804734	0.851584	0.859337
DSP-1001660023888-C-B04	MS27	active_center		DSP-1001660023888-C-B04	0.831405	0.835902	0.825458	0.787791	0.80728	0.841133	0.829454	0.846436	0.847218	0.857477	0.865012	0.854243	0.760651	0.712478	0.759229	0.760952	0.834305	0.847229	0.840916	0.800689	0.811627	0.844284	0.868438	0.867144	0.836027	0.88009	0.870086	0.880643	0.866625	0.86161	0.835305	0.85395	0.867553	0.858918	0.814548	0.835283	0.834592	0.836061	0.833967	0.838126	0.855262	0.841568	0.816427	0.866825	0.863601
DSP-1001660023888-C-B06	MS27	active_center		DSP-1001660023888-C-B06	0.832725	0.840151	0.834157	0.795536	0.793668	0.829868	0.823491	0.832902	0.850752	0.870737	0.868363	0.857344	0.743678	0.706242	0.758171	0.771716	0.839543	0.836186	0.844472	0.813367	0.838331	0.860243	0.87421	0.882013	0.852901	0.884163	0.887357	0.903748	0.897315	0.87957	0.832994	0.863582	0.866782	0.853868	0.824706	0.825438	0.832351	0.824001	0.85505	0.853648	0.865911	0.856493	0.84043	0.877364	0.879219
DSP-1001660023888-C-B08	MS5	BRL_RIM		DSP-1001660023888-C-B08	0.871815	0.8831	0.877168	0.858434	0.844088	0.884825	0.886554	0.900217	0.874206	0.87535	0.882487	0.870538	0.813313	0.748239	0.793217	0.815432	0.846265	0.880969	0.873068	0.811125	0.74468	0.761191	0.825636	0.814264	0.798211	0.842151	0.865722	0.857669	0.847503	0.848632	0.86844	0.879986	0.898612	0.899823	0.878842	0.897302	0.886861	0.893201	0.76745	0.779811	0.780578	0.77699	0.757607	0.794173	0.790185
DSP-1001660023888-C-B10	MS5	BRL_RIM		DSP-1001660023888-C-B10	0.858506	0.881731	0.88665	0.8691	0.870544	0.870575	0.885892	0.878931	0.85836	0.861708	0.862486	0.859971	0.802444	0.738659	0.798019	0.803724	0.844675	0.880685	0.865226	0.799879	0.743257	0.765026	0.806637	0.78827	0.76888	0.815216	0.853319	0.853292	0.844132	0.833249	0.864369	0.885725	0.886998	0.886164	0.876347	0.88862	0.882477	0.872597	0.776887	0.774679	0.792737	0.782273	0.761742	0.808647	0.791363
DSP-1001660023888-C-B12	MS5	BRL_RIM		DSP-1001660023888-C-B12	0.846043	0.855952	0.874285	0.863834	0.869315	0.863605	0.885465	0.880639	0.829391	0.837808	0.849226	0.839082	0.781292	0.723415	0.78864	0.792528	0.808455	0.857766	0.834823	0.782866	0.70444	0.728671	0.78632	0.773084	0.758804	0.799663	0.850079	0.816117	0.812107	0.825294	0.846724	0.856889	0.883049	0.871777	0.873353	0.874912	0.885415	0.87816	0.722201	0.743579	0.747641	0.733569	0.72021	0.751762	0.746781
DSP-1001660023888-C-C02	MS5	BRL_RIM		DSP-1001660023888-C-C02	0.883461	0.891675	0.888302	0.837621	0.837903	0.882468	0.875363	0.896041	0.879476	0.885202	0.884451	0.881748	0.784849	0.736295	0.7833	0.80936	0.866162	0.880104	0.879505	0.834411	0.778341	0.798064	0.85244	0.83621	0.83586	0.869446	0.875005	0.877202	0.869718	0.861329	0.859374	0.877113	0.907566	0.899818	0.881537	0.875257	0.881366	0.896273	0.807655	0.819741	0.822973	0.81662	0.78824	0.820019	0.814783
DSP-1001660023888-C-E04	MS1	active_center		DSP-1001660023888-C-E04	0.8213	0.825723	0.81597	0.733866	0.744856	0.752793	0.738318	0.768485	0.86335	0.871654	0.861907	0.869272	0.711436	0.691002	0.704493	0.717267	0.822205	0.798998	0.823859	0.80992	0.834756	0.873029	0.825123	0.839366	0.833999	0.834924	0.817422	0.875848	0.87568	0.811839	0.778568	0.808112	0.808226	0.798813	0.759326	0.764581	0.759306	0.772713	0.925393	0.92267	0.934275	0.939336	0.810759	0.833005	0.819972
DSP-1001660023888-C-E06	MS1	active_center		DSP-1001660023888-C-E06	0.806713	0.816769	0.803398	0.736912	0.760995	0.757657	0.738096	0.76502	0.852263	0.860801	0.860295	0.851642	0.693021	0.667575	0.681011	0.721401	0.815748	0.795275	0.80906	0.807843	0.823192	0.862101	0.835069	0.854447	0.845581	0.85287	0.838847	0.884424	0.873185	0.829928	0.767973	0.793034	0.811348	0.795095	0.760173	0.769071	0.756935	0.775994	0.912721	0.904974	0.92347	0.926551	0.810923	0.839803	0.829545
DSP-1001660023888-C-F12	MS1	mixed_RIM		DSP-1001660023888-C-F12	0.754214	0.761628	0.756557	0.700819	0.71466	0.685306	0.667106	0.697984	0.810246	0.800213	0.815073	0.790806	0.639224	0.605761	0.646159	0.662846	0.782434	0.716188	0.763996	0.777573	0.843124	0.862953	0.778199	0.797074	0.766088	0.773787	0.768685	0.813753	0.822215	0.760723	0.702273	0.748257	0.73518	0.736335	0.709051	0.711233	0.702428	0.698474	0.870188	0.854143	0.869508	0.857763	0.832029	0.850214	0.842874
DSP-1001660023888-C-G02	MS1	mixed_RIM		DSP-1001660023888-C-G02	0.749818	0.76951	0.763296	0.672117	0.692904	0.68294	0.662316	0.689813	0.816356	0.816837	0.828319	0.813541	0.670245	0.622804	0.642016	0.651159	0.767145	0.726391	0.766827	0.765949	0.847567	0.870364	0.759653	0.775397	0.753703	0.753223	0.759337	0.82512	0.830038	0.758617	0.715163	0.75496	0.733064	0.732325	0.685619	0.695641	0.698074	0.690515	0.877337	0.871687	0.878364	0.879209	0.835364	0.843885	0.833215
DSP-1001660023888-C-G12	MS25	mixed_RIM		DSP-1001660023888-C-G12	0.708309	0.692409	0.698019	0.670931	0.651548	0.679805	0.649383	0.662586	0.734766	0.735824	0.756796	0.728936	0.61834	0.567292	0.622253	0.651139	0.730477	0.681407	0.698809	0.705647	0.834169	0.841519	0.758905	0.786851	0.760335	0.775426	0.768253	0.793644	0.797884	0.764052	0.679997	0.727738	0.699557	0.701881	0.686732	0.690556	0.687526	0.666876	0.792051	0.789703	0.797451	0.772322	0.798248	0.831635	0.833785
DSP-1001660023889-D-A03	MS21	BRL_RIM		DSP-1001660023889-D-A03	0.657475	0.678911	0.664148	0.625808	0.662177	0.677785	0.66703	0.687085	0.708273	0.730252	0.719105	0.7071	0.597859	0.593821	0.654815	0.621889	0.723212	0.695025	0.702969	0.676663	0.695111	0.716454	0.736595	0.752901	0.739306	0.747836	0.763578	0.778699	0.766886	0.759382	0.684534	0.706277	0.720451	0.712306	0.67993	0.683718	0.687887	0.683571	0.746527	0.755505	0.755767	0.741295	0.720018	0.737174	0.760782
DSP-1001660023889-D-B01	MS2	active_center		DSP-1001660023889-D-B01	0.827907	0.839393	0.8337	0.766011	0.774383	0.794521	0.780926	0.810051	0.877532	0.887449	0.889175	0.882623	0.692373	0.683587	0.700425	0.715977	0.850115	0.81474	0.835461	0.825743	0.853027	0.886625	0.87776	0.892184	0.87346	0.892312	0.863189	0.905458	0.89638	0.856505	0.79967	0.830982	0.843502	0.834402	0.784877	0.795536	0.795843	0.794446	0.897878	0.897544	0.907022	0.898699	0.853495	0.879746	0.881453
DSP-1001660023889-D-B03	MS2	active_center		DSP-1001660023889-D-B03	0.789109	0.804009	0.813177	0.740198	0.754707	0.764441	0.749264	0.765731	0.83611	0.851086	0.847742	0.844839	0.668313	0.665099	0.68061	0.680413	0.807588	0.769267	0.791974	0.796884	0.839597	0.859248	0.82605	0.830616	0.810852	0.835616	0.836106	0.87314	0.870008	0.836866	0.761486	0.801576	0.798863	0.794459	0.760328	0.758722	0.764574	0.760092	0.87239	0.880237	0.879593	0.867493	0.83091	0.862501	0.862643
DSP-1001660023889-D-B05	MS2	active_center		DSP-1001660023889-D-B05	0.809697	0.828432	0.831017	0.782617	0.794913	0.791771	0.787622	0.792003	0.85388	0.868344	0.869567	0.859272	0.697499	0.683134	0.712	0.711655	0.830857	0.799438	0.822216	0.804416	0.827135	0.863151	0.835712	0.840397	0.812368	0.844552	0.84388	0.881315	0.873135	0.83713	0.79064	0.838185	0.828099	0.815512	0.787379	0.803397	0.794176	0.787894	0.877257	0.884463	0.887808	0.886851	0.839165	0.866907	0.858135
DSP-1001660023889-D-B07	MS2	active_center		DSP-1001660023889-D-B07	0.826068	0.836333	0.830416	0.762245	0.765643	0.780362	0.764096	0.794835	0.87484	0.889593	0.887922	0.882004	0.688401	0.660484	0.694189	0.720274	0.844599	0.819225	0.834156	0.826743	0.848685	0.887043	0.87616	0.89027	0.869972	0.893739	0.85475	0.897817	0.89356	0.85216	0.791403	0.829535	0.832341	0.823809	0.780744	0.784896	0.784491	0.794872	0.905478	0.902541	0.907881	0.911962	0.851982	0.870806	0.87735
DSP-1001660023889-D-C05	MS25	mixed_RIM		DSP-1001660023889-D-C05	0.756855	0.755884	0.733272	0.702942	0.684675	0.706089	0.66936	0.683307	0.786904	0.782046	0.802065	0.778581	0.653825	0.636497	0.675088	0.676526	0.760712	0.71354	0.73884	0.751055	0.859253	0.866802	0.79121	0.813571	0.762496	0.796169	0.81098	0.851003	0.84796	0.81109	0.740074	0.782616	0.762553	0.759333	0.719212	0.712556	0.717248	0.711549	0.81791	0.807873	0.822826	0.810258	0.814467	0.858826	0.853709
DSP-1001660023889-D-C07	MS25	mixed_RIM		DSP-1001660023889-D-C07	0.745253	0.744476	0.71548	0.685104	0.686913	0.713235	0.667512	0.684754	0.770302	0.764114	0.784956	0.756703	0.63384	0.616148	0.646302	0.664762	0.743573	0.70765	0.71856	0.745466	0.848546	0.86053	0.791326	0.817334	0.78324	0.805891	0.793635	0.827694	0.818888	0.795853	0.738729	0.748984	0.753327	0.747268	0.70492	0.709041	0.727041	0.692971	0.808791	0.808293	0.813554	0.793546	0.807731	0.844322	0.840877
DSP-1001660023889-D-C09	MS25	mixed_RIM		DSP-1001660023889-D-C09	0.772518	0.768657	0.749113	0.719206	0.716662	0.735826	0.700938	0.713688	0.798261	0.793841	0.818859	0.785102	0.655197	0.635897	0.671846	0.674149	0.766819	0.733431	0.755097	0.754748	0.862562	0.874575	0.816538	0.830819	0.792795	0.819373	0.809378	0.846833	0.842235	0.809649	0.747854	0.776641	0.780358	0.767859	0.726208	0.733759	0.734948	0.726633	0.83317	0.818684	0.834194	0.821573	0.824084	0.877957	0.864662
DSP-1001660023889-D-C11	MS25	mixed_RIM		DSP-1001660023889-D-C11	0.767078	0.765518	0.736224	0.702986	0.689446	0.716921	0.677371	0.703409	0.801136	0.779553	0.813233	0.776834	0.655891	0.618079	0.677644	0.670522	0.764047	0.718387	0.750646	0.751622	0.852375	0.872143	0.811919	0.830521	0.786119	0.816221	0.812532	0.850647	0.844531	0.81724	0.740628	0.765474	0.768486	0.757959	0.716998	0.728969	0.729466	0.71979	0.835136	0.821531	0.835331	0.824193	0.819662	0.871061	0.874131
DSP-1001660023889-D-D09	MS27	mixed_RIM		DSP-1001660023889-D-D09	0.768237	0.778283	0.740208	0.697247	0.70098	0.731412	0.693326	0.720026	0.819097	0.806204	0.826556	0.790049	0.668582	0.620663	0.686583	0.686423	0.805751	0.757443	0.780536	0.774243	0.84971	0.865063	0.814093	0.826106	0.804385	0.826591	0.836176	0.87049	0.863145	0.831809	0.745851	0.783276	0.788802	0.775764	0.733807	0.746471	0.745043	0.742569	0.827165	0.820156	0.836605	0.822384	0.841624	0.889283	0.887131
DSP-1001660023889-D-D11	MS27	mixed_RIM		DSP-1001660023889-D-D11	0.77132	0.78333	0.760619	0.697845	0.715434	0.743271	0.711843	0.734479	0.819997	0.820119	0.841792	0.814542	0.674529	0.667352	0.707446	0.708151	0.817255	0.766206	0.793115	0.799346	0.871224	0.882455	0.817597	0.834371	0.799687	0.829671	0.8498	0.889729	0.888037	0.845187	0.772822	0.799106	0.81154	0.794802	0.750487	0.752684	0.754773	0.757785	0.854448	0.855292	0.860471	0.854177	0.863871	0.900247	0.902198
DSP-1001660023889-D-E01	MS27	mixed_RIM		DSP-1001660023889-D-E01	0.762928	0.774629	0.761685	0.706641	0.706671	0.737166	0.706309	0.722152	0.83157	0.835374	0.843031	0.825808	0.669111	0.64142	0.693906	0.69746	0.819954	0.770644	0.793982	0.802628	0.876868	0.897173	0.83434	0.843676	0.814226	0.834277	0.8424	0.885852	0.883783	0.845627	0.752467	0.798408	0.80057	0.787117	0.741712	0.746317	0.755434	0.74421	0.85756	0.855571	0.864161	0.857867	0.872746	0.893463	0.914054
DSP-1001660023889-D-E03	MS27	mixed_RIM		DSP-1001660023889-D-E03	0.775043	0.78895	0.778883	0.699534	0.713224	0.752698	0.731024	0.751199	0.830998	0.84946	0.847335	0.830585	0.705353	0.676087	0.718426	0.706774	0.836687	0.783926	0.80111	0.811505	0.871942	0.881916	0.824552	0.827585	0.808496	0.82327	0.859506	0.896393	0.888637	0.85954	0.778636	0.811978	0.820432	0.805315	0.756007	0.762404	0.769763	0.766771	0.852084	0.853964	0.861355	0.861897	0.871198	0.892846	0.904084
DSP-1001660023889-D-F01	MS27	active_center		DSP-1001660023889-D-F01	0.818049	0.820011	0.822321	0.758337	0.773113	0.798344	0.781559	0.809796	0.848739	0.861518	0.858356	0.859586	0.725749	0.699922	0.737217	0.739178	0.854904	0.838062	0.842154	0.817647	0.81455	0.842779	0.858691	0.868659	0.867368	0.878182	0.884675	0.904445	0.897339	0.871477	0.80539	0.824902	0.859602	0.841347	0.811635	0.816843	0.814819	0.81727	0.86596	0.868983	0.873289	0.880668	0.827611	0.846236	0.847691
DSP-1001660023889-D-F03	MS27	active_center		DSP-1001660023889-D-F03	0.819234	0.825155	0.809187	0.755589	0.763466	0.789658	0.77175	0.798215	0.845014	0.860631	0.854219	0.851367	0.731486	0.708282	0.743999	0.736277	0.849883	0.829496	0.843876	0.812832	0.822647	0.85913	0.867914	0.876672	0.862536	0.883091	0.896715	0.917995	0.909945	0.885844	0.812051	0.823764	0.857253	0.841046	0.810453	0.810793	0.799484	0.811144	0.880609	0.884523	0.88997	0.891522	0.825535	0.850727	0.86304
DSP-1001660023889-D-F05	MS27	active_center		DSP-1001660023889-D-F05	0.838354	0.841671	0.824672	0.776424	0.781959	0.815498	0.79142	0.818036	0.860621	0.873865	0.876979	0.867176	0.743606	0.713259	0.75343	0.757274	0.859625	0.839677	0.84732	0.827746	0.844254	0.876515	0.887097	0.891776	0.874946	0.902354	0.912383	0.931997	0.922726	0.903443	0.827676	0.848497	0.875587	0.862026	0.821261	0.824276	0.822783	0.828801	0.881921	0.885824	0.89836	0.891598	0.845194	0.874795	0.883902
DSP-1001660023889-D-F07	MS27	active_center		DSP-1001660023889-D-F07	0.846774	0.854505	0.837036	0.785894	0.797994	0.836798	0.816768	0.840385	0.863917	0.874194	0.880998	0.867811	0.741679	0.723471	0.757415	0.75672	0.860474	0.847476	0.851538	0.82775	0.829991	0.862242	0.88398	0.884644	0.870098	0.901112	0.903201	0.91983	0.908694	0.890853	0.825968	0.850757	0.880774	0.865413	0.832246	0.841627	0.8363	0.840631	0.879304	0.878948	0.890934	0.881662	0.845025	0.878372	0.886083
DSP-1001660023889-D-F09	MS27	active_center		DSP-1001660023889-D-F09	0.816018	0.819159	0.808317	0.748448	0.76419	0.801057	0.777038	0.805482	0.844114	0.863214	0.864966	0.853971	0.734159	0.695239	0.731748	0.742526	0.85013	0.829849	0.83994	0.820631	0.835702	0.860356	0.875246	0.875315	0.865424	0.884618	0.895613	0.91662	0.910778	0.8806	0.805499	0.830941	0.865367	0.843057	0.807092	0.814154	0.816369	0.814916	0.868224	0.872602	0.883418	0.879442	0.844234	0.868233	0.883799
DSP-1001660023889-D-F11	MS27	active_center		DSP-1001660023889-D-F11	0.817551	0.818832	0.807198	0.744292	0.761513	0.794713	0.772564	0.803254	0.84061	0.856128	0.853725	0.849851	0.725813	0.688065	0.729338	0.748151	0.853788	0.823068	0.833133	0.817419	0.827996	0.859792	0.872428	0.874556	0.863015	0.88555	0.893494	0.914076	0.903934	0.878378	0.808075	0.823876	0.856854	0.841975	0.809439	0.809963	0.803525	0.811024	0.864409	0.866732	0.877547	0.86959	0.842416	0.869348	0.879059
DSP-1001660023889-D-G09	MS8	active_center		DSP-1001660023889-D-G09	0.811726	0.803018	0.790812	0.747644	0.753289	0.768612	0.741643	0.770305	0.840772	0.853514	0.855159	0.832775	0.700946	0.669959	0.706838	0.721196	0.817605	0.783909	0.808854	0.8067	0.828704	0.86582	0.873596	0.885029	0.859548	0.879049	0.881822	0.905852	0.898083	0.879494	0.781578	0.811494	0.828291	0.814045	0.785388	0.780015	0.775808	0.787923	0.876945	0.872403	0.89199	0.880118	0.822209	0.845877	0.850729
DSP-1001660023889-D-G10	MS8	active_center		DSP-1001660023889-D-G10	0.799731	0.801717	0.780201	0.736504	0.74153	0.761234	0.736149	0.761749	0.839326	0.847553	0.84341	0.831839	0.679979	0.656114	0.689982	0.717886	0.814513	0.774857	0.805652	0.79049	0.831754	0.867053	0.866121	0.876756	0.867386	0.873692	0.874173	0.907501	0.899681	0.872306	0.774261	0.808804	0.810204	0.80247	0.7641	0.761945	0.767269	0.775642	0.88227	0.869627	0.890261	0.881674	0.818973	0.84371	0.85157
DSP-1001660023889-D-G11	MS8	active_center		DSP-1001660023889-D-G11	0.830488	0.813609	0.805227	0.770043	0.772643	0.785814	0.762656	0.788511	0.850304	0.854264	0.863111	0.841786	0.703467	0.669794	0.711696	0.744437	0.826785	0.795371	0.817658	0.815113	0.833029	0.857572	0.873482	0.889466	0.867148	0.88425	0.890589	0.91772	0.912554	0.887971	0.803925	0.824423	0.846348	0.826802	0.799127	0.796277	0.80056	0.799277	0.88264	0.878102	0.892024	0.885855	0.818398	0.860669	0.861955
DSP-1001660023889-D-G12	MS8	active_center		DSP-1001660023889-D-G12	0.803806	0.804643	0.785557	0.742109	0.759832	0.761298	0.747513	0.767167	0.83656	0.849696	0.847299	0.831944	0.692124	0.658839	0.683534	0.721482	0.804126	0.778888	0.804304	0.798918	0.842745	0.85758	0.871483	0.883138	0.864644	0.877338	0.882023	0.908258	0.897087	0.87934	0.772734	0.805141	0.821208	0.812956	0.778771	0.772577	0.768886	0.780635	0.876826	0.868218	0.893617	0.878884	0.817641	0.846745	0.859856
DSP-1001660023889-D-H01	MS27	active_center		DSP-1001660023889-D-H01	0.828548	0.834385	0.828735	0.766631	0.777464	0.812896	0.790449	0.81805	0.860822	0.875824	0.869697	0.870066	0.750306	0.713921	0.744755	0.751649	0.859213	0.845212	0.849845	0.833805	0.846082	0.875048	0.86703	0.876717	0.866145	0.882186	0.893408	0.925502	0.917503	0.888249	0.816434	0.849127	0.86936	0.848867	0.812361	0.818211	0.81282	0.819165	0.896519	0.903356	0.909884	0.919033	0.850657	0.871665	0.880367
DSP-1001660023889-D-H03	MS27	active_center		DSP-1001660023889-D-H03	0.843321	0.847813	0.836437	0.77478	0.785314	0.822385	0.796895	0.827662	0.868864	0.884768	0.88052	0.879058	0.751626	0.722612	0.760275	0.770962	0.868997	0.847633	0.856664	0.841989	0.854035	0.885145	0.868211	0.878564	0.865027	0.890109	0.907365	0.940523	0.93117	0.902538	0.833656	0.859683	0.876209	0.864689	0.821245	0.82776	0.826489	0.83283	0.899726	0.90455	0.910523	0.919924	0.851919	0.878652	0.888186
DSP-1001660023889-D-H05	MS27	active_center		DSP-1001660023889-D-H05	0.848297	0.852255	0.837927	0.78321	0.783931	0.829546	0.799071	0.830583	0.875243	0.886443	0.886548	0.883182	0.752679	0.720123	0.75887	0.776505	0.872334	0.85408	0.862679	0.849034	0.852761	0.878154	0.885374	0.890873	0.871907	0.899425	0.917738	0.944809	0.934024	0.913906	0.838766	0.858431	0.887253	0.87342	0.824053	0.833897	0.836365	0.844907	0.889462	0.88892	0.897518	0.900018	0.85441	0.881444	0.891688
DSP-1001660023889-D-H07	MS27	active_center		DSP-1001660023889-D-H07	0.829063	0.846574	0.832311	0.762636	0.778103	0.816659	0.795525	0.819364	0.86703	0.883405	0.878591	0.875543	0.754542	0.719327	0.765259	0.760039	0.869644	0.85024	0.852358	0.84092	0.842431	0.873143	0.865257	0.868437	0.857307	0.881649	0.907691	0.934518	0.92568	0.901657	0.825911	0.852642	0.876939	0.861564	0.816838	0.832943	0.826467	0.8348	0.882631	0.890813	0.895447	0.899952	0.855705	0.881817	0.892547
DSP-1001660023890-E-B02	MS13	active_center		DSP-1001660023890-E-B02	0.7572	0.768476	0.746043	0.749751	0.767832	0.784325	0.779062	0.785953	0.752244	0.765981	0.768864	0.746534	0.703749	0.663245	0.698434	0.720078	0.737042	0.752254	0.762087	0.700816	0.78255	0.799623	0.807288	0.80828	0.779072	0.822808	0.822515	0.821862	0.812181	0.810344	0.751322	0.782617	0.799844	0.786878	0.784624	0.785735	0.770119	0.758864	0.772241	0.767541	0.785131	0.763405	0.76714	0.823891	0.832187
DSP-1001660023890-E-B04	MS13	active_center		DSP-1001660023890-E-B04	0.778299	0.783969	0.771722	0.757307	0.774117	0.806756	0.804565	0.81115	0.7602	0.775202	0.77804	0.772208	0.7212	0.688991	0.724554	0.716701	0.759174	0.796874	0.764096	0.712939	0.761523	0.780685	0.81677	0.806269	0.783789	0.828085	0.820894	0.819515	0.800464	0.804038	0.79125	0.797143	0.822048	0.813111	0.789482	0.800387	0.786716	0.791684	0.755047	0.765833	0.76923	0.760972	0.76112	0.815473	0.821149
DSP-1001660023890-E-B06	MS13	active_center		DSP-1001660023890-E-B06	0.748362	0.748735	0.744179	0.757726	0.770481	0.771727	0.771884	0.769194	0.730148	0.746182	0.754706	0.727706	0.702901	0.654723	0.694099	0.709261	0.732416	0.759512	0.745651	0.699224	0.755649	0.773505	0.793317	0.788994	0.769677	0.807	0.797904	0.802747	0.793534	0.785547	0.754626	0.776989	0.789722	0.773556	0.7665	0.780209	0.769551	0.758318	0.737544	0.741228	0.750216	0.743217	0.759986	0.803514	0.813967
DSP-1001660023890-E-B08	MS13	active_center		DSP-1001660023890-E-B08	0.784246	0.797768	0.777214	0.749955	0.756489	0.819138	0.815665	0.823603	0.779986	0.795883	0.80114	0.791544	0.735611	0.731268	0.730622	0.752318	0.784507	0.802808	0.78106	0.737131	0.792299	0.8022	0.81947	0.822695	0.788975	0.840743	0.852852	0.855567	0.835361	0.836789	0.814881	0.819495	0.845595	0.831544	0.793705	0.796518	0.803189	0.80449	0.772704	0.787147	0.797023	0.782458	0.790274	0.831483	0.84215
DSP-1001660023890-E-B10	MS2	BRL_RIM		DSP-1001660023890-E-B10	0.826958	0.831801	0.824423	0.756865	0.764176	0.7744	0.755011	0.787821	0.873865	0.876845	0.874365	0.864471	0.687225	0.670105	0.684398	0.69793	0.824361	0.812361	0.82446	0.820337	0.833789	0.873603	0.853859	0.849477	0.848058	0.85929	0.814538	0.870423	0.871717	0.802893	0.770503	0.816593	0.805621	0.808043	0.766411	0.773078	0.774276	0.780842	0.871794	0.879271	0.892245	0.88868	0.820885	0.844488	0.848373
DSP-1001660023890-E-B12	MS2	BRL_RIM		DSP-1001660023890-E-B12	0.863703	0.866993	0.844811	0.813352	0.809836	0.83511	0.822466	0.858066	0.880157	0.88052	0.890124	0.876901	0.721921	0.697729	0.707602	0.729664	0.838527	0.847574	0.857678	0.819453	0.797478	0.826595	0.877217	0.882592	0.868536	0.894991	0.846545	0.870056	0.870849	0.828663	0.813382	0.843497	0.850933	0.854773	0.803571	0.809123	0.821307	0.83653	0.842161	0.842041	0.857371	0.857874	0.795766	0.837612	0.838169
DSP-1001660023890-E-C02	MS2	BRL_RIM		DSP-1001660023890-E-C02	0.857584	0.856669	0.841737	0.798436	0.796662	0.815774	0.790718	0.825056	0.884348	0.890082	0.892881	0.880915	0.718632	0.684848	0.716531	0.733876	0.845965	0.840739	0.856107	0.839241	0.821694	0.856041	0.865395	0.875228	0.858615	0.879991	0.843981	0.881731	0.874691	0.825437	0.801393	0.848793	0.846573	0.845148	0.804403	0.807924	0.809766	0.815167	0.868298	0.865367	0.882596	0.87846	0.821412	0.853554	0.854302
DSP-1001660023890-E-C04	MS2	BRL_RIM		DSP-1001660023890-E-C04	0.85424	0.852202	0.835404	0.789812	0.790991	0.822317	0.80068	0.833303	0.872693	0.883637	0.879143	0.866305	0.710643	0.686061	0.691998	0.73677	0.829998	0.834476	0.842062	0.820599	0.805723	0.846602	0.880517	0.88279	0.859922	0.892548	0.845099	0.875065	0.87568	0.829248	0.802612	0.842501	0.845277	0.839682	0.805999	0.804662	0.8103	0.813303	0.847872	0.842382	0.859508	0.861795	0.798272	0.840479	0.851954
DSP-1001660023890-E-D02	MS26	mixed_RIM		DSP-1001660023890-E-D02	0.738671	0.72638	0.698581	0.656924	0.64567	0.675116	0.628046	0.659527	0.757322	0.760742	0.776626	0.749494	0.613069	0.605037	0.629056	0.656516	0.732418	0.684671	0.718052	0.728519	0.863471	0.874837	0.799852	0.812374	0.778899	0.798423	0.779453	0.81119	0.818495	0.778123	0.712058	0.729086	0.734813	0.723385	0.685518	0.679938	0.691554	0.675633	0.831255	0.817768	0.826515	0.807861	0.796198	0.834201	0.837301
DSP-1001660023890-E-D04	MS26	mixed_RIM		DSP-1001660023890-E-D04	0.729065	0.715217	0.688995	0.651865	0.644058	0.687773	0.635345	0.652672	0.76139	0.743984	0.771857	0.735137	0.604569	0.608544	0.639442	0.637956	0.739297	0.674895	0.700762	0.727423	0.852182	0.850441	0.777545	0.799881	0.765733	0.776324	0.78029	0.819655	0.817082	0.78613	0.704122	0.728803	0.735175	0.717122	0.690085	0.689733	0.695606	0.684291	0.79985	0.795403	0.809419	0.792122	0.785653	0.842516	0.843629
DSP-1001660023890-E-D06	MS26	mixed_RIM		DSP-1001660023890-E-D06	0.744847	0.738428	0.723906	0.668429	0.660028	0.687802	0.634908	0.663863	0.77778	0.784474	0.788198	0.761267	0.644942	0.608952	0.673658	0.661936	0.761287	0.704894	0.729669	0.761103	0.850916	0.854241	0.770959	0.787919	0.759379	0.776696	0.796712	0.830475	0.836099	0.79778	0.710017	0.753193	0.753056	0.732191	0.690212	0.7005	0.70403	0.713067	0.818726	0.821618	0.825339	0.821656	0.795876	0.839102	0.835553
DSP-1001660023890-E-D08	MS26	mixed_RIM		DSP-1001660023890-E-D08	0.710258	0.695465	0.672949	0.630929	0.621348	0.659227	0.605246	0.636887	0.734746	0.73236	0.751105	0.71693	0.595904	0.567414	0.613591	0.634018	0.728214	0.660106	0.689977	0.706219	0.845621	0.844567	0.771139	0.797877	0.76419	0.776511	0.779176	0.8114	0.813635	0.776822	0.678537	0.710194	0.716767	0.702487	0.665257	0.664083	0.66631	0.649416	0.801859	0.794569	0.806623	0.78354	0.782333	0.822509	0.823451
DSP-1001660023890-E-E06	MS27	mixed_RIM		DSP-1001660023890-E-E06	0.736719	0.747675	0.728459	0.665997	0.666798	0.680456	0.652458	0.673057	0.797563	0.795367	0.807186	0.789542	0.62831	0.604756	0.655474	0.654886	0.778311	0.722985	0.763806	0.773995	0.854827	0.88189	0.799805	0.826672	0.791946	0.801268	0.801741	0.853815	0.863001	0.805295	0.716891	0.771232	0.738587	0.738118	0.682888	0.690178	0.70103	0.699392	0.843939	0.828025	0.841093	0.841167	0.851262	0.861302	0.86414
DSP-1001660023890-E-E08	MS27	mixed_RIM		DSP-1001660023890-E-E08	0.744141	0.743795	0.727212	0.672598	0.671839	0.691589	0.651221	0.67702	0.793723	0.802561	0.80871	0.795358	0.633066	0.626277	0.652819	0.653212	0.790404	0.726922	0.75641	0.78896	0.858913	0.887675	0.798764	0.824904	0.792399	0.801081	0.811375	0.861305	0.861249	0.811333	0.721695	0.776427	0.752227	0.742838	0.702561	0.707517	0.712125	0.708757	0.840854	0.832027	0.842928	0.845448	0.843687	0.86881	0.869293
DSP-1001660023890-E-E10	MS27	mixed_RIM		DSP-1001660023890-E-E10	0.716883	0.727143	0.708826	0.648522	0.645641	0.672237	0.628737	0.661749	0.780619	0.777711	0.790147	0.769976	0.61817	0.601592	0.631482	0.637328	0.765353	0.702876	0.74431	0.76787	0.860752	0.872401	0.769796	0.807893	0.768517	0.784848	0.785932	0.834795	0.842905	0.783354	0.704079	0.750536	0.726413	0.719283	0.684972	0.67351	0.682557	0.684102	0.814701	0.797516	0.814833	0.802569	0.837778	0.846673	0.85423
DSP-1001660023890-E-E12	MS27	mixed_RIM		DSP-1001660023890-E-E12	0.758341	0.755924	0.741396	0.683045	0.692683	0.714259	0.677661	0.704446	0.812289	0.818625	0.828749	0.804449	0.659628	0.624629	0.677914	0.691159	0.799841	0.742666	0.776935	0.78797	0.882572	0.903031	0.821225	0.834552	0.802819	0.820813	0.837071	0.88768	0.88533	0.839191	0.742021	0.791695	0.779244	0.768345	0.716579	0.712045	0.72976	0.731375	0.850377	0.854103	0.857357	0.85441	0.863114	0.887201	0.897966
DSP-1001660023890-E-F10	MS4	BRL_RIM		DSP-1001660023890-E-F10	0.837337	0.845209	0.834577	0.822439	0.812157	0.83918	0.846494	0.853147	0.850429	0.848885	0.861133	0.842522	0.727415	0.681684	0.715502	0.745335	0.781038	0.807115	0.803337	0.777798	0.760772	0.788022	0.84094	0.831871	0.819156	0.853496	0.805336	0.808888	0.798093	0.788448	0.805991	0.824646	0.837027	0.838481	0.826164	0.826547	0.821252	0.815004	0.785611	0.773947	0.784421	0.760563	0.746522	0.792207	0.78589
DSP-1001660023890-E-F12	MS4	BRL_RIM		DSP-1001660023890-E-F12	0.830452	0.845181	0.830595	0.821466	0.799864	0.855821	0.841496	0.872697	0.841359	0.853527	0.860554	0.840715	0.735378	0.672704	0.729588	0.74298	0.787237	0.803487	0.804027	0.76483	0.770557	0.793015	0.837683	0.848081	0.815333	0.857917	0.816993	0.818663	0.807197	0.799037	0.809357	0.828536	0.83417	0.842888	0.813495	0.816038	0.816316	0.819911	0.805721	0.781649	0.797531	0.782062	0.76028	0.802728	0.793574
DSP-1001660023890-E-G02	MS4	BRL_RIM		DSP-1001660023890-E-G02	0.841181	0.836151	0.822951	0.789928	0.777708	0.836381	0.824165	0.848182	0.847932	0.84357	0.864114	0.831688	0.705918	0.677048	0.715328	0.748693	0.76317	0.791142	0.776852	0.76382	0.782002	0.795787	0.839844	0.837204	0.815556	0.848722	0.80656	0.809364	0.804971	0.793969	0.79829	0.803576	0.835824	0.830753	0.801097	0.813571	0.807149	0.816551	0.786374	0.784435	0.793533	0.773039	0.743261	0.803225	0.792341
DSP-1001660023890-E-G04	MS4	BRL_RIM		DSP-1001660023890-E-G04	0.807703	0.81801	0.823576	0.833332	0.828202	0.845098	0.844987	0.852415	0.811633	0.815665	0.825042	0.808032	0.716757	0.660117	0.716556	0.691881	0.745862	0.779387	0.779141	0.729909	0.726678	0.737603	0.803562	0.803311	0.783892	0.820034	0.766078	0.77025	0.756405	0.758901	0.77217	0.80336	0.796278	0.801898	0.811459	0.823515	0.812717	0.790974	0.756682	0.748285	0.752486	0.729741	0.708201	0.76234	0.754761
DSP-1001660023890-E-G06	MS28	active_center		DSP-1001660023890-E-G06	0.826575	0.826252	0.81475	0.752086	0.767428	0.790901	0.76841	0.791755	0.864041	0.872824	0.870169	0.859344	0.702361	0.678398	0.720271	0.741528	0.843913	0.803693	0.828112	0.827241	0.842017	0.885987	0.876316	0.88439	0.862364	0.884794	0.886051	0.922358	0.913661	0.877158	0.798433	0.822793	0.847256	0.828271	0.80556	0.7994	0.795598	0.807739	0.909965	0.900891	0.916542	0.908259	0.840604	0.874374	0.889841
DSP-1001660023890-E-G08	MS28	active_center		DSP-1001660023890-E-G08	0.819649	0.820955	0.809247	0.74791	0.761241	0.795613	0.770924	0.798967	0.848699	0.866829	0.860976	0.85119	0.715336	0.693625	0.724928	0.74678	0.835941	0.804602	0.826987	0.816078	0.8514	0.886239	0.866842	0.880158	0.855725	0.879466	0.888094	0.919869	0.912127	0.883158	0.796554	0.832794	0.853168	0.835245	0.805059	0.806389	0.798097	0.806457	0.894582	0.890789	0.902607	0.899556	0.840535	0.876765	0.885527
DSP-1001660023890-E-G10	MS28	active_center		DSP-1001660023890-E-G10	0.817637	0.810857	0.795652	0.743582	0.752606	0.778369	0.755995	0.780965	0.841495	0.853968	0.850629	0.839368	0.704966	0.676267	0.714377	0.746044	0.829605	0.791912	0.815912	0.808409	0.846571	0.889349	0.864526	0.880753	0.851297	0.877229	0.882406	0.915379	0.904647	0.880202	0.793297	0.816426	0.845747	0.824688	0.796138	0.794126	0.783172	0.798074	0.895903	0.88354	0.902418	0.897583	0.827359	0.868283	0.874736
DSP-1001660023890-E-H12	MS28	mixed_RIM		DSP-1001660023890-E-H12	0.738786	0.750443	0.729648	0.691095	0.701091	0.7147	0.696534	0.710726	0.785852	0.798666	0.799391	0.778139	0.653843	0.640068	0.681585	0.684325	0.773071	0.730277	0.762465	0.767705	0.867399	0.88853	0.800476	0.825744	0.79464	0.802151	0.818469	0.865198	0.857917	0.819375	0.72989	0.782556	0.763118	0.757441	0.728364	0.717661	0.720638	0.718247	0.8474	0.845957	0.856578	0.852778	0.856087	0.877575	0.886452
DSP-1001660024095-F-A03	MS28	mixed_RIM		DSP-1001660024095-F-A03	0.754316	0.762184	0.739971	0.688973	0.701077	0.735256	0.698211	0.72012	0.804223	0.812182	0.819229	0.797735	0.661886	0.63169	0.691469	0.684993	0.78808	0.744263	0.771591	0.770546	0.886907	0.900851	0.816902	0.85015	0.81351	0.822905	0.834421	0.874231	0.872232	0.830335	0.744073	0.783561	0.780063	0.766485	0.720336	0.73214	0.731205	0.733577	0.863869	0.85132	0.869861	0.859813	0.861907	0.890802	0.895613
DSP-1001660024095-F-A05	MS28	mixed_RIM		DSP-1001660024095-F-A05	0.757648	0.766697	0.748015	0.694721	0.70206	0.7418	0.709927	0.73307	0.804541	0.815465	0.819985	0.8019	0.670255	0.645381	0.691442	0.70346	0.797031	0.766607	0.78822	0.794412	0.880377	0.894888	0.822076	0.837511	0.809317	0.831625	0.836993	0.87842	0.868242	0.833638	0.749106	0.788083	0.793115	0.77736	0.743896	0.735501	0.740507	0.738342	0.865477	0.857588	0.861653	0.860039	0.859922	0.892477	0.903094
DSP-1001660024095-F-B03	MS24	mixed_RIM		DSP-1001660024095-F-B03	0.723643	0.730816	0.709625	0.654994	0.66135	0.705512	0.675442	0.698862	0.771024	0.773777	0.794632	0.764421	0.624483	0.586568	0.639738	0.659901	0.76072	0.716518	0.7311	0.726447	0.854838	0.86023	0.827654	0.842379	0.819882	0.836879	0.817608	0.843198	0.848381	0.817396	0.703209	0.738009	0.756194	0.739175	0.708241	0.706238	0.697126	0.707754	0.814394	0.815401	0.820397	0.807375	0.843103	0.872182	0.881588
DSP-1001660024095-F-B05	MS24	mixed_RIM		DSP-1001660024095-F-B05	0.746697	0.742904	0.722706	0.676513	0.677147	0.731526	0.685	0.716636	0.785894	0.784626	0.808355	0.778105	0.644909	0.610918	0.657411	0.679428	0.778526	0.735376	0.75317	0.742271	0.867686	0.886012	0.838597	0.863496	0.832453	0.850825	0.839242	0.863396	0.865218	0.832256	0.727056	0.757587	0.765924	0.758102	0.729833	0.720784	0.721517	0.726273	0.834902	0.825529	0.839571	0.825548	0.839629	0.87814	0.888257
DSP-1001660024095-F-B07	MS24	mixed_RIM		DSP-1001660024095-F-B07	0.722894	0.731403	0.703926	0.653018	0.658966	0.720051	0.689644	0.706059	0.764177	0.77185	0.792258	0.758291	0.63516	0.606156	0.650522	0.670886	0.757691	0.712194	0.73401	0.73698	0.838237	0.855738	0.813833	0.824807	0.801618	0.821977	0.825414	0.8505	0.842172	0.821367	0.714874	0.734121	0.763391	0.753055	0.722821	0.708678	0.711044	0.707212	0.815249	0.816453	0.81692	0.800105	0.830633	0.865634	0.870649
DSP-1001660024095-F-B09	MS24	mixed_RIM		DSP-1001660024095-F-B09	0.736527	0.740556	0.718772	0.669844	0.674222	0.721565	0.686996	0.714366	0.783752	0.794249	0.807552	0.781275	0.636653	0.606484	0.646765	0.686754	0.77396	0.730496	0.750339	0.757451	0.858227	0.873411	0.835702	0.857733	0.832837	0.847398	0.833953	0.860411	0.85607	0.828029	0.719456	0.753076	0.77209	0.757788	0.724572	0.717804	0.720932	0.72448	0.829038	0.831809	0.844008	0.828413	0.840334	0.869838	0.884588
DSP-1001660024095-F-C07	MS24	mixed_RIM		DSP-1001660024095-F-C07	0.694688	0.695601	0.680631	0.636303	0.646302	0.702216	0.644866	0.669684	0.748762	0.757405	0.770259	0.746307	0.615172	0.601521	0.627353	0.654415	0.735999	0.693517	0.71797	0.706128	0.834737	0.837116	0.795013	0.810117	0.778999	0.791612	0.798271	0.825516	0.827894	0.79942	0.69309	0.715388	0.735355	0.710197	0.688848	0.682492	0.690832	0.690514	0.796278	0.789121	0.795462	0.785947	0.801445	0.831906	0.82624
DSP-1001660024095-F-C09	MS24	mixed_RIM		DSP-1001660024095-F-C09	0.76714	0.759077	0.741177	0.695368	0.701052	0.750103	0.716796	0.733624	0.800724	0.808252	0.821861	0.793672	0.662026	0.619117	0.669661	0.687207	0.788477	0.740956	0.766936	0.758942	0.855132	0.884387	0.844416	0.861523	0.837383	0.853422	0.830026	0.865823	0.864243	0.830509	0.739186	0.774227	0.785098	0.770073	0.744964	0.737629	0.749554	0.749031	0.834902	0.834084	0.850618	0.826827	0.83721	0.872146	0.886217
DSP-1001660024095-F-C11	MS24	mixed_RIM		DSP-1001660024095-F-C11	0.738913	0.747491	0.714629	0.670846	0.674102	0.728191	0.689557	0.713752	0.775621	0.784923	0.797581	0.778564	0.641148	0.605966	0.649445	0.676786	0.759126	0.72893	0.739889	0.744414	0.853767	0.869696	0.831969	0.845699	0.822191	0.839441	0.821339	0.847452	0.843197	0.815503	0.722136	0.752431	0.769442	0.756221	0.728102	0.715306	0.722515	0.72286	0.81635	0.827938	0.824077	0.81741	0.833147	0.862171	0.877417
DSP-1001660024095-F-D01	MS24	mixed_RIM		DSP-1001660024095-F-D01	0.748073	0.756325	0.734933	0.675484	0.687469	0.736691	0.694386	0.71675	0.796239	0.796445	0.820529	0.787203	0.646359	0.605252	0.661834	0.675784	0.771599	0.733497	0.756688	0.748526	0.874123	0.879959	0.848197	0.863562	0.836862	0.854095	0.826505	0.857228	0.853143	0.826564	0.738041	0.763701	0.771008	0.761175	0.733367	0.721529	0.723279	0.729698	0.825916	0.830222	0.832941	0.819948	0.843091	0.883402	0.893061
[truncated: 75 more columns]

## Sheet: SuppFig_6d_1_BRL-mixed_doubleDE
Module	CodeClass	GeneID	GeneName	Negative	DetectedSegments	DetectionRate	genes_lowCount_overNsamples	mean_zscore	mean_expr	logFC	AveExpr	t	P.Value	adj.P.Val	B	TargetName
Hs_R_NGS_WTA_v1.0	Endogenous	124044	SPATA2L	FALSE	183	0.867299	FALSE	0.433697	8.94113	1.57033	8.90286	16.5676	6.66641e-40	2.6599e-36	79.8655	SPATA2L
Hs_R_NGS_WTA_v1.0	Endogenous	105371312, 728841, 284565	NBPF15, LOC105371312, NBPF8	FALSE	208	0.985782	FALSE	0.0995934	9.3374	1.08854	9.31055	13.5028	2.86365e-31	3.80866e-28	60.3246	NBPF15
Hs_R_NGS_WTA_v1.0	Endogenous	7533	YWHAH	FALSE	202	0.957346	FALSE	-0.512219	9.1106	-0.939772	9.08389	-12.6962	2.93313e-29	2.9258e-26	55.7331	YWHAH
Hs_R_NGS_WTA_v1.0	Endogenous	10409	BASP1	FALSE	210	0.995261	FALSE	0.0963258	9.57897	1.12017	9.55614	12.9196	1.44019e-28	1.14928e-25	54.226	BASP1
Hs_R_NGS_WTA_v1.0	Endogenous	2	A2M	FALSE	210	0.995261	FALSE	0.491726	10.3823	-1.29715	10.3705	-12.9312	2.81809e-28	1.87403e-25	53.5853	A2M
Hs_R_NGS_WTA_v1.0	Endogenous	5725	PTBP1	FALSE	211	1	FALSE	0.220716	15.4434	1.29052	15.4429	12.6933	1.54219e-27	8.79048e-25	51.9104	PTBP1
Hs_R_NGS_WTA_v1.0	Endogenous	5375	PMP2	FALSE	170	0.805687	FALSE	0.520548	8.54309	-1.17949	8.50389	-11.7526	9.55605e-25	4.23652e-22	45.5482	PMP2
Hs_R_NGS_WTA_v1.0	Endogenous	9141	PDCD5	FALSE	118	0.559242	FALSE	-0.676984	7.9557	0.861095	7.88844	11.1483	5.55341e-24	2.21581e-21	43.7623	PDCD5
Hs_R_NGS_WTA_v1.0	Endogenous	283160	OR8D2	FALSE	71	0.336493	FALSE	0.466025	7.32769	-1.04298	7.22372	-10.8193	6.8685e-23	2.09904e-20	41.2485	OR8D2
Hs_R_NGS_WTA_v1.0	Endogenous	4673	NAP1L1	FALSE	209	0.990521	FALSE	0.273928	9.89683	-0.96941	9.88114	-11.1142	7.36504e-23	2.09904e-20	41.276	NAP1L1
Hs_R_NGS_WTA_v1.0	Endogenous	546	ATRX	FALSE	205	0.971564	FALSE	-0.219624	8.98779	0.72517	8.9578	10.7855	8.87844e-23	2.36166e-20	41.0474	ATRX
Hs_R_NGS_WTA_v1.0	Endogenous	346171	ZFP57	FALSE	34	0.161137	FALSE	0.23701	7.21978	1.27491	7.09386	10.9394	2.55183e-22	6.36362e-20	40.0019	ZFP57
Hs_R_NGS_WTA_v1.0	Endogenous	5010	CLDN11	FALSE	172	0.815166	FALSE	0.489606	8.70616	-1.35226	8.66625	-10.9288	3.77729e-22	8.86552e-20	39.6763	CLDN11
Hs_R_NGS_WTA_v1.0	Endogenous	8367	H4C5	FALSE	126	0.597156	FALSE	-0.557373	7.92025	-0.8241	7.86227	-10.5599	4.89153e-22	1.08429e-19	39.3648	H4C5
Hs_R_NGS_WTA_v1.0	Endogenous	162387	MFSD6L	FALSE	122	0.578199	FALSE	0.296269	8.04624	0.862384	7.98615	10.4867	8.48043e-22	1.78089e-19	38.8275	MFSD6L
Hs_R_NGS_WTA_v1.0	Endogenous	8987	STBD1	FALSE	164	0.777251	FALSE	-0.335728	8.37169	0.782515	8.32337	10.3611	2.17453e-21	4.13161e-19	37.9052	STBD1
Hs_R_NGS_WTA_v1.0	Endogenous	100820829, 145781	GCOM1, MYZAP	FALSE	56	0.265403	FALSE	-0.000930794	7.35116	-0.977093	7.25036	-10.2924	3.62924e-21	6.58211e-19	37.378	MYZAP
Hs_R_NGS_WTA_v1.0	Endogenous	1757	SARDH	FALSE	177	0.838863	FALSE	0.117185	8.54625	0.804471	8.50295	10.2163	6.39761e-21	1.10985e-18	36.845	SARDH
Hs_R_NGS_WTA_v1.0	Endogenous	54209	TREM2	FALSE	177	0.838863	FALSE	0.805632	9.06063	-1.28916	9.02901	-10.4983	7.34594e-21	1.22126e-18	36.7574	TREM2
Hs_R_NGS_WTA_v1.0	Endogenous	3111	HLA-DOA	FALSE	68	0.322275	FALSE	-0.0743638	7.6101	-0.847164	7.53694	-10.1899	7.77954e-21	1.24161e-18	36.6493	HLA-DOA
Hs_R_NGS_WTA_v1.0	Endogenous	4843	NOS2	FALSE	44	0.208531	FALSE	0.0990013	7.53826	1.02336	7.4392	10.2871	1.03281e-20	1.58496e-18	36.3885	NOS2
Hs_R_NGS_WTA_v1.0	Endogenous	9332	CD163	FALSE	80	0.379147	FALSE	1.25495	7.81562	1.68369	7.72757	10.2799	3.27073e-20	4.83341e-18	35.289	CD163
Hs_R_NGS_WTA_v1.0	Endogenous	684	BST2	FALSE	71	0.336493	FALSE	0.647895	7.50511	1.07862	7.40806	9.86216	3.92502e-19	5.40028e-17	32.8421	BST2
Hs_R_NGS_WTA_v1.0	Endogenous	8538	BARX2	FALSE	42	0.199052	FALSE	0.361237	7.4161	1.03407	7.31133	9.80093	4.17728e-19	5.55579e-17	32.7705	BARX2
Hs_R_NGS_WTA_v1.0	Endogenous	114823	LENG8	FALSE	136	0.64455	FALSE	-0.231502	8.07881	-0.763968	8.02466	-9.52683	9.9403e-19	1.23943e-16	31.8995	LENG8
Hs_R_NGS_WTA_v1.0	Endogenous	435	ASL	FALSE	27	0.127962	FALSE	-0.0826222	7.17492	-0.825988	7.07212	-9.51444	1.08678e-18	1.26071e-16	31.8024	ASL
Hs_R_NGS_WTA_v1.0	Endogenous	27343	POLL	FALSE	54	0.255924	FALSE	-0.0986673	7.3236	-0.850627	7.22567	-9.4276	2.02745e-18	2.12883e-16	31.1987	POLL
Hs_R_NGS_WTA_v1.0	Endogenous	3326	HSP90AB1	FALSE	201	0.952607	FALSE	-0.0430688	9.27716	1.18091	9.24874	9.59801	3.24498e-18	3.23686e-16	30.7645	HSP90AB1
Hs_R_NGS_WTA_v1.0	Endogenous	1564	CYP2D7	FALSE	46	0.218009	FALSE	0.186829	7.48938	0.852784	7.39604	9.34261	3.72261e-18	3.62273e-16	30.6099	CYP2D7
Hs_R_NGS_WTA_v1.0	Endogenous	152206	CCDC13	FALSE	202	0.957346	FALSE	0.672403	9.30396	1.0823	9.2744	9.55702	4.26032e-18	3.95318e-16	30.4991	CCDC13
Hs_R_NGS_WTA_v1.0	Endogenous	6208	RPS14	FALSE	209	0.990521	FALSE	0.228153	10.0149	-0.661297	10.0014	-9.2557	6.9101e-18	6.2662e-16	29.9546	RPS14
Hs_R_NGS_WTA_v1.0	Endogenous	6228	RPS23	FALSE	209	0.990521	FALSE	-0.077059	10.1417	-0.612884	10.1298	-9.24995	7.19789e-18	6.38213e-16	29.9107	RPS23
Hs_R_NGS_WTA_v1.0	Endogenous	10963	STIP1	FALSE	86	0.407583	FALSE	-0.0181306	7.76231	1.02962	7.68317	9.38902	1.14564e-17	9.93715e-16	29.5496	STIP1
Hs_R_NGS_WTA_v1.0	Endogenous	6483	ST3GAL2	FALSE	158	0.748815	FALSE	0.111584	8.34594	0.817191	8.29822	9.24207	1.43378e-17	1.21719e-15	29.2972	ST3GAL2
Hs_R_NGS_WTA_v1.0	Endogenous	6234	RPS28	FALSE	210	0.995261	FALSE	-0.016525	10.562	-0.642824	10.5526	-9.14602	1.57689e-17	1.31079e-15	29.1305	RPS28
Hs_R_NGS_WTA_v1.0	Endogenous	23005	MAPKBP1	FALSE	208	0.985782	FALSE	0.0966835	9.39147	0.837196	9.36653	9.2496	2.6385e-17	2.10552e-15	28.6983	MAPKBP1
Hs_R_NGS_WTA_v1.0	Endogenous	6224	RPS20	FALSE	209	0.990521	FALSE	0.158565	10.4531	-0.588471	10.4426	-9.03693	3.23688e-17	2.53239e-15	28.4217	RPS20
Hs_R_NGS_WTA_v1.0	Endogenous	120776	OR2D2	FALSE	29	0.137441	FALSE	0.0551308	7.18483	-0.817832	7.07847	-9.01337	3.8181e-17	2.92966e-15	28.3333	OR2D2
Hs_R_NGS_WTA_v1.0	Endogenous	1471	CST3	FALSE	201	0.952607	FALSE	-0.453401	8.96121	-0.630642	8.9319	-8.95379	5.79216e-17	4.27976e-15	27.8935	CST3
Hs_R_NGS_WTA_v1.0	Endogenous	23548	TTC33	FALSE	178	0.843602	FALSE	-0.187404	8.50474	0.733987	8.46206	8.95213	6.20609e-17	4.50224e-15	27.8402	TTC33
Hs_R_NGS_WTA_v1.0	Endogenous	3178, 728643, 664709, 144983	HNRNPA1, HNRNPA1P33, HNRNPA1P10, HNRNPA1L2	FALSE	205	0.971564	FALSE	-0.560686	9.17503	-0.532574	9.14991	-8.90592	8.08746e-17	5.76231e-15	27.5609	HNRNPA1
Hs_R_NGS_WTA_v1.0	Endogenous	4736	RPL10A	FALSE	190	0.900474	FALSE	0.115501	8.74976	-0.644906	8.71684	-8.879	9.75323e-17	6.82726e-15	27.3892	RPL10A
Hs_R_NGS_WTA_v1.0	Endogenous	10628	TXNIP	FALSE	124	0.587678	FALSE	0.51771	8.08624	1.14868	8.02545	9.04731	1.22404e-16	8.42052e-15	27.2285	TXNIP
Hs_R_NGS_WTA_v1.0	Endogenous	6202	RPS8	FALSE	209	0.990521	FALSE	-0.0171419	10.0613	-0.579847	10.0485	-8.82056	1.46308e-16	9.89435e-15	26.9515	RPS8
Hs_R_NGS_WTA_v1.0	Endogenous	7127	TNFAIP2	FALSE	116	0.549763	FALSE	0.255102	7.89319	-0.808837	7.83358	-8.8313	1.90578e-16	1.26734e-14	26.7683	TNFAIP2
Hs_R_NGS_WTA_v1.0	Endogenous	282808	RAB40AL	FALSE	69	0.327014	FALSE	-0.27005	7.35241	-0.831062	7.24811	-8.74521	2.46316e-16	1.61115e-14	26.5174	RAB40AL
Hs_R_NGS_WTA_v1.0	Endogenous	6191	RPS4X	FALSE	211	1	FALSE	0.54159	10.2631	-0.821822	10.2506	-8.84669	4.39432e-16	2.78307e-14	25.913	RPS4X
Hs_R_NGS_WTA_v1.0	Endogenous	6158	RPL28	FALSE	210	0.995261	FALSE	0.189574	10.0964	-0.545824	10.0831	-8.57386	7.97969e-16	4.97484e-14	25.2842	RPL28
Hs_R_NGS_WTA_v1.0	Endogenous	153657	TTC23L	FALSE	25	0.118483	FALSE	0.0940438	7.22012	-0.776814	7.11378	-8.43745	2.01584e-15	1.18283e-13	24.4701	TTC23L
Hs_R_NGS_WTA_v1.0	Endogenous	80097	MZT2B	FALSE	211	1	FALSE	1.31022	12.7307	1.20849	12.7278	8.59792	2.22224e-15	1.28503e-13	24.2805	MZT2B
Hs_R_NGS_WTA_v1.0	Endogenous	56902	PNO1	FALSE	186	0.881517	FALSE	-0.157638	8.54427	0.764019	8.50192	8.50078	2.71649e-15	1.5484e-13	24.1602	PNO1
Hs_R_NGS_WTA_v1.0	Endogenous	54543	TOMM7	FALSE	204	0.966825	FALSE	-0.3467	8.92386	-0.585304	8.89429	-8.37437	3.08565e-15	1.70996e-13	23.9981	TOMM7
Hs_R_NGS_WTA_v1.0	Endogenous	54625	PARP14	FALSE	36	0.170616	FALSE	0.302389	7.26251	0.756406	7.15383	8.26902	6.25742e-15	3.42015e-13	23.366	PARP14
Hs_R_NGS_WTA_v1.0	Endogenous	7694	ZNF135	FALSE	69	0.327014	FALSE	-0.142324	7.4284	-0.692298	7.3427	-8.22013	8.67266e-15	4.55314e-13	23.0432	ZNF135
Hs_R_NGS_WTA_v1.0	Endogenous	6282	S100A11	FALSE	191	0.905213	FALSE	1.24991	9.34035	-0.587341	9.31429	-8.1801	1.132e-14	5.79062e-13	22.7018	S100A11
Hs_R_NGS_WTA_v1.0	Endogenous	5935	RBM3	FALSE	48	0.227488	FALSE	0.135975	7.34554	-0.782489	7.25217	-8.18083	1.2779e-14	6.37351e-13	22.6685	RBM3
Hs_R_NGS_WTA_v1.0	Endogenous	6124	RPL4	FALSE	206	0.976303	FALSE	0.162431	9.23338	-0.574484	9.20991	-8.09114	2.04084e-14	1.0053e-12	22.1331	RPL4
Hs_R_NGS_WTA_v1.0	Endogenous	84033	OBSCN	FALSE	83	0.393365	FALSE	0.00445388	7.70611	0.653058	7.62927	8.07625	2.25163e-14	1.08241e-12	22.1008	OBSCN
Hs_R_NGS_WTA_v1.0	Endogenous	3776	KCNK2	FALSE	56	0.265403	FALSE	-0.108739	7.35147	-0.7577	7.25555	-8.06645	2.40193e-14	1.14092e-12	22.0554	KCNK2
Hs_R_NGS_WTA_v1.0	Endogenous	1933	EEF1B2	FALSE	199	0.943128	FALSE	0.10058	8.91786	-0.585316	8.88847	-8.04147	2.83151e-14	1.31369e-12	21.8276	EEF1B2
Hs_R_NGS_WTA_v1.0	Endogenous	55435	AP1AR	FALSE	85	0.402844	FALSE	-0.435228	7.49977	-0.588533	7.41859	-8.03705	2.91512e-14	1.33694e-12	21.8604	AP1AR
Hs_R_NGS_WTA_v1.0	Endogenous	2760	GM2A	FALSE	183	0.867299	FALSE	0.779496	8.82313	-0.771347	8.78921	-8.11123	4.27685e-14	1.93916e-12	21.4624	GM2A
Hs_R_NGS_WTA_v1.0	Endogenous	57804	POLD4	FALSE	86	0.407583	FALSE	-0.474506	7.64922	-0.586301	7.57605	-7.97264	4.44876e-14	1.99444e-12	21.4411	POLD4
Hs_R_NGS_WTA_v1.0	Endogenous	7275	TUB	FALSE	167	0.791469	FALSE	-0.262132	8.27887	0.637813	8.22597	7.93812	5.5753e-14	2.47172e-12	21.1884	TUB
Hs_R_NGS_WTA_v1.0	Endogenous	9445	ITM2B	FALSE	210	0.995261	FALSE	-0.137978	10.0289	-0.538391	10.0137	-7.92179	6.20258e-14	2.71959e-12	21.0163	ITM2B
Hs_R_NGS_WTA_v1.0	Endogenous	6235	RPS29	FALSE	210	0.995261	FALSE	0.0937793	10.959	-0.507117	10.9522	-7.87806	8.24604e-14	3.57627e-12	20.7058	RPS29
Hs_R_NGS_WTA_v1.0	Endogenous	441024	MTHFD2L	FALSE	80	0.379147	FALSE	-0.182223	7.53208	-0.687555	7.45325	-7.85609	9.51106e-14	4.08055e-12	20.7077	MTHFD2L
Hs_R_NGS_WTA_v1.0	Endogenous	5654	HTRA1	FALSE	149	0.706161	FALSE	-0.295093	8.16321	-0.674268	8.10827	-7.8515	1.02828e-13	4.36473e-12	20.6025	HTRA1
Hs_R_NGS_WTA_v1.0	Endogenous	6206	RPS12	FALSE	211	1	FALSE	0.315033	10.7333	-0.499788	10.7241	-7.82201	1.1862e-13	4.98206e-12	20.355	RPS12
Hs_R_NGS_WTA_v1.0	Endogenous	3115	HLA-DPB1	FALSE	191	0.905213	FALSE	0.727092	9.02518	-0.841937	8.99645	-7.93228	1.4322e-13	5.83111e-12	20.2728	HLA-DPB1
Hs_R_NGS_WTA_v1.0	Endogenous	4046	LSP1	FALSE	82	0.388626	FALSE	0.419035	7.69429	-0.761093	7.62298	-7.83869	1.70938e-13	6.8893e-12	20.1402	LSP1
Hs_R_NGS_WTA_v1.0	Endogenous	162968	ZNF497	FALSE	48	0.227488	FALSE	-0.11159	7.42119	-0.6317	7.33762	-7.75734	1.80106e-13	7.15845e-12	20.0858	ZNF497
Hs_R_NGS_WTA_v1.0	Endogenous	113457	TUBA3D	FALSE	32	0.151659	FALSE	0.332784	7.20034	0.68843	7.08776	7.7564	1.81204e-13	7.15845e-12	20.0919	TUBA3D
Hs_R_NGS_WTA_v1.0	Endogenous	3320	HSP90AA1	FALSE	203	0.962085	FALSE	-0.268841	9.29732	1.29053	9.26769	7.86231	2.20781e-13	8.63643e-12	19.8449	HSP90AA1
Hs_R_NGS_WTA_v1.0	Endogenous	54495	TMX3	FALSE	197	0.933649	FALSE	-0.365297	8.82841	0.639559	8.79571	7.75323	2.26434e-13	8.77155e-12	19.8086	TMX3
Hs_R_NGS_WTA_v1.0	Endogenous	6204, 376693, 100529239	RPS10, RPS10-NUDT3, RPS10P7	FALSE	206	0.976303	FALSE	-0.0211427	9.14866	-0.620121	9.1229	-7.72041	2.76391e-13	1.06038e-11	19.601	RPS10
Hs_R_NGS_WTA_v1.0	Endogenous	7576, 90333	ZNF468, ZNF28	FALSE	156	0.739336	FALSE	0.0211476	8.25814	0.608938	8.20894	7.64847	3.62055e-13	1.37581e-11	19.365	ZNF28
Hs_R_NGS_WTA_v1.0	Endogenous	373856	USP41	FALSE	53	0.251185	FALSE	0.0521081	7.36895	-0.654646	7.28031	-7.58494	5.42677e-13	1.9865e-11	19.0212	USP41
Hs_R_NGS_WTA_v1.0	Endogenous	3301	DNAJA1	FALSE	79	0.374408	FALSE	-0.190493	7.77392	0.899827	7.69652	7.66069	7.42129e-13	2.66765e-11	18.727	DNAJA1
Hs_R_NGS_WTA_v1.0	Endogenous	643311	CT47B1	FALSE	128	0.606635	FALSE	0.146903	8.05383	0.784569	7.99247	7.61009	9.34737e-13	3.30053e-11	18.4813	CT47B1
Hs_R_NGS_WTA_v1.0	Endogenous	26188	OR1C1	FALSE	32	0.151659	FALSE	0.176839	7.17702	-0.732902	7.06551	-7.48368	1.02995e-12	3.60482e-11	18.4074	OR1C1
Hs_R_NGS_WTA_v1.0	Endogenous	3936	LCP1	FALSE	114	0.540284	FALSE	0.61899	7.98371	0.671059	7.9169	7.50679	1.06336e-12	3.68939e-11	18.335	LCP1
Hs_R_NGS_WTA_v1.0	Endogenous	55862	ECHDC1	FALSE	138	0.654028	FALSE	-0.795012	7.85155	-0.539061	7.79073	-7.47596	1.08125e-12	3.71914e-11	18.3194	ECHDC1
Hs_R_NGS_WTA_v1.0	Endogenous	8751	ADAM15	FALSE	211	1	FALSE	0.284988	11.2496	0.987151	11.242	7.57705	1.24332e-12	4.24005e-11	18.0907	ADAM15
Hs_R_NGS_WTA_v1.0	Endogenous	6133	RPL9	FALSE	210	0.995261	FALSE	0.207348	10.6553	-0.49729	10.6475	-7.44669	1.29974e-12	4.3949e-11	18.0127	RPL9
Hs_R_NGS_WTA_v1.0	Endogenous	6168	RPL37A	FALSE	211	1	FALSE	-0.0588459	11.1306	-0.423411	11.1239	-7.42822	1.45958e-12	4.89388e-11	17.8848	RPL37A
Hs_R_NGS_WTA_v1.0	Endogenous	7009	TMBIM6	FALSE	199	0.943128	FALSE	-0.36218	8.89015	-0.506262	8.85944	-7.42526	1.48691e-12	4.94398e-11	17.9561	TMBIM6
Hs_R_NGS_WTA_v1.0	Endogenous	5074	PAWR	FALSE	44	0.208531	FALSE	0.106747	7.36098	-0.626713	7.27141	-7.39859	1.7572e-12	5.74692e-11	17.8779	PAWR
Hs_R_NGS_WTA_v1.0	Endogenous	3304	HSPA1B	FALSE	90	0.42654	FALSE	0.387522	8.0639	1.9182	7.97925	7.46952	2.36455e-12	7.60365e-11	17.5955	HSPA1B
Hs_R_NGS_WTA_v1.0	Endogenous	3133	HLA-E	FALSE	202	0.957346	FALSE	0.276081	9.33537	-0.532195	9.31365	-7.35011	2.37831e-12	7.60365e-11	17.4786	HLA-E
Hs_R_NGS_WTA_v1.0	Endogenous	116224	PABIR1	FALSE	174	0.824645	FALSE	-0.00299632	8.32623	0.651931	8.27635	7.40398	2.3821e-12	7.60365e-11	17.5317	PABIR1
Hs_R_NGS_WTA_v1.0	Endogenous	3433	IFIT2	FALSE	93	0.440758	FALSE	-0.27707	7.72864	0.669529	7.65588	7.33361	3.00108e-12	9.46892e-11	17.3343	IFIT2
Hs_R_NGS_WTA_v1.0	Endogenous	373156	GSTK1	FALSE	125	0.592417	FALSE	-0.258409	7.87039	-0.571508	7.80715	-7.30793	3.09169e-12	9.63736e-11	17.2986	GSTK1
Hs_R_NGS_WTA_v1.0	Endogenous	3303	HSPA1A	FALSE	157	0.744076	FALSE	0.28429	8.86332	1.79561	8.81773	7.37357	4.17887e-12	1.29078e-10	16.9912	HSPA1A
Hs_R_NGS_WTA_v1.0	Endogenous	79031	PDCL3	FALSE	113	0.535545	FALSE	-0.212024	7.91392	0.520868	7.85002	7.25825	4.20556e-12	1.29078e-10	16.989	PDCL3
Hs_R_NGS_WTA_v1.0	Endogenous	440026	TMEM41B	FALSE	178	0.843602	FALSE	0.151694	8.603	0.693107	8.55954	7.33422	4.62087e-12	1.40743e-10	16.8936	TMEM41B
Hs_R_NGS_WTA_v1.0	Endogenous	3688	ITGB1	FALSE	155	0.734597	FALSE	0.239639	8.22862	-0.687704	8.1755	-7.26622	5.68045e-12	1.71705e-10	16.7156	ITGB1
Hs_R_NGS_WTA_v1.0	Endogenous	256949	KANK3	FALSE	183	0.867299	FALSE	-0.0766322	8.53188	0.56525	8.49172	7.19169	6.33841e-12	1.87335e-10	16.5611	KANK3
Hs_R_NGS_WTA_v1.0	Endogenous	6222	RPS18	FALSE	211	1	FALSE	0.106433	10.8373	-0.454593	10.8292	-7.17032	7.22682e-12	2.12022e-10	16.3283	RPS18
Hs_R_NGS_WTA_v1.0	Endogenous	6189	RPS3A	FALSE	210	0.995261	FALSE	0.460107	10.3863	-0.551439	10.3751	-7.2236	7.29934e-12	2.12586e-10	16.3519	RPS3A
Hs_R_NGS_WTA_v1.0	Endogenous	7782	SLC30A4	FALSE	37	0.175355	FALSE	-0.132705	7.29291	-0.616423	7.20016	-7.15736	7.82416e-12	2.2622e-10	16.4334	SLC30A4
Hs_R_NGS_WTA_v1.0	Endogenous	10632	ATP5MG	FALSE	208	0.985782	FALSE	-0.125292	9.14641	0.563392	9.1179	7.11625	1.11813e-11	3.16406e-10	15.9812	ATP5MG
Hs_R_NGS_WTA_v1.0	Endogenous	6187	RPS2	FALSE	208	0.985782	FALSE	0.347073	9.55263	-0.517278	9.53312	-7.09525	1.14342e-11	3.21284e-10	15.9349	RPS2
Hs_R_NGS_WTA_v1.0	Endogenous	54768	HYDIN	FALSE	116	0.549763	FALSE	-0.455468	7.79729	-0.513207	7.73525	-7.08724	1.20057e-11	3.33486e-10	15.9738	HYDIN
Hs_R_NGS_WTA_v1.0	Endogenous	83479	DDX59	FALSE	29	0.137441	FALSE	0.0143106	7.17798	-0.679863	7.06425	-7.08683	1.20356e-11	3.33486e-10	16.0223	DDX59
Hs_R_NGS_WTA_v1.0	Endogenous	9812	DELE1	FALSE	200	0.947867	FALSE	-0.446913	8.76207	-0.505287	8.73022	-7.06067	1.41101e-11	3.85611e-10	15.7682	DELE1
Hs_R_NGS_WTA_v1.0	Endogenous	153571	C5orf38	FALSE	68	0.322275	FALSE	0.313615	7.57899	0.648619	7.49655	7.06732	1.46598e-11	3.97908e-10	15.7955	C5orf38
Hs_R_NGS_WTA_v1.0	Endogenous	64446	DNAI2	FALSE	65	0.308057	FALSE	-0.101015	7.47426	-0.602915	7.39507	-7.03664	1.63244e-11	4.40096e-10	15.6989	DNAI2
Hs_R_NGS_WTA_v1.0	Endogenous	9911	TMCC2	FALSE	56	0.265403	FALSE	-0.243891	7.46455	-0.563088	7.3848	-7.02079	1.7968e-11	4.81157e-10	15.6097	TMCC2
Hs_R_NGS_WTA_v1.0	Endogenous	54868	TMEM104	FALSE	62	0.293839	FALSE	-0.098319	7.40765	-0.608521	7.31988	-7.00539	1.97209e-11	5.2352e-10	15.5236	TMEM104
Hs_R_NGS_WTA_v1.0	Endogenous	9913	SUPT7L	FALSE	211	1	FALSE	-0.34086	14.7782	0.887645	14.7776	7.10777	1.98124e-11	5.2352e-10	15.3524	SUPT7L
Hs_R_NGS_WTA_v1.0	Endogenous	718	C3	FALSE	202	0.957346	FALSE	0.782662	9.98183	-0.924057	9.96502	-7.10296	2.03728e-11	5.28747e-10	15.3858	C3
Hs_R_NGS_WTA_v1.0	Endogenous	54891	INO80D	FALSE	75	0.35545	FALSE	-0.397578	7.56866	-0.525241	7.49531	-6.99972	2.04078e-11	5.28747e-10	15.4778	INO80D
Hs_R_NGS_WTA_v1.0	Endogenous	6941	TCF19	FALSE	37	0.175355	FALSE	-0.14994	7.27518	-0.618534	7.18097	-6.99708	2.07357e-11	5.33778e-10	15.489	TCF19
Hs_R_NGS_WTA_v1.0	Endogenous	3988	LIPA	FALSE	189	0.895735	FALSE	0.877482	8.97431	-0.711461	8.94242	-7.0876	2.20311e-11	5.63489e-10	15.3438	LIPA
Hs_R_NGS_WTA_v1.0	Endogenous	6193	RPS5	FALSE	184	0.872038	FALSE	-0.419383	8.50324	-0.48521	8.46243	-6.94279	2.87518e-11	7.26073e-10	15.088	RPS5
Hs_R_NGS_WTA_v1.0	Endogenous	1602	DACH1	FALSE	171	0.810427	FALSE	-0.650725	8.28439	-0.488686	8.23848	-6.88573	4.04657e-11	9.90541e-10	14.764	DACH1
Hs_R_NGS_WTA_v1.0	Endogenous	64837	KLC2	FALSE	180	0.853081	FALSE	-0.292158	8.33074	-0.51419	8.28839	-6.78513	7.35803e-11	1.76859e-09	14.1788	KLC2
Hs_R_NGS_WTA_v1.0	Endogenous	6233	RPS27A	FALSE	206	0.976303	FALSE	0.368002	9.59748	-0.553008	9.58012	-6.79928	8.9521e-11	2.12612e-09	13.9434	RPS27A
Hs_R_NGS_WTA_v1.0	Endogenous	6143	RPL19	FALSE	209	0.990521	FALSE	0.213921	10.6059	-0.420111	10.5974	-6.74762	9.18183e-11	2.15503e-09	13.8527	RPL19
Hs_R_NGS_WTA_v1.0	Endogenous	80133	MROH9	FALSE	126	0.597156	FALSE	-0.307994	7.83194	-0.512195	7.77119	-6.74157	9.51495e-11	2.22016e-09	13.9593	MROH9
Hs_R_NGS_WTA_v1.0	Endogenous	6386	SDCBP	FALSE	182	0.862559	FALSE	0.318855	8.72041	0.627779	8.68336	6.81128	9.75433e-11	2.2497e-09	13.9058	SDCBP
Hs_R_NGS_WTA_v1.0	Endogenous	5901	RAN	FALSE	38	0.180095	FALSE	0.0501505	7.25248	0.557266	7.14743	6.72552	1.04569e-10	2.39788e-09	13.9233	RAN
Hs_R_NGS_WTA_v1.0	Endogenous	2289	FKBP5	FALSE	46	0.218009	FALSE	-0.287228	7.41197	0.624112	7.321	6.72214	1.06668e-10	2.43203e-09	13.8822	FKBP5
Hs_R_NGS_WTA_v1.0	Endogenous	4282	MIF	FALSE	120	0.56872	FALSE	-0.611726	7.95317	0.481637	7.89023	6.70428	1.18461e-10	2.65539e-09	13.7384	MIF
Hs_R_NGS_WTA_v1.0	Endogenous	8362, 8363	H4C11, H4C12	FALSE	152	0.720379	FALSE	0.299051	8.22539	-0.617528	8.17383	-6.74015	1.23207e-10	2.73108e-09	13.7076	H4C12
Hs_R_NGS_WTA_v1.0	Endogenous	3765	KCNJ9	FALSE	189	0.895735	FALSE	0.686595	8.95739	0.853325	8.9201	6.78342	1.26615e-10	2.79113e-09	13.656	KCNJ9
Hs_R_NGS_WTA_v1.0	Endogenous	928	CD9	FALSE	185	0.876777	FALSE	0.0252172	8.61343	-0.518957	8.57392	-6.69109	1.2799e-10	2.80593e-09	13.6169	CD9
Hs_R_NGS_WTA_v1.0	Endogenous	51548	SIRT6	FALSE	120	0.56872	FALSE	0.10257	8.04752	0.652527	7.98872	6.73427	1.41623e-10	3.08785e-09	13.5859	SIRT6
Hs_R_NGS_WTA_v1.0	Endogenous	6136, 65065	NBEAL1, RPL12	FALSE	210	0.995261	FALSE	0.191735	10.0254	-0.417031	10.0107	-6.65886	1.54545e-10	3.35127e-09	13.3669	RPL12
Hs_R_NGS_WTA_v1.0	Endogenous	972	CD74	FALSE	211	1	FALSE	1.06373	10.9732	-0.728439	10.9652	-6.72287	1.78009e-10	3.83922e-09	13.2279	CD74
Hs_R_NGS_WTA_v1.0	Endogenous	6164	RPL34	FALSE	211	1	FALSE	-0.146412	10.8916	-0.396725	10.8838	-6.55903	2.76026e-10	5.88954e-09	12.7691	RPL34
Hs_R_NGS_WTA_v1.0	Endogenous	55914	ERBIN	FALSE	133	0.630332	FALSE	-0.269088	7.88168	-0.537415	7.82104	-6.5501	2.90651e-10	6.16859e-09	12.8773	ERBIN
Hs_R_NGS_WTA_v1.0	Endogenous	148198	ZNF98	FALSE	122	0.578199	FALSE	-0.114721	7.73702	-0.552107	7.6672	-6.5449	2.99511e-10	6.31872e-09	12.8636	ZNF98
Hs_R_NGS_WTA_v1.0	Endogenous	2357	FPR1	FALSE	70	0.331754	FALSE	0.0787233	7.74135	0.908723	7.65331	6.62891	3.00892e-10	6.31872e-09	12.8867	FPR1
Hs_R_NGS_WTA_v1.0	Endogenous	6125	RPL5	FALSE	210	0.995261	FALSE	0.386421	9.9535	-0.472353	9.93853	-6.52233	3.46092e-10	7.09031e-09	12.5878	RPL5
Hs_R_NGS_WTA_v1.0	Endogenous	3952	LEP	FALSE	53	0.251185	FALSE	0.192332	7.35484	-0.683254	7.26115	-6.55426	3.46519e-10	7.09031e-09	12.7718	LEP
Hs_R_NGS_WTA_v1.0	Endogenous	6157	RPL27A	FALSE	209	0.990521	FALSE	0.372743	9.89321	-0.452685	9.87717	-6.4935	4.02628e-10	8.19635e-09	12.4432	RPL27A
Hs_R_NGS_WTA_v1.0	Endogenous	11326	VSIG4	FALSE	34	0.161137	FALSE	1.09933	7.08465	1.01094	6.94512	6.57079	4.15379e-10	8.41301e-09	12.6352	VSIG4
Hs_R_NGS_WTA_v1.0	Endogenous	342035	GLDN	FALSE	112	0.530806	FALSE	0.619447	7.82617	-0.837395	7.75434	-6.56153	4.36922e-10	8.80464e-09	12.5251	GLDN
Hs_R_NGS_WTA_v1.0	Endogenous	975	CD81	FALSE	193	0.914692	FALSE	0.579197	8.94603	-0.585374	8.91438	-6.44256	7.76257e-10	1.49626e-08	11.8753	CD81
Hs_R_NGS_WTA_v1.0	Endogenous	3512	JCHAIN	FALSE	62	0.293839	FALSE	1.73941	7.34357	-1.01333	7.24512	-6.4506	8.04962e-10	1.54413e-08	11.9488	JCHAIN
Hs_R_NGS_WTA_v1.0	Endogenous	63027	SLC22A23	FALSE	47	0.222749	FALSE	0.0751791	7.45084	0.582241	7.36289	6.36707	8.27932e-10	1.57307e-08	11.9019	SLC22A23
Hs_R_NGS_WTA_v1.0	Endogenous	677	ZFP36L1	FALSE	162	0.767773	FALSE	0.246926	8.4252	-0.617041	8.38108	-6.4139	9.04039e-10	1.70953e-08	11.766	ZFP36L1
Hs_R_NGS_WTA_v1.0	Endogenous	5479	PPIB	FALSE	165	0.781991	FALSE	-0.364253	8.28862	0.438918	8.23845	6.3387	9.71961e-10	1.8293e-08	11.6695	PPIB
Hs_R_NGS_WTA_v1.0	Endogenous	3950	LECT2	FALSE	28	0.132701	FALSE	0.735061	7.01004	0.790837	6.86862	6.36571	1.21237e-09	2.24994e-08	11.6011	LECT2
Hs_R_NGS_WTA_v1.0	Endogenous	6876	TAGLN	FALSE	25	0.118483	FALSE	0.327949	7.10233	0.78841	6.97964	6.36405	1.22976e-09	2.27008e-08	11.584	TAGLN
Hs_R_NGS_WTA_v1.0	Endogenous	27101	CACYBP	FALSE	44	0.208531	FALSE	0.287199	7.2515	0.831575	7.13259	6.37067	1.23461e-09	2.27008e-08	11.5704	CACYBP
Hs_R_NGS_WTA_v1.0	Endogenous	2524	FUT2	FALSE	22	0.104265	FALSE	0.0788898	7.19367	-0.556945	7.08741	-6.27062	1.4255e-09	2.58534e-08	11.3993	FUT2
Hs_R_NGS_WTA_v1.0	Endogenous	3113	HLA-DPA1	FALSE	204	0.966825	FALSE	1.32124	10.1566	-0.681971	10.143	-6.30219	1.8027e-09	3.22546e-08	11	HLA-DPA1
Hs_R_NGS_WTA_v1.0	Endogenous	64843	ISL2	FALSE	118	0.559242	FALSE	-0.449544	7.79917	-0.481486	7.7361	-6.22746	1.81441e-09	3.23192e-08	11.1042	ISL2
Hs_R_NGS_WTA_v1.0	Endogenous	139189	DGKK	FALSE	18	0.0853081	FALSE	-0.0695627	7.20748	-0.528296	7.10774	-6.22024	1.88892e-09	3.34969e-08	11.1218	DGKK
Hs_R_NGS_WTA_v1.0	Endogenous	2213	FCGR2B	FALSE	51	0.241706	FALSE	1.37053	7.23076	0.727094	7.11844	6.27196	2.05953e-09	3.60227e-08	11.0451	FCGR2B
Hs_R_NGS_WTA_v1.0	Endogenous	3646	EIF3E	FALSE	146	0.691943	FALSE	-0.0359265	8.12263	-0.470029	8.06979	-6.2011	2.10119e-09	3.64511e-08	10.9387	EIF3E
Hs_R_NGS_WTA_v1.0	Endogenous	2658	GDF2	FALSE	15	0.07109	FALSE	0.0173562	7.13376	-0.566351	7.029	-6.19093	2.22334e-09	3.79107e-08	10.9805	GDF2
Hs_R_NGS_WTA_v1.0	Endogenous	284406	ZFP82	FALSE	148	0.701422	FALSE	0.179079	8.24168	0.534587	8.1893	6.18339	2.55403e-09	4.33642e-08	10.7462	ZFP82
Hs_R_NGS_WTA_v1.0	Endogenous	6369	CCL24	FALSE	126	0.597156	FALSE	-0.257283	7.92646	0.497861	7.86365	6.15985	2.64149e-09	4.44733e-08	10.7249	CCL24
Hs_R_NGS_WTA_v1.0	Endogenous	6232	RPS27	FALSE	209	0.990521	FALSE	0.449211	10.3591	-0.489673	10.3482	-6.20531	2.64164e-09	4.44733e-08	10.612	RPS27
Hs_R_NGS_WTA_v1.0	Endogenous	64423	INF2	FALSE	30	0.14218	FALSE	0.0822702	7.20337	0.556103	7.0954	6.15531	2.70866e-09	4.54099e-08	10.7814	INF2
Hs_R_NGS_WTA_v1.0	Endogenous	100529097, 6173	RPL36A, RPL36A-HNRNPH2	FALSE	210	0.995261	FALSE	0.376019	10.1908	-0.402921	10.1793	-6.1478	2.82347e-09	4.71366e-08	10.5331	RPL36A
Hs_R_NGS_WTA_v1.0	Endogenous	6207	RPS13	FALSE	209	0.990521	FALSE	0.207381	9.7353	-0.490629	9.71994	-6.1753	2.89276e-09	4.80921e-08	10.5511	RPS13
Hs_R_NGS_WTA_v1.0	Endogenous	6160, 641311	RPL31P11, RPL31	FALSE	210	0.995261	FALSE	0.172417	10.6425	-0.402518	10.6335	-6.12668	3.17245e-09	5.25231e-08	10.4027	RPL31
Hs_R_NGS_WTA_v1.0	Endogenous	7941	PLA2G7	FALSE	87	0.412322	FALSE	0.500628	7.68985	0.558651	7.61297	6.11228	3.76238e-09	6.17773e-08	10.4058	PLA2G7
Hs_R_NGS_WTA_v1.0	Endogenous	2857	GPR34	FALSE	130	0.616114	FALSE	0.425898	8.01469	-0.626604	7.9551	-6.15336	3.78319e-09	6.18644e-08	10.4029	GPR34
Hs_R_NGS_WTA_v1.0	Endogenous	650368, 200810, 56052	TSSC2, ALG1, ALG1L	FALSE	99	0.469194	FALSE	-0.383131	7.67014	-0.455978	7.60254	-6.09256	3.82752e-09	6.2334e-08	10.3937	ALG1L
Hs_R_NGS_WTA_v1.0	Endogenous	10998	SLC27A5	FALSE	23	0.109005	FALSE	0.234197	7.17026	0.517831	7.05921	6.08105	4.07714e-09	6.61293e-08	10.3867	SLC27A5
Hs_R_NGS_WTA_v1.0	Endogenous	339123	JMJD8	FALSE	47	0.222749	FALSE	-0.122788	7.42148	-0.48798	7.33691	-6.07011	4.32912e-09	6.99319e-08	10.2991	JMJD8
Hs_R_NGS_WTA_v1.0	Endogenous	6171, 23543	RBFOX2, RPL41	FALSE	209	0.990521	FALSE	0.115725	9.95517	-0.41512	9.94157	-6.05979	4.58066e-09	7.34009e-08	10.0781	RPL41
Hs_R_NGS_WTA_v1.0	Endogenous	84034	EMILIN2	FALSE	29	0.137441	FALSE	0.952602	7.05336	0.625636	6.9282	6.05951	5.19791e-09	8.26281e-08	10.1554	EMILIN2
Hs_R_NGS_WTA_v1.0	Endogenous	2896	GRN	FALSE	126	0.597156	FALSE	0.929801	8.11138	0.527143	8.05146	6.05735	5.26494e-09	8.33616e-08	10.0416	GRN
Hs_R_NGS_WTA_v1.0	Endogenous	7381	UQCRB	FALSE	201	0.952607	FALSE	-0.390982	8.86209	-0.406902	8.8312	-6.02429	5.56006e-09	8.76862e-08	9.95228	UQCRB
Hs_R_NGS_WTA_v1.0	Endogenous	2537	IFI6	FALSE	85	0.402844	FALSE	0.797027	7.92824	0.757545	7.85403	6.07689	5.98968e-09	9.40898e-08	9.97535	IFI6
Hs_R_NGS_WTA_v1.0	Endogenous	2882	GPX7	FALSE	18	0.0853081	FALSE	0.0575269	7.19196	-0.540887	7.09094	-6.0009	6.31428e-09	9.8414e-08	9.96759	GPX7
Hs_R_NGS_WTA_v1.0	Endogenous	90007	MIDN	FALSE	35	0.165877	FALSE	-0.52503	7.38175	0.485431	7.28718	5.99706	6.44717e-09	9.93212e-08	9.91249	MIDN
Hs_R_NGS_WTA_v1.0	Endogenous	54875	CNTLN	FALSE	174	0.824645	FALSE	0.111512	8.57129	0.626601	8.52794	6.05059	6.8046e-09	1.04424e-07	9.80083	CNTLN
Hs_R_NGS_WTA_v1.0	Endogenous	3315	HSPB1	FALSE	75	0.35545	FALSE	0.755867	7.73219	1.1787	7.64609	6.04949	6.92344e-09	1.05841e-07	9.86605	HSPB1
Hs_R_NGS_WTA_v1.0	Endogenous	283337	ZNF740	FALSE	11	0.0521327	FALSE	0.130211	7.03798	-0.555928	6.92227	-5.94596	8.50144e-09	1.28488e-07	9.69823	ZNF740
Hs_R_NGS_WTA_v1.0	Endogenous	389730	SPATA31A6	FALSE	39	0.184834	FALSE	0.00574532	7.35408	0.566073	7.25529	5.91408	1.02514e-08	1.53194e-07	9.47816	SPATA31A6
Hs_R_NGS_WTA_v1.0	Endogenous	54741	LEPROT	FALSE	94	0.445498	FALSE	-0.275995	7.69935	-0.495854	7.62778	-5.9045	1.06271e-08	1.57629e-07	9.40774	LEPROT
Hs_R_NGS_WTA_v1.0	Endogenous	115817	DHRS1	FALSE	179	0.848341	FALSE	0.122783	8.93374	0.768614	8.89976	5.93545	1.25595e-08	1.84916e-07	9.19485	DHRS1
Hs_R_NGS_WTA_v1.0	Endogenous	3122	HLA-DRA	FALSE	203	0.962085	FALSE	1.18376	9.51472	-0.640212	9.49509	-5.91643	1.38577e-08	2.01796e-07	9.04908	HLA-DRA
Hs_R_NGS_WTA_v1.0	Endogenous	9349	RPL23	FALSE	210	0.995261	FALSE	0.353285	10.9981	-0.372971	10.9923	-5.84163	1.48744e-08	2.15814e-07	8.88579	RPL23
Hs_R_NGS_WTA_v1.0	Endogenous	6229	RPS24	FALSE	209	0.990521	FALSE	0.123984	9.85874	-0.407076	9.84376	-5.82809	1.59859e-08	2.30266e-07	8.86952	RPS24
Hs_R_NGS_WTA_v1.0	Endogenous	147920	IGFL2	FALSE	12	0.056872	FALSE	0.492497	7.00129	-0.582342	6.87775	-5.8127	1.73489e-08	2.47222e-07	9.01068	IGFL2
Hs_R_NGS_WTA_v1.0	Endogenous	9016	SLC25A14	FALSE	90	0.42654	FALSE	0.128034	7.59931	-0.513264	7.52435	-5.80982	1.76152e-08	2.50123e-07	8.93177	SLC25A14
Hs_R_NGS_WTA_v1.0	Endogenous	6227	RPS21	FALSE	210	0.995261	FALSE	0.211561	10.0686	-0.379609	10.0561	-5.76252	2.26246e-08	3.16744e-07	8.52427	RPS21
Hs_R_NGS_WTA_v1.0	Endogenous	359710	BPIFB3	FALSE	13	0.0616114	FALSE	0.150402	7.12707	-0.512775	7.0234	-5.75897	2.30519e-08	3.21598e-07	8.73005	BPIFB3
Hs_R_NGS_WTA_v1.0	Endogenous	1675	CFD	FALSE	95	0.450237	FALSE	0.274487	7.79074	0.491571	7.7177	5.75584	2.34355e-08	3.25811e-07	8.62912	CFD
Hs_R_NGS_WTA_v1.0	Endogenous	1418	CRYGA	FALSE	32	0.151659	FALSE	0.0192491	7.33238	-0.491402	7.24235	-5.75403	2.36609e-08	3.27802e-07	8.67244	CRYGA
Hs_R_NGS_WTA_v1.0	Endogenous	5033	P4HA1	FALSE	70	0.331754	FALSE	-0.00620266	7.6344	0.603924	7.55327	5.79596	2.4025e-08	3.31695e-07	8.64439	P4HA1
Hs_R_NGS_WTA_v1.0	Endogenous	6194	RPS6	FALSE	210	0.995261	FALSE	-0.174043	11.0179	-0.340462	11.0113	-5.74089	2.53547e-08	3.46456e-07	8.37221	RPS6
Hs_R_NGS_WTA_v1.0	Endogenous	27333	GOLIM4	FALSE	97	0.459716	FALSE	0.00730899	7.78392	-0.470923	7.71869	-5.67591	3.56378e-08	4.7877e-07	8.22943	GOLIM4
Hs_R_NGS_WTA_v1.0	Endogenous	11337	GABARAP	FALSE	186	0.881517	FALSE	-0.24292	8.56463	-0.391645	8.52451	-5.66101	3.8515e-08	5.15687e-07	8.09621	GABARAP
Hs_R_NGS_WTA_v1.0	Endogenous	162989	DEDD2	FALSE	52	0.246445	FALSE	0.266268	7.47214	0.620162	7.3821	5.6684	4.69273e-08	6.22059e-07	8.01855	DEDD2
Hs_R_NGS_WTA_v1.0	Endogenous	5036	PA2G4	FALSE	147	0.696682	FALSE	-0.262381	8.02729	-0.429381	7.97343	-5.61765	4.82419e-08	6.37369e-07	7.9136	PA2G4
Hs_R_NGS_WTA_v1.0	Endogenous	533	ATP6V0B	FALSE	162	0.767773	FALSE	-0.251643	8.27081	0.432987	8.22004	5.61133	4.98444e-08	6.56366e-07	7.86477	ATP6V0B
Hs_R_NGS_WTA_v1.0	Endogenous	11328	FKBP9	FALSE	50	0.236967	FALSE	-0.123136	7.42658	-0.473762	7.34138	-5.59517	5.41859e-08	7.1119e-07	7.86047	FKBP9
Hs_R_NGS_WTA_v1.0	Endogenous	55573	CDV3	FALSE	138	0.654028	FALSE	-0.244351	8.05296	-0.414921	7.99665	-5.58623	5.67452e-08	7.39912e-07	7.75622	CDV3
Hs_R_NGS_WTA_v1.0	Endogenous	3080, 3078	CFHR2, CFHR1	FALSE	115	0.545024	FALSE	0.134077	7.88468	0.583693	7.819	5.62996	5.76615e-08	7.49412e-07	7.77444	CFHR1
Hs_R_NGS_WTA_v1.0	Endogenous	6556	SLC11A1	FALSE	42	0.199052	FALSE	0.4639	7.15739	0.655728	7.03432	5.58917	7.05055e-08	9.04556e-07	7.66207	SLC11A1
Hs_R_NGS_WTA_v1.0	Endogenous	375298	CERKL	FALSE	74	0.350711	FALSE	-0.16389	7.52654	-0.46327	7.44515	-5.54178	7.13151e-08	9.09096e-07	7.58798	CERKL
Hs_R_NGS_WTA_v1.0	Endogenous	962	CD48	FALSE	36	0.170616	FALSE	0.618371	7.25604	0.560732	7.15352	5.53719	8.03249e-08	1.00942e-06	7.50689	CD48
Hs_R_NGS_WTA_v1.0	Endogenous	6748	SSR4	FALSE	137	0.649289	FALSE	0.12392	8.03111	-0.441776	7.97606	-5.51823	8.04503e-08	1.00942e-06	7.42239	SSR4
Hs_R_NGS_WTA_v1.0	Endogenous	6144, 100131205	RPL21P28, RPL21	FALSE	211	1	FALSE	-0.043576	10.3517	-0.346283	10.3403	-5.51154	8.32435e-08	1.0412e-06	7.25104	RPL21
Hs_R_NGS_WTA_v1.0	Endogenous	10097	ACTR2	FALSE	201	0.952607	FALSE	-0.129262	8.88564	-0.337562	8.85398	-5.50634	8.54828e-08	1.06586e-06	7.30454	ACTR2
Hs_R_NGS_WTA_v1.0	Endogenous	6155	RPL27	FALSE	211	1	FALSE	-0.218191	10.4105	-0.301516	10.3994	-5.50368	8.66514e-08	1.07707e-06	7.20742	RPL27
Hs_R_NGS_WTA_v1.0	Endogenous	26952	SMR3A	FALSE	30	0.14218	FALSE	0.372822	7.28201	0.507745	7.18053	5.47622	9.96521e-08	1.22342e-06	7.29869	SMR3A
Hs_R_NGS_WTA_v1.0	Endogenous	2207	FCER1G	FALSE	180	0.853081	FALSE	0.368409	8.69205	0.503685	8.65087	5.50367	1.06749e-07	1.30653e-06	7.10785	FCER1G
Hs_R_NGS_WTA_v1.0	Endogenous	10964	IFI44L	FALSE	83	0.393365	FALSE	0.33408	7.92494	0.718387	7.85537	5.51172	1.07465e-07	1.31127e-06	7.17953	IFI44L
Hs_R_NGS_WTA_v1.0	Endogenous	644150	WIPF3	FALSE	33	0.156398	FALSE	0.0823654	7.1558	-0.511054	7.04795	-5.4592	1.08642e-07	1.31757e-06	7.23273	WIPF3
Hs_R_NGS_WTA_v1.0	Endogenous	710	SERPING1	FALSE	102	0.483412	FALSE	0.332565	7.95521	0.559578	7.8902	5.47444	1.24754e-07	1.4993e-06	7.02529	SERPING1
Hs_R_NGS_WTA_v1.0	Endogenous	5054	SERPINE1	FALSE	40	0.189573	FALSE	0.82791	7.18562	0.686921	7.07528	5.47704	1.2708e-07	1.51811e-06	7.07536	SERPINE1
Hs_R_NGS_WTA_v1.0	Endogenous	51465	UBE2J1	FALSE	28	0.132701	FALSE	0.277773	7.2355	-0.478878	7.13401	-5.42151	1.31455e-07	1.56103e-06	7.04594	UBE2J1
Hs_R_NGS_WTA_v1.0	Endogenous	23705	CADM1	FALSE	13	0.0616114	FALSE	-0.126013	7.01768	-0.471533	6.90524	-5.41441	1.36243e-07	1.61308e-06	7.02297	CADM1
Hs_R_NGS_WTA_v1.0	Endogenous	10391	CORO2B	FALSE	93	0.440758	FALSE	-0.379128	7.65548	-0.400946	7.58391	-5.37286	1.67871e-07	1.93585e-06	6.74159	CORO2B
Hs_R_NGS_WTA_v1.0	Endogenous	3501	IGHG2	FALSE	149	0.706161	FALSE	7.19659	9.96319	-1.94946	9.93037	-5.3609	2.24803e-07	2.52665e-06	6.32414	IGHG2
Hs_R_NGS_WTA_v1.0	Endogenous	619189	SERINC4	FALSE	11	0.0521327	FALSE	-0.21163	7.10811	-0.445293	6.99864	-5.30444	2.36105e-07	2.63882e-06	6.50029	SERINC4
Hs_R_NGS_WTA_v1.0	Endogenous	54905	CYP2W1	FALSE	197	0.933649	FALSE	0.498031	9.13226	0.611742	9.10331	5.34196	2.46358e-07	2.73046e-06	6.29875	CYP2W1
Hs_R_NGS_WTA_v1.0	Endogenous	397	ARHGDIB	FALSE	201	0.952607	FALSE	0.24374	9.09203	-0.444597	9.06332	-5.31416	2.52136e-07	2.78676e-06	6.25907	ARHGDIB
Hs_R_NGS_WTA_v1.0	Endogenous	4666	NACA	FALSE	204	0.966825	FALSE	-0.0166454	9.04817	-0.382764	9.01999	-5.2751	2.7302e-07	2.97871e-06	6.17562	NACA
Hs_R_NGS_WTA_v1.0	Endogenous	81608	FIP1L1	FALSE	18	0.0853081	FALSE	-0.0656536	7.25495	-0.448764	7.15831	-5.27439	2.73982e-07	2.97871e-06	6.32781	FIP1L1
Hs_R_NGS_WTA_v1.0	Endogenous	1052	CEBPD	FALSE	74	0.350711	FALSE	0.427788	7.56028	0.596115	7.4761	5.31483	2.75475e-07	2.98681e-06	6.31025	CEBPD
Hs_R_NGS_WTA_v1.0	Endogenous	10114	HIPK3	FALSE	25	0.118483	FALSE	-0.194868	7.21992	0.408504	7.11552	5.26149	2.91996e-07	3.14882e-06	6.2702	HIPK3
Hs_R_NGS_WTA_v1.0	Endogenous	79752	ZFAND1	FALSE	37	0.175355	FALSE	0.0792886	7.3048	-0.420378	7.21374	-5.26029	2.93726e-07	3.15712e-06	6.25364	ZFAND1
Hs_R_NGS_WTA_v1.0	Endogenous	51073	MRPL4	FALSE	17	0.0805687	FALSE	-0.178576	7.2149	-0.463016	7.11348	-5.25851	2.96314e-07	3.16969e-06	6.26522	MRPL4
Hs_R_NGS_WTA_v1.0	Endogenous	3039	HBA1	FALSE	58	0.274882	FALSE	0.155966	7.51147	0.51702	7.42569	5.25572	3.32324e-07	3.50787e-06	6.11575	HBA1
Hs_R_NGS_WTA_v1.0	Endogenous	8832	CD84	FALSE	43	0.203791	FALSE	0.0089734	7.33233	-0.432703	7.24127	-5.23387	3.34516e-07	3.52168e-06	6.13372	CD84
Hs_R_NGS_WTA_v1.0	Endogenous	5265	SERPINA1	FALSE	123	0.582938	FALSE	0.181339	8.11499	0.423256	8.05621	5.2245	3.50258e-07	3.6777e-06	5.98644	SERPINA1
Hs_R_NGS_WTA_v1.0	Endogenous	339230	CCDC137	FALSE	156	0.739336	FALSE	-0.161256	8.18272	0.438436	8.13208	5.2236	3.54882e-07	3.70806e-06	5.98146	CCDC137
Hs_R_NGS_WTA_v1.0	Endogenous	1937	EEF1G	FALSE	208	0.985782	FALSE	0.186994	9.63943	-0.408531	9.62016	-5.22114	3.83276e-07	3.98248e-06	5.82217	EEF1G
Hs_R_NGS_WTA_v1.0	Endogenous	6181	RPLP2	FALSE	210	0.995261	FALSE	0.144501	11.1584	-0.330362	11.1535	-5.20543	3.84562e-07	3.98547e-06	5.73724	RPLP2
Hs_R_NGS_WTA_v1.0	Endogenous	6696	SPP1	FALSE	207	0.981043	FALSE	2.81439	10.9829	-1.13019	10.9722	-5.24702	3.88802e-07	4.00721e-06	5.75821	SPP1
Hs_R_NGS_WTA_v1.0	Endogenous	6218	RPS17	FALSE	210	0.995261	FALSE	0.124642	10.6761	-0.318561	10.6681	-5.18616	4.22521e-07	4.32271e-06	5.6668	RPS17
Hs_R_NGS_WTA_v1.0	Endogenous	25800	SLC39A6	FALSE	28	0.132701	FALSE	0.230009	7.22753	0.521347	7.12111	5.13388	5.70997e-07	5.72432e-06	5.63964	SLC39A6
Hs_R_NGS_WTA_v1.0	Endogenous	9601	PDIA4	FALSE	70	0.331754	FALSE	0.163078	7.6491	0.411118	7.5707	5.1115	6.0697e-07	6.05452e-06	5.50864	PDIA4
Hs_R_NGS_WTA_v1.0	Endogenous	54511	HMGCLL1	FALSE	171	0.810427	FALSE	-0.0585382	8.52505	0.463658	8.48439	5.13288	6.16955e-07	6.13878e-06	5.44525	HMGCLL1
Hs_R_NGS_WTA_v1.0	Endogenous	933	CD22	FALSE	72	0.341232	FALSE	-0.0778858	7.57573	0.420478	7.49512	5.10694	6.2045e-07	6.1582e-06	5.50742	CD22
Hs_R_NGS_WTA_v1.0	Endogenous	483	ATP1B3	FALSE	116	0.549763	FALSE	-0.0713519	7.91701	0.506745	7.85051	5.13716	6.2518e-07	6.18974e-06	5.47078	ATP1B3
Hs_R_NGS_WTA_v1.0	Endogenous	4074	M6PR	FALSE	159	0.753555	FALSE	0.136203	8.36351	-0.356853	8.31658	-5.08664	6.8417e-07	6.69078e-06	5.33735	M6PR
Hs_R_NGS_WTA_v1.0	Endogenous	9246	UBE2L6	FALSE	15	0.07109	FALSE	0.703751	6.72782	0.572112	6.57112	5.08279	7.04179e-07	6.85287e-06	5.5159	UBE2L6
Hs_R_NGS_WTA_v1.0	Endogenous	8504	PEX3	FALSE	25	0.118483	FALSE	-0.0756193	7.14799	0.439644	7.03239	5.07551	7.21734e-07	6.98961e-06	5.4142	PEX3
Hs_R_NGS_WTA_v1.0	Endogenous	441509	GLRA4	FALSE	13	0.0616114	FALSE	0.126062	7.10417	-0.460896	6.9961	-5.05335	8.02581e-07	7.75375e-06	5.32438	GLRA4
Hs_R_NGS_WTA_v1.0	Endogenous	1520	CTSS	FALSE	109	0.516588	FALSE	0.952692	7.92991	0.453208	7.86372	5.0603	8.312e-07	8.01084e-06	5.18074	CTSS
Hs_R_NGS_WTA_v1.0	Endogenous	597	BCL2A1	FALSE	33	0.156398	FALSE	0.476473	7.15735	0.496338	7.04737	5.03987	8.59412e-07	8.26278e-06	5.24777	BCL2A1
Hs_R_NGS_WTA_v1.0	Endogenous	2288	FKBP4	FALSE	73	0.345972	FALSE	0.178689	7.68224	0.659656	7.59965	5.05057	9.80834e-07	9.34016e-06	5.08501	FKBP4
Hs_R_NGS_WTA_v1.0	Endogenous	7045	TGFBI	FALSE	26	0.123223	FALSE	0.411841	7.22173	0.501269	7.11476	5.00855	1.03524e-06	9.81138e-06	5.06274	TGFBI
Hs_R_NGS_WTA_v1.0	Endogenous	5878	RAB5C	FALSE	195	0.924171	FALSE	-0.425507	8.7531	-0.328534	8.71838	-4.99072	1.08134e-06	1.01758e-05	4.87243	RAB5C
Hs_R_NGS_WTA_v1.0	Endogenous	123	PLIN2	FALSE	17	0.0805687	FALSE	0.514167	6.90688	0.516201	6.77314	4.97099	1.18717e-06	1.10415e-05	4.98444	PLIN2
Hs_R_NGS_WTA_v1.0	Endogenous	90649	ZNF486	FALSE	32	0.151659	FALSE	-0.0875616	7.27657	-0.428921	7.18163	-4.96912	1.19767e-06	1.10875e-05	4.92497	ZNF486
Hs_R_NGS_WTA_v1.0	Endogenous	56833	SLAMF8	FALSE	18	0.0853081	FALSE	0.0749073	7.08564	0.448511	6.97343	4.94762	1.32541e-06	1.20465e-05	4.8513	SLAMF8
Hs_R_NGS_WTA_v1.0	Endogenous	6152, 256691	RPL24, MAMDC2	FALSE	210	0.995261	FALSE	-0.261827	9.68255	-0.290877	9.66505	-4.94652	1.33233e-06	1.20544e-05	4.61472	RPL24
Hs_R_NGS_WTA_v1.0	Endogenous	5552	SRGN	FALSE	152	0.720379	FALSE	0.0104137	8.35847	0.683695	8.3065	4.97149	1.41392e-06	1.27062e-05	4.6604	SRGN
Hs_R_NGS_WTA_v1.0	Endogenous	820	CAMP	FALSE	26	0.123223	FALSE	0.016688	7.27772	-0.398163	7.18439	-4.88715	1.75946e-06	1.56353e-05	4.54781	CAMP
Hs_R_NGS_WTA_v1.0	Endogenous	548645	DNAJC25	FALSE	19	0.0900474	FALSE	0.246466	6.79	0.489241	6.63671	4.88241	1.79877e-06	1.59491e-05	4.59447	DNAJC25
Hs_R_NGS_WTA_v1.0	Endogenous	6169	RPL38	FALSE	209	0.990521	FALSE	0.0535786	10.0524	-0.342627	10.0396	-4.85587	2.03504e-06	1.77377e-05	4.18501	RPL38
Hs_R_NGS_WTA_v1.0	Endogenous	4946	OAZ1	FALSE	199	0.943128	FALSE	0.215925	9.07249	-0.349447	9.04433	-4.85581	2.03564e-06	1.77377e-05	4.24797	OAZ1
Hs_R_NGS_WTA_v1.0	Endogenous	348	APOE	FALSE	211	1	FALSE	1.01775	10.5017	0.464791	10.4894	4.86768	2.26867e-06	1.95507e-05	4.07172	APOE
Hs_R_NGS_WTA_v1.0	Endogenous	4129	MAOB	FALSE	88	0.417062	FALSE	0.340807	7.70445	-0.496552	7.63656	-4.84451	2.44457e-06	2.08415e-05	4.1853	MAOB
Hs_R_NGS_WTA_v1.0	Endogenous	51296	SLC15A3	FALSE	93	0.440758	FALSE	-0.0291799	7.83569	-0.399617	7.77036	-4.80699	2.55081e-06	2.15174e-05	4.1202	SLC15A3
Hs_R_NGS_WTA_v1.0	Endogenous	10808	HSPH1	FALSE	42	0.199052	FALSE	0.534628	7.3397	0.693304	7.23539	4.82531	2.74846e-06	2.30388e-05	4.13925	HSPH1
Hs_R_NGS_WTA_v1.0	Endogenous	366	AQP9	FALSE	26	0.123223	FALSE	0.37725	7.01306	0.632925	6.88099	4.82342	2.76324e-06	2.30655e-05	4.16819	AQP9
Hs_R_NGS_WTA_v1.0	Endogenous	50801, 106780802	KCNK4, KCNK4-TEX40	FALSE	193	0.914692	FALSE	-0.244971	8.61238	0.427641	8.57682	4.78353	3.12538e-06	2.5765e-05	3.87948	KCNK4
Hs_R_NGS_WTA_v1.0	Endogenous	7852	CXCR4	FALSE	184	0.872038	FALSE	0.826101	8.97368	0.614351	8.94086	4.79239	3.18606e-06	2.61572e-05	3.84019	CXCR4
Hs_R_NGS_WTA_v1.0	Endogenous	6129	RPL7	FALSE	210	0.995261	FALSE	-0.274626	10.2431	-0.313349	10.2313	-4.75577	3.22595e-06	2.64044e-05	3.73607	RPL7
Hs_R_NGS_WTA_v1.0	Endogenous	80221	ACSF2	FALSE	124	0.587678	FALSE	0.292454	8.00038	0.458605	7.94036	4.77681	3.2294e-06	2.64044e-05	3.90001	ACSF2
Hs_R_NGS_WTA_v1.0	Endogenous	241	ALOX5AP	FALSE	174	0.824645	FALSE	0.71895	8.66124	0.472002	8.61906	4.78373	3.2898e-06	2.68432e-05	3.81423	ALOX5AP
Hs_R_NGS_WTA_v1.0	Endogenous	8665	EIF3F	FALSE	148	0.701422	FALSE	-0.146756	8.09991	-0.359776	8.04837	-4.70034	4.1503e-06	3.34539e-05	3.63618	EIF3F
Hs_R_NGS_WTA_v1.0	Endogenous	3503	IGHG4	FALSE	154	0.729858	FALSE	7.83232	10.0858	-1.7569	10.0466	-4.69211	4.9741e-06	3.93783e-05	3.33031	IGHG4
Hs_R_NGS_WTA_v1.0	Endogenous	5341	PLEK	FALSE	24	0.113744	FALSE	0.414408	7.23047	-0.451036	7.13029	-4.65945	4.99062e-06	3.94308e-05	3.56561	PLEK
Hs_R_NGS_WTA_v1.0	Endogenous	713	C1QB	FALSE	210	0.995261	FALSE	1.53245	10.7675	0.578635	10.7563	4.68953	5.03098e-06	3.96525e-05	3.29843	C1QB
Hs_R_NGS_WTA_v1.0	Endogenous	6275	S100A4	FALSE	69	0.327014	FALSE	0.624701	7.61912	0.459131	7.53872	4.67491	5.10971e-06	4.01334e-05	3.47637	S100A4
Hs_R_NGS_WTA_v1.0	Endogenous	6130	RPL7A	FALSE	209	0.990521	FALSE	-0.12902	9.57525	-0.331637	9.55565	-4.65307	5.13565e-06	4.02578e-05	3.33192	RPL7A
Hs_R_NGS_WTA_v1.0	Endogenous	1509	CTSD	FALSE	207	0.981043	FALSE	1.9561	10.7035	-0.443942	10.6926	-4.65047	5.97048e-06	4.59888e-05	3.13001	CTSD
Hs_R_NGS_WTA_v1.0	Endogenous	6203	RPS9	FALSE	209	0.990521	FALSE	-0.139727	9.64199	-0.276671	9.62421	-4.61403	6.11613e-06	4.70015e-05	3.15841	RPS9
Hs_R_NGS_WTA_v1.0	Endogenous	10410	IFITM3	FALSE	188	0.890995	FALSE	-0.263924	8.83531	0.640709	8.79693	4.62823	6.58251e-06	5.03146e-05	3.15743	IFITM3
Hs_R_NGS_WTA_v1.0	Endogenous	100423062	IGLL5	FALSE	66	0.312796	FALSE	4.31662	8.31226	-1.67777	8.24139	-4.62448	6.69131e-06	5.10484e-05	3.18642	IGLL5
Hs_R_NGS_WTA_v1.0	Endogenous	5738, 9398	CD101, PTGFRN	FALSE	26	0.123223	FALSE	0.191653	7.09574	0.454922	6.97153	4.5881	6.88354e-06	5.24147e-05	3.27334	PTGFRN
Hs_R_NGS_WTA_v1.0	Endogenous	80896	NPL	FALSE	63	0.298578	FALSE	0.42531	7.4906	-0.402534	7.40886	-4.57849	7.16323e-06	5.4337e-05	3.17273	NPL
Hs_R_NGS_WTA_v1.0	Endogenous	200172	SLFNL1	FALSE	86	0.407583	FALSE	0.273856	7.65718	0.386455	7.5819	4.57606	7.24084e-06	5.48216e-05	3.15385	SLFNL1
Hs_R_NGS_WTA_v1.0	Endogenous	4973	OLR1	FALSE	182	0.862559	FALSE	0.324652	8.83797	-0.36299	8.80295	-4.56523	7.6664e-06	5.78241e-05	2.99357	OLR1
Hs_R_NGS_WTA_v1.0	Endogenous	6154	RPL26	FALSE	209	0.990521	FALSE	0.14401	10.253	-0.311954	10.2417	-4.54283	8.38595e-06	6.30131e-05	2.82113	RPL26
Hs_R_NGS_WTA_v1.0	Endogenous	7086	TKT	FALSE	52	0.246445	FALSE	0.107097	7.42087	0.427719	7.32857	4.5039	1.0037e-05	7.39776e-05	2.87686	TKT
Hs_R_NGS_WTA_v1.0	Endogenous	1066, 51716, 107987423	CES1, CES1P1, LOC107987423	FALSE	23	0.109005	FALSE	0.314834	7.08599	0.49966	6.97178	4.52054	1.00491e-05	7.39776e-05	2.9204	CES1
Hs_R_NGS_WTA_v1.0	Endogenous	3308	HSPA4	FALSE	47	0.222749	FALSE	-0.223675	7.46419	0.441945	7.37653	4.51078	1.01036e-05	7.41055e-05	2.8639	HSPA4
Hs_R_NGS_WTA_v1.0	Endogenous	3108	HLA-DMA	FALSE	138	0.654028	FALSE	0.706313	8.1645	-0.477972	8.11012	-4.45694	1.37125e-05	9.77016e-05	2.5052	HLA-DMA
Hs_R_NGS_WTA_v1.0	Endogenous	6170	RPL39	FALSE	209	0.990521	FALSE	0.299827	9.71017	-0.327797	9.69235	-4.42454	1.41364e-05	0.000100185	2.35454	RPL39
Hs_R_NGS_WTA_v1.0	Endogenous	6167	RPL37	FALSE	211	1	FALSE	0.156165	10.9044	-0.286467	10.8965	-4.42033	1.43061e-05	0.000101208	2.28001	RPL37
Hs_R_NGS_WTA_v1.0	Endogenous	10399	RACK1	FALSE	198	0.938389	FALSE	0.059162	9.0345	-0.314047	9.00548	-4.40405	1.53452e-05	0.000108175	2.32221	RACK1
Hs_R_NGS_WTA_v1.0	Endogenous	1647	GADD45A	FALSE	88	0.417062	FALSE	-0.109651	7.84355	0.616297	7.77364	4.43058	1.53848e-05	0.000108263	2.42564	GADD45A
Hs_R_NGS_WTA_v1.0	Endogenous	3956	LGALS1	FALSE	168	0.796209	FALSE	0.654799	8.57416	-0.393152	8.53465	-4.41803	1.55479e-05	0.000109218	2.3422	LGALS1
Hs_R_NGS_WTA_v1.0	Endogenous	25837	RAB26	FALSE	14	0.0663507	FALSE	-0.000428293	7.19813	-0.410363	7.09511	-4.40028	1.55956e-05	0.000109361	2.48345	RAB26
Hs_R_NGS_WTA_v1.0	Endogenous	3502	IGHG3	FALSE	146	0.691943	FALSE	6.96183	9.47676	-1.52227	9.42659	-4.32207	2.42343e-05	0.000163612	1.84761	IGHG3
Hs_R_NGS_WTA_v1.0	Endogenous	3514	IGKC	FALSE	150	0.7109	FALSE	7.61772	9.94576	-1.67827	9.90938	-4.31763	2.46846e-05	0.000165811	1.80623	IGKC
Hs_R_NGS_WTA_v1.0	Endogenous	12	SERPINA3	FALSE	156	0.739336	FALSE	1.19852	8.36695	-0.648512	8.32094	-4.31718	2.47304e-05	0.000165839	1.92757	SERPINA3
Hs_R_NGS_WTA_v1.0	Endogenous	4069	LYZ	FALSE	123	0.582938	FALSE	1.25869	8.24809	0.628785	8.19161	4.31453	2.5004e-05	0.000166833	1.91974	LYZ
Hs_R_NGS_WTA_v1.0	Endogenous	3128, 3123, 3125, 3126, 3127	HLA-DRB3, HLA-DRB1, HLA-DRB6, HLA-DRB4, HLA-DRB5	FALSE	209	0.990521	FALSE	1.25052	10.4348	-0.398924	10.4221	-4.29963	2.65643e-05	0.000176066	1.72192	HLA-DRB1
Hs_R_NGS_WTA_v1.0	Endogenous	3500	IGHG1	FALSE	145	0.687204	FALSE	7.26249	9.6398	-1.59671	9.60053	-4.28784	2.79199e-05	0.000184133	1.711	IGHG1
Hs_R_NGS_WTA_v1.0	Endogenous	9071	CLDN10	FALSE	96	0.454976	FALSE	-0.206444	7.73313	0.345354	7.65909	4.2507	2.941e-05	0.000193321	1.80399	CLDN10
Hs_R_NGS_WTA_v1.0	Endogenous	10437	IFI30	FALSE	175	0.829384	FALSE	1.69632	9.06277	0.497042	9.02553	4.26542	3.06187e-05	0.000200276	1.65864	IFI30
Hs_R_NGS_WTA_v1.0	Endogenous	6139	RPL17	FALSE	208	0.985782	FALSE	0.452138	9.63768	-0.319669	9.61906	-4.2344	3.19035e-05	0.000207321	1.58792	RPL17
Hs_R_NGS_WTA_v1.0	Endogenous	54454	ATAD2B	FALSE	21	0.0995261	FALSE	-0.00950554	7.06179	0.37212	6.94195	4.22986	3.20829e-05	0.000208147	1.82778	ATAD2B
Hs_R_NGS_WTA_v1.0	Endogenous	2903	GRIN2A	FALSE	44	0.208531	FALSE	0.00956982	7.41526	0.351048	7.32685	4.22024	3.33946e-05	0.000215955	1.72971	GRIN2A
Hs_R_NGS_WTA_v1.0	Endogenous	9516	LITAF	FALSE	194	0.919431	FALSE	-0.285301	8.5325	-0.287559	8.49402	-4.20225	3.59844e-05	0.000230462	1.54506	LITAF
Hs_R_NGS_WTA_v1.0	Endogenous	1536	CYBB	FALSE	181	0.85782	FALSE	0.30151	8.54318	-0.379	8.50185	-4.21259	3.67562e-05	0.000234652	1.53038	CYBB
Hs_R_NGS_WTA_v1.0	Endogenous	128346	C1orf162	FALSE	49	0.232227	FALSE	0.250143	7.47185	0.365546	7.38249	4.17039	4.10489e-05	0.000259564	1.5287	C1orf162
Hs_R_NGS_WTA_v1.0	Endogenous	2876	GPX1	FALSE	208	0.985782	FALSE	0.63614	9.81574	-0.344818	9.7992	-4.18609	4.11401e-05	0.000259729	1.34079	GPX1
Hs_R_NGS_WTA_v1.0	Endogenous	728	C5AR1	FALSE	79	0.374408	FALSE	0.114543	7.76231	0.51377	7.68619	4.18391	4.26831e-05	0.000268198	1.47221	C5AR1
Hs_R_NGS_WTA_v1.0	Endogenous	6230	RPS25	FALSE	210	0.995261	FALSE	0.138877	10.2056	-0.268732	10.1936	-4.15449	4.38238e-05	0.000273642	1.24777	RPS25
Hs_R_NGS_WTA_v1.0	Endogenous	2014	EMP3	FALSE	87	0.412322	FALSE	0.345654	7.73862	0.34537	7.66693	4.14007	4.64941e-05	0.000288959	1.37994	EMP3
Hs_R_NGS_WTA_v1.0	Endogenous	5359	PLSCR1	FALSE	73	0.345972	FALSE	-0.0072671	7.62956	0.3621	7.55002	4.11218	5.21074e-05	0.000320643	1.29684	PLSCR1
Hs_R_NGS_WTA_v1.0	Endogenous	400916	CHCHD10	FALSE	103	0.488152	FALSE	0.0790133	7.8476	-0.343462	7.78284	-4.10394	5.38856e-05	0.000330775	1.23565	CHCHD10
Hs_R_NGS_WTA_v1.0	Endogenous	93210	PGAP3	FALSE	23	0.109005	FALSE	0.0619957	7.19372	-0.379781	7.0899	-4.05017	6.69892e-05	0.00040073	1.11977	PGAP3
Hs_R_NGS_WTA_v1.0	Endogenous	6135	RPL11	FALSE	203	0.962085	FALSE	0.185257	9.13331	-0.33868	9.10704	-4.05664	6.82085e-05	0.000407413	0.904943	RPL11
Hs_R_NGS_WTA_v1.0	Endogenous	8635	RNASET2	FALSE	93	0.440758	FALSE	0.275304	7.7536	-0.443568	7.68292	-4.05959	6.97161e-05	0.000415796	1.0209	RNASET2
Hs_R_NGS_WTA_v1.0	Endogenous	10648	SCGB1D1	FALSE	29	0.137441	FALSE	0.271525	7.25634	-0.34645	7.15743	-4.0314	7.22384e-05	0.000428915	1.02525	SCGB1D1
Hs_R_NGS_WTA_v1.0	Endogenous	1368	CPM	FALSE	105	0.49763	FALSE	1.00173	7.82949	0.441107	7.7625	4.04289	7.48225e-05	0.000442284	0.91717	CPM
Hs_R_NGS_WTA_v1.0	Endogenous	11224	RPL35	FALSE	205	0.971564	FALSE	0.108936	9.04698	-0.294896	9.0184	-3.97587	9.0155e-05	0.000518326	0.643777	RPL35
Hs_R_NGS_WTA_v1.0	Endogenous	834, 440067	CASP1P2, CASP1	FALSE	55	0.260664	FALSE	0.17598	7.48408	0.398051	7.40042	3.94518	0.000106273	0.000597225	0.641099	CASP1
Hs_R_NGS_WTA_v1.0	Endogenous	2878	GPX3	FALSE	132	0.625592	FALSE	0.0702988	8.05789	0.41462	7.99962	3.93216	0.000115131	0.000644281	0.501358	GPX3
Hs_R_NGS_WTA_v1.0	Endogenous	3937	LCP2	FALSE	90	0.42654	FALSE	0.528333	7.72395	0.327932	7.65112	3.87034	0.000136443	0.000750907	0.362797	LCP2
Hs_R_NGS_WTA_v1.0	Endogenous	6277	S100A6	FALSE	190	0.900474	FALSE	0.608611	8.89585	-0.375055	8.86178	-3.87823	0.000141721	0.000775672	0.228744	S100A6
Hs_R_NGS_WTA_v1.0	Endogenous	50486	G0S2	FALSE	17	0.0805687	FALSE	0.399819	7.0571	0.465416	6.93653	3.87365	0.000143239	0.000782908	0.442703	G0S2
Hs_R_NGS_WTA_v1.0	Endogenous	10924	SMPDL3A	FALSE	43	0.203791	FALSE	0.0737821	7.36885	0.338336	7.27705	3.85091	0.000147117	0.000800815	0.345467	SMPDL3A
Hs_R_NGS_WTA_v1.0	Endogenous	7805	LAPTM5	FALSE	203	0.962085	FALSE	0.948946	9.70323	-0.302938	9.68364	-3.84106	0.000157667	0.000849447	0.0776893	LAPTM5
Hs_R_NGS_WTA_v1.0	Endogenous	5720	PSME1	FALSE	60	0.28436	FALSE	-0.267748	7.52388	-0.290884	7.44744	-3.82404	0.000163187	0.000872422	0.223082	PSME1
Hs_R_NGS_WTA_v1.0	Endogenous	6209	RPS15	FALSE	208	0.985782	FALSE	0.106045	9.588	-0.262575	9.56938	-3.81099	0.000171582	0.000909179	0.00336173	RPS15
Hs_R_NGS_WTA_v1.0	Endogenous	140	ADORA3	FALSE	109	0.516588	FALSE	0.367257	7.97422	-0.362865	7.91388	-3.80889	0.000180455	0.000946146	0.0865241	ADORA3
Hs_R_NGS_WTA_v1.0	Endogenous	4904	YBX1	FALSE	208	0.985782	FALSE	-0.0324462	9.25236	0.25976	9.22793	3.76392	0.000205367	0.00105731	-0.147638	YBX1
Hs_R_NGS_WTA_v1.0	Endogenous	10261	IGSF6	FALSE	101	0.478673	FALSE	0.342263	7.8702	-0.354987	7.8068	-3.76835	0.000208681	0.00107161	-0.0404104	IGSF6
Hs_R_NGS_WTA_v1.0	Endogenous	4599	MX1	FALSE	65	0.308057	FALSE	0.599994	7.56202	0.479428	7.47647	3.77108	0.000213294	0.00108968	-0.00697537	MX1
Hs_R_NGS_WTA_v1.0	Endogenous	53342	IL17D	FALSE	37	0.175355	FALSE	0.000279064	7.36327	-0.313258	7.27616	-3.74059	0.000224353	0.00113889	-0.0535282	IL17D
Hs_R_NGS_WTA_v1.0	Endogenous	3310, 3311	HSPA7, HSPA6	FALSE	45	0.21327	FALSE	0.364795	7.55931	0.8759	7.46864	3.75254	0.000228643	0.00115772	-0.0532127	HSPA6
Hs_R_NGS_WTA_v1.0	Endogenous	27230	SERP1	FALSE	125	0.592417	FALSE	-0.266219	7.90291	-0.265775	7.84331	-3.73167	0.000232044	0.00116864	-0.154562	SERP1
Hs_R_NGS_WTA_v1.0	Endogenous	6156	RPL30	FALSE	211	1	FALSE	0.141177	10.2235	-0.262552	10.2111	-3.71361	0.000248396	0.00123579	-0.384107	RPL30
Hs_R_NGS_WTA_v1.0	Endogenous	6349, 414062	CCL3L3, CCL3L1	FALSE	42	0.199052	FALSE	0.265032	7.36885	-0.329872	7.28162	-3.69747	0.00026388	0.00130307	-0.205787	CCL3L3
Hs_R_NGS_WTA_v1.0	Endogenous	6281	S100A10	FALSE	136	0.64455	FALSE	0.528004	8.14809	-0.386304	8.09744	-3.71194	0.000265048	0.00130722	-0.296243	S100A10
Hs_R_NGS_WTA_v1.0	Endogenous	22809	ATF5	FALSE	28	0.132701	FALSE	0.308133	7.18617	-0.334328	7.08342	-3.68581	0.000275649	0.00135615	-0.20906	ATF5
Hs_R_NGS_WTA_v1.0	Endogenous	7114	TMSB4X	FALSE	210	0.995261	FALSE	0.780764	10.8902	-0.376549	10.8814	-3.6941	0.000283939	0.00139179	-0.528985	TMSB4X
Hs_R_NGS_WTA_v1.0	Endogenous	6161	RPL32	FALSE	210	0.995261	FALSE	-0.0282335	10.4701	-0.222845	10.4609	-3.66177	0.000301488	0.00147058	-0.579755	RPL32
Hs_R_NGS_WTA_v1.0	Endogenous	2359	FPR3	FALSE	12	0.056872	FALSE	0.467229	6.86404	0.369332	6.72423	3.65588	0.000308161	0.0015013	-0.236733	FPR3
Hs_R_NGS_WTA_v1.0	Endogenous	11335	CBX3	FALSE	87	0.412322	FALSE	-0.20499	7.69206	-0.269348	7.62197	-3.65216	0.000312444	0.00152031	-0.404786	CBX3
Hs_R_NGS_WTA_v1.0	Endogenous	25946	ZNF385A	FALSE	101	0.478673	FALSE	-0.222546	7.86265	-0.286214	7.79927	-3.6241	0.000346613	0.00166826	-0.514349	ZNF385A
Hs_R_NGS_WTA_v1.0	Endogenous	2767	GNA11	FALSE	97	0.459716	FALSE	0.0383214	7.75816	0.29719	7.69093	3.62192	0.000349406	0.00167967	-0.513377	GNA11
Hs_R_NGS_WTA_v1.0	Endogenous	115273	RAB42	FALSE	26	0.123223	FALSE	0.684296	7.13751	-0.356402	7.03026	-3.60751	0.000368996	0.00176322	-0.46969	RAB42
Hs_R_NGS_WTA_v1.0	Endogenous	51371	POMP	FALSE	130	0.616114	FALSE	-0.105563	8.05294	0.275391	7.99286	3.60293	0.000374687	0.00178614	-0.613433	POMP
Hs_R_NGS_WTA_v1.0	Endogenous	847	CAT	FALSE	45	0.21327	FALSE	0.0320368	7.36718	-0.336077	7.27877	-3.59366	0.000387643	0.00183475	-0.554956	CAT
Hs_R_NGS_WTA_v1.0	Endogenous	55352	COPRS	FALSE	37	0.175355	FALSE	-0.220121	7.40157	-0.285459	7.31595	-3.56582	0.000429126	0.00200259	-0.65781	COPRS
Hs_R_NGS_WTA_v1.0	Endogenous	79444	BIRC7	FALSE	44	0.208531	FALSE	-0.0581351	7.40197	-0.291593	7.31796	-3.54779	0.000458162	0.00212072	-0.719415	BIRC7
Hs_R_NGS_WTA_v1.0	Endogenous	1593	CYP27A1	FALSE	49	0.232227	FALSE	0.17094	7.42302	0.345098	7.33694	3.54549	0.000469958	0.00216279	-0.743741	CYP27A1
Hs_R_NGS_WTA_v1.0	Endogenous	282775	OR5J2	FALSE	71	0.336493	FALSE	-0.00269071	7.54848	-0.279998	7.47211	-3.52958	0.000489371	0.00224436	-0.805694	OR5J2
Hs_R_NGS_WTA_v1.0	Endogenous	84419	C15orf48	FALSE	89	0.421801	FALSE	0.25051	7.68215	0.288913	7.60725	3.52914	0.000490151	0.00224535	-0.811387	C15orf48
Hs_R_NGS_WTA_v1.0	Endogenous	10527	IPO7	FALSE	52	0.246445	FALSE	-0.0587772	7.43923	0.295721	7.35225	3.52418	0.000499003	0.00227546	-0.804927	IPO7
Hs_R_NGS_WTA_v1.0	Endogenous	1075	CTSC	FALSE	72	0.341232	FALSE	0.273781	7.71127	0.302837	7.63657	3.50073	0.000542908	0.00245046	-0.915624	CTSC
Hs_R_NGS_WTA_v1.0	Endogenous	57045	TWSG1	FALSE	67	0.317536	FALSE	-0.360449	7.62733	-0.254202	7.55449	-3.49493	0.000554326	0.00249072	-0.936287	TWSG1
Hs_R_NGS_WTA_v1.0	Endogenous	2212, 9103	FCGR2C, FCGR2A	FALSE	146	0.691943	FALSE	0.486637	8.1826	0.38926	8.13105	3.49015	0.000592212	0.00264014	-1.04254	FCGR2C
Hs_R_NGS_WTA_v1.0	Endogenous	25873	RPL36	FALSE	211	1	FALSE	0.0167585	10.0489	-0.222869	10.0345	-3.47369	0.000598041	0.00266018	-1.19125	RPL36
Hs_R_NGS_WTA_v1.0	Endogenous	128977	C22orf39	FALSE	77	0.364929	FALSE	-0.463991	7.65392	0.26497	7.58068	3.46152	0.000624524	0.00276259	-1.04047	C22orf39
Hs_R_NGS_WTA_v1.0	Endogenous	6950	TCP1	FALSE	32	0.151659	FALSE	0.0851136	7.31917	0.303524	7.22429	3.45608	0.000636711	0.00280578	-1.00875	TCP1
Hs_R_NGS_WTA_v1.0	Endogenous	6176	RPLP1	FALSE	211	1	FALSE	0.0712289	10.9146	-0.234235	10.9072	-3.43677	0.000682412	0.00297576	-1.36344	RPLP1
Hs_R_NGS_WTA_v1.0	Endogenous	89857	KLHL6	FALSE	45	0.21327	FALSE	0.267745	7.28995	0.331774	7.19396	3.43535	0.000691012	0.00300643	-1.08814	KLHL6
Hs_R_NGS_WTA_v1.0	Endogenous	6648	SOD2	FALSE	99	0.469194	FALSE	0.3931	7.92217	0.463493	7.85601	3.44604	0.000691704	0.00300643	-1.15073	SOD2
Hs_R_NGS_WTA_v1.0	Endogenous	2268	FGR	FALSE	30	0.14218	FALSE	0.0845082	7.29265	0.302997	7.19569	3.3891	0.000806202	0.00341645	-1.22701	FGR
Hs_R_NGS_WTA_v1.0	Endogenous	6205	RPS11	FALSE	210	0.995261	FALSE	0.230752	10.0513	-0.242527	10.0368	-3.38877	0.000807832	0.00341808	-1.47503	RPS11
Hs_R_NGS_WTA_v1.0	Endogenous	6039	RNASE6	FALSE	44	0.208531	FALSE	0.31313	7.44693	0.346723	7.35702	3.38882	0.000829916	0.003493	-1.27279	RNASE6
Hs_R_NGS_WTA_v1.0	Endogenous	64098	PARVG	FALSE	46	0.218009	FALSE	0.225351	7.26301	0.338175	7.16003	3.36889	0.000874139	0.00367138	-1.28011	PARVG
Hs_R_NGS_WTA_v1.0	Endogenous	4035	LRP1	FALSE	174	0.824645	FALSE	0.623073	8.52201	-0.275455	8.48017	-3.3599	0.000897393	0.0037454	-1.46614	LRP1
Hs_R_NGS_WTA_v1.0	Endogenous	80342	TRAF3IP3	FALSE	33	0.156398	FALSE	0.381893	7.24308	0.30145	7.14113	3.35181	0.00091795	0.00381523	-1.33235	TRAF3IP3
Hs_R_NGS_WTA_v1.0	Endogenous	51192, 100529251	CKLF-CMTM1, CKLF	FALSE	138	0.654028	FALSE	-0.356462	7.97188	-0.254616	7.91573	-3.34239	0.000948394	0.00390918	-1.45961	CKLF
Hs_R_NGS_WTA_v1.0	Endogenous	1968, 255308	EIF2S3B, EIF2S3	FALSE	113	0.535545	FALSE	0.292168	7.8929	-0.27514	7.83252	-3.33712	0.000965805	0.00397684	-1.47434	EIF2S3B
Hs_R_NGS_WTA_v1.0	Endogenous	29992	PILRA	FALSE	53	0.251185	FALSE	0.078823	7.48233	0.27367	7.39599	3.30647	0.00107325	0.00435633	-1.51094	PILRA
Hs_R_NGS_WTA_v1.0	Endogenous	2209, 2210, 100132417	FCGR1CP, FCGR1B, FCGR1A	FALSE	143	0.677725	FALSE	0.319972	8.21036	-0.313438	8.15718	-3.29099	0.00116655	0.00469679	-1.67515	FCGR1A
Hs_R_NGS_WTA_v1.0	Endogenous	284996	RNF149	FALSE	64	0.303318	FALSE	-0.149262	7.5873	0.273749	7.50856	3.27809	0.00118255	0.00474721	-1.62777	RNF149
Hs_R_NGS_WTA_v1.0	Endogenous	51108	METTL9	FALSE	94	0.445498	FALSE	-0.110585	7.79478	0.251062	7.72753	3.2329	0.0013781	0.0054388	-1.79537	METTL9
Hs_R_NGS_WTA_v1.0	Endogenous	58475	MS4A7	FALSE	64	0.303318	FALSE	0.512657	7.62456	0.290247	7.54558	3.22431	0.00141851	0.00557623	-1.7842	MS4A7
Hs_R_NGS_WTA_v1.0	Endogenous	91947	ARRDC4	FALSE	160	0.758294	FALSE	0.906358	8.30486	-0.425103	8.25682	-3.22407	0.00147347	0.00573575	-1.90676	ARRDC4
Hs_R_NGS_WTA_v1.0	Endogenous	308	ANXA5	FALSE	124	0.587678	FALSE	0.172054	7.98153	0.250434	7.91954	3.19242	0.00157831	0.00607864	-1.93918	ANXA5
Hs_R_NGS_WTA_v1.0	Endogenous	6303	SAT1	FALSE	189	0.895735	FALSE	0.719817	8.97295	0.387182	8.93856	3.18849	0.00165738	0.0063446	-2.05736	SAT1
Hs_R_NGS_WTA_v1.0	Endogenous	4323	MMP14	FALSE	35	0.165877	FALSE	0.351248	7.25289	0.319066	7.1491	3.17912	0.0016585	0.0063446	-1.85608	MMP14
Hs_R_NGS_WTA_v1.0	Endogenous	1054	CEBPG	FALSE	60	0.28436	FALSE	-0.129786	7.54785	0.25226	7.46925	3.16045	0.00175514	0.00665055	-1.97931	CEBPG
Hs_R_NGS_WTA_v1.0	Endogenous	11221	DUSP10	FALSE	27	0.127962	FALSE	-0.062885	7.31707	0.277475	7.22257	3.15051	0.00181379	0.00684029	-1.97213	DUSP10
Hs_R_NGS_WTA_v1.0	Endogenous	2197	FAU	FALSE	208	0.985782	FALSE	-0.271584	9.31918	-0.183894	9.29679	-3.13898	0.00188402	0.00707838	-2.19876	FAU
Hs_R_NGS_WTA_v1.0	Endogenous	54504	CPVL	FALSE	67	0.317536	FALSE	0.30745	7.56323	0.305547	7.48264	3.13407	0.00194604	0.00724994	-2.07312	CPVL
Hs_R_NGS_WTA_v1.0	Endogenous	2533	FYB1	FALSE	87	0.412322	FALSE	-0.150104	7.75243	0.252501	7.68198	3.12807	0.00195278	0.00726828	-2.09221	FYB1
Hs_R_NGS_WTA_v1.0	Endogenous	1382	CRABP2	FALSE	211	1	FALSE	-0.922988	10.1962	-0.193088	10.1842	-3.11001	0.00207172	0.00762561	-2.34807	CRABP2
Hs_R_NGS_WTA_v1.0	Endogenous	8887	TAX1BP1	FALSE	160	0.758294	FALSE	-0.572399	8.07581	-0.229604	8.02299	-3.10812	0.00208457	0.00765024	-2.2008	TAX1BP1
Hs_R_NGS_WTA_v1.0	Endogenous	3687	ITGAX	FALSE	164	0.777251	FALSE	-0.0964685	8.3065	-0.255693	8.25845	-3.10633	0.00209677	0.00768237	-2.22197	ITGAX
Hs_R_NGS_WTA_v1.0	Endogenous	9595	CYTIP	FALSE	33	0.156398	FALSE	0.525119	7.31655	0.341148	7.21901	3.08824	0.00228293	0.00824777	-2.17529	CYTIP
Hs_R_NGS_WTA_v1.0	Endogenous	3482	IGF2R	FALSE	98	0.464455	FALSE	0.55263	7.82312	0.267414	7.75497	3.07952	0.00229168	0.00826746	-2.26598	IGF2R
Hs_R_NGS_WTA_v1.0	Endogenous	6166	RPL36AL	FALSE	205	0.971564	FALSE	-0.420021	8.73533	-0.199866	8.70244	-3.05928	0.00244251	0.00874047	-2.39701	RPL36AL
Hs_R_NGS_WTA_v1.0	Endogenous	9473	THEMIS2	FALSE	64	0.303318	FALSE	-0.0474269	7.54689	0.286084	7.4611	3.04672	0.00255366	0.00909743	-2.30576	THEMIS2
Hs_R_NGS_WTA_v1.0	Endogenous	6146	RPL22	FALSE	210	0.995261	FALSE	-0.165508	9.57534	-0.184636	9.55537	-3.04385	0.00256689	0.00913639	-2.50639	RPL22
Hs_R_NGS_WTA_v1.0	Endogenous	6038	RNASE4	FALSE	44	0.208531	FALSE	0.381057	7.3818	0.380199	7.28566	3.04672	0.0026214	0.00928899	-2.32579	RNASE4
Hs_R_NGS_WTA_v1.0	Endogenous	960	CD44	FALSE	189	0.895735	FALSE	-0.125524	8.47614	0.280943	8.43451	3.04081	0.0026485	0.00936835	-2.44452	CD44
Hs_R_NGS_WTA_v1.0	Endogenous	57600	FNIP2	FALSE	61	0.2891	FALSE	0.432111	7.47442	0.268321	7.39001	3.02537	0.00272349	0.00958264	-2.36541	FNIP2
Hs_R_NGS_WTA_v1.0	Endogenous	719	C3AR1	FALSE	141	0.668246	FALSE	-0.258136	8.10884	0.238339	8.05332	3.01822	0.00278635	0.00976478	-2.46605	C3AR1
Hs_R_NGS_WTA_v1.0	Endogenous	4938	OAS1	FALSE	39	0.184834	FALSE	0.418127	7.35975	0.317909	7.26559	3.02074	0.00281476	0.00982649	-2.36367	OAS1
Hs_R_NGS_WTA_v1.0	Endogenous	8804	CREG1	FALSE	140	0.663507	FALSE	0.34473	8.10729	0.340522	8.05374	3.02305	0.00282506	0.00984587	-2.46234	CREG1
Hs_R_NGS_WTA_v1.0	Endogenous	1514	CTSL	FALSE	112	0.530806	FALSE	0.725476	8.10016	0.397421	8.03702	3.02313	0.00282544	0.00984587	-2.46825	CTSL
Hs_R_NGS_WTA_v1.0	Endogenous	10487	CAP1	FALSE	163	0.772512	FALSE	0.020904	8.29621	-0.220644	8.24881	-3.00157	0.00293802	0.010176	-2.53394	CAP1
Hs_R_NGS_WTA_v1.0	Endogenous	6210	RPS15A	FALSE	189	0.895735	FALSE	0.135217	8.73684	-0.261488	8.70124	-2.99761	0.0030244	0.0104299	-2.5892	RPS15A
Hs_R_NGS_WTA_v1.0	Endogenous	951	CD37	FALSE	98	0.464455	FALSE	0.350925	7.80711	-0.252316	7.74011	-2.96672	0.00328038	0.011111	-2.57535	CD37
Hs_R_NGS_WTA_v1.0	Endogenous	7257	TSNAX	FALSE	210	0.995261	FALSE	-0.759628	9.29423	0.205253	9.27199	2.96631	0.00328461	0.0111158	-2.71133	TSNAX
Hs_R_NGS_WTA_v1.0	Endogenous	3309	HSPA5	FALSE	58	0.274882	FALSE	0.269054	7.52615	0.251418	7.43858	2.9624	0.00332531	0.0112416	-2.5534	HSPA5
Hs_R_NGS_WTA_v1.0	Endogenous	9208	LRRFIP1	FALSE	11	0.0521327	FALSE	0.133154	7.06649	0.26485	6.9549	2.96015	0.00334891	0.0113047	-2.47569	LRRFIP1
Hs_R_NGS_WTA_v1.0	Endogenous	10412	NSA2	FALSE	42	0.199052	FALSE	-0.18177	7.44594	-0.229276	7.3649	-2.95586	0.00339433	0.0114139	-2.56931	NSA2
Hs_R_NGS_WTA_v1.0	Endogenous	9296	ATP6V1F	FALSE	127	0.601896	FALSE	0.475485	8.0816	0.245332	8.02252	2.94111	0.00355479	0.011889	-2.69005	ATP6V1F
Hs_R_NGS_WTA_v1.0	Endogenous	1535	CYBA	FALSE	131	0.620853	FALSE	0.413891	8.12687	0.22291	8.06984	2.90059	0.00403209	0.0133069	-2.80928	CYBA
Hs_R_NGS_WTA_v1.0	Endogenous	6138	RPL15	FALSE	210	0.995261	FALSE	-0.00339281	9.83505	-0.180526	9.8194	-2.87248	0.00439696	0.0143332	-3.01231	RPL15
Hs_R_NGS_WTA_v1.0	Endogenous	2498, 2495	FTH1P3, FTH1	FALSE	211	1	FALSE	0.0821955	12.6031	0.270195	12.6003	2.87809	0.00443041	0.0144305	-3.11214	FTH1
Hs_R_NGS_WTA_v1.0	Endogenous	968	CD68	FALSE	199	0.943128	FALSE	1.28981	9.30083	-0.243937	9.27469	-2.8594	0.00465885	0.015082	-3.03513	CD68
Hs_R_NGS_WTA_v1.0	Endogenous	4478	MSN	FALSE	200	0.947867	FALSE	0.038364	8.74013	-0.202631	8.70566	-2.85345	0.00466067	0.015082	-2.98449	MSN
Hs_R_NGS_WTA_v1.0	Endogenous	58191	CXCL16	FALSE	64	0.303318	FALSE	0.395798	7.41823	-0.245865	7.33127	-2.81367	0.00525911	0.0167603	-2.9494	CXCL16
Hs_R_NGS_WTA_v1.0	Endogenous	259307	IL4I1	FALSE	82	0.388626	FALSE	-0.199172	7.70227	0.229464	7.63022	2.81037	0.00531177	0.0168876	-3.00602	IL4I1
Hs_R_NGS_WTA_v1.0	Endogenous	3839	KPNA3	FALSE	211	1	FALSE	-0.509441	9.8463	0.191993	9.83007	2.79118	0.00562751	0.017736	-3.2428	KPNA3
Hs_R_NGS_WTA_v1.0	Endogenous	10461	MERTK	FALSE	42	0.199052	FALSE	0.270698	7.37747	0.278933	7.28279	2.78526	0.00577139	0.0181037	-3.0116	MERTK
Hs_R_NGS_WTA_v1.0	Endogenous	27131	SNX5	FALSE	80	0.379147	FALSE	-0.230548	7.63066	-0.213104	7.55491	-2.78057	0.00580942	0.0181943	-3.06979	SNX5
Hs_R_NGS_WTA_v1.0	Endogenous	10130	PDIA6	FALSE	145	0.687204	FALSE	-0.116815	8.18014	0.203171	8.12801	2.76809	0.00603008	0.0187831	-3.17957	PDIA6
Hs_R_NGS_WTA_v1.0	Endogenous	1974	EIF4A2	FALSE	211	1	FALSE	-1.02863	10.0228	0.179265	10.0096	2.72532	0.00684513	0.0210904	-3.42493	EIF4A2
Hs_R_NGS_WTA_v1.0	Endogenous	50515	CHST11	FALSE	14	0.0663507	FALSE	0.363809	7.01311	0.260224	6.88842	2.71128	0.00713365	0.0218444	-3.14658	CHST11
Hs_R_NGS_WTA_v1.0	Endogenous	123920	CMTM3	FALSE	42	0.199052	FALSE	0.124095	7.343	-0.237623	7.25619	-2.70101	0.00735159	0.0224429	-3.24102	CMTM3
Hs_R_NGS_WTA_v1.0	Endogenous	10938	EHD1	FALSE	195	0.924171	FALSE	-0.172562	8.60053	0.21534	8.56217	2.69415	0.00750133	0.0227954	-3.40286	EHD1
Hs_R_NGS_WTA_v1.0	Endogenous	53346	TM6SF1	FALSE	48	0.227488	FALSE	-0.509905	7.4535	-0.208373	7.36704	-2.68847	0.00762562	0.0231344	-3.28625	TM6SF1
Hs_R_NGS_WTA_v1.0	Endogenous	26471	NUPR1	FALSE	136	0.64455	FALSE	1.34494	8.27914	0.299973	8.22878	2.69473	0.00763615	0.0231346	-3.40374	NUPR1
Hs_R_NGS_WTA_v1.0	Endogenous	23478	SEC11A	FALSE	156	0.739336	FALSE	-0.113324	8.22421	-0.190367	8.17381	-2.68571	0.00768732	0.0232543	-3.3901	SEC11A
Hs_R_NGS_WTA_v1.0	Endogenous	1522	CTSZ	FALSE	188	0.890995	FALSE	1.72387	9.28079	0.34941	9.25216	2.68962	0.00775045	0.0234098	-3.48863	CTSZ
Hs_R_NGS_WTA_v1.0	Endogenous	5547	PRCP	FALSE	49	0.232227	FALSE	0.826604	7.45794	0.33236	7.37167	2.67419	0.00810197	0.0243059	-3.33841	PRCP
Hs_R_NGS_WTA_v1.0	Endogenous	25798	BRI3	FALSE	124	0.587678	FALSE	0.495934	8.01819	0.199223	7.95753	2.63635	0.00886713	0.0262462	-3.49582	BRI3
Hs_R_NGS_WTA_v1.0	Endogenous	4048	LTA4H	FALSE	56	0.265403	FALSE	0.0501886	7.51288	-0.212116	7.4334	-2.61605	0.00939776	0.0274704	-3.50289	LTA4H
Hs_R_NGS_WTA_v1.0	Endogenous	5176	SERPINF1	FALSE	61	0.2891	FALSE	0.493676	7.49254	0.251923	7.40743	2.60354	0.00979105	0.0284434	-3.50947	SERPINF1
Hs_R_NGS_WTA_v1.0	Endogenous	10135	NAMPT	FALSE	38	0.180095	FALSE	0.593774	7.30189	0.322413	7.19964	2.58574	0.0104156	0.0300059	-3.52352	NAMPT
Hs_R_NGS_WTA_v1.0	Endogenous	51816	ADA2	FALSE	81	0.383886	FALSE	0.149703	7.69107	-0.211509	7.6161	-2.56839	0.0107571	0.0308394	-3.62933	ADA2
Hs_R_NGS_WTA_v1.0	Endogenous	26996	GPR160	FALSE	20	0.0947867	FALSE	-0.0991921	7.28161	-0.212074	7.18359	-2.53172	0.0119197	0.0337303	-3.65889	GPR160
Hs_R_NGS_WTA_v1.0	Endogenous	1476	CSTB	FALSE	187	0.886256	FALSE	0.396248	8.65466	-0.17641	8.61783	-2.52938	0.0119978	0.0339008	-3.83216	CSTB
Hs_R_NGS_WTA_v1.0	Endogenous	51284	TLR7	FALSE	77	0.364929	FALSE	0.348035	7.66698	-0.257302	7.59134	-2.5331	0.0120055	0.0339008	-3.71149	TLR7
Hs_R_NGS_WTA_v1.0	Endogenous	7097	TLR2	FALSE	32	0.151659	FALSE	0.235845	7.28036	0.239858	7.17832	2.51926	0.0123399	0.0346978	-3.67801	TLR2
Hs_R_NGS_WTA_v1.0	Endogenous	10092	ARPC5	FALSE	180	0.853081	FALSE	-0.463321	8.46846	0.171178	8.42496	2.51722	0.0124096	0.0348447	-3.84179	ARPC5
Hs_R_NGS_WTA_v1.0	Endogenous	822	CAPG	FALSE	94	0.445498	FALSE	0.429799	7.82048	-0.235827	7.75138	-2.50413	0.0129643	0.0361478	-3.81118	CAPG
Hs_R_NGS_WTA_v1.0	Endogenous	7873	MANF	FALSE	36	0.170616	FALSE	0.000191451	7.38379	0.21149	7.29005	2.48991	0.0133813	0.0371032	-3.76675	MANF
Hs_R_NGS_WTA_v1.0	Endogenous	3689	ITGB2	FALSE	153	0.725118	FALSE	0.618207	8.28026	0.230417	8.22828	2.48198	0.0138254	0.0381889	-3.92891	ITGB2
Hs_R_NGS_WTA_v1.0	Endogenous	8407	TAGLN2	FALSE	108	0.511848	FALSE	0.159586	7.93704	0.24947	7.8733	2.47708	0.0140309	0.0385825	-3.89149	TAGLN2
Hs_R_NGS_WTA_v1.0	Endogenous	10068	IL18BP	FALSE	48	0.227488	FALSE	-0.0942403	7.40583	-0.206461	7.31913	-2.46521	0.0143177	0.0392585	-3.83797	IL18BP
Hs_R_NGS_WTA_v1.0	Endogenous	55026	TMEM255A	FALSE	17	0.0805687	FALSE	-0.0338852	7.0667	-0.224341	6.95548	-2.4387	0.0153869	0.0416228	-3.82827	TMEM255A
Hs_R_NGS_WTA_v1.0	Endogenous	7456	WIPF1	FALSE	116	0.549763	FALSE	-0.307369	7.95781	0.188942	7.89669	2.43694	0.0154604	0.0417369	-3.98364	WIPF1
Hs_R_NGS_WTA_v1.0	Endogenous	23646	PLD3	FALSE	119	0.563981	FALSE	1.13589	8.1553	0.24408	8.09566	2.41374	0.016661	0.0442593	-4.07354	PLD3
Hs_R_NGS_WTA_v1.0	Endogenous	8673	VAMP8	FALSE	123	0.582938	FALSE	0.123435	7.99311	0.185944	7.93217	2.4085	0.0166905	0.0443082	-4.06229	VAMP8
Hs_R_NGS_WTA_v1.0	Endogenous	8667	EIF3H	FALSE	98	0.464455	FALSE	-0.284605	7.79818	-0.178008	7.73162	-2.40181	0.0169924	0.0449891	-4.0541	EIF3H
Hs_R_NGS_WTA_v1.0	Endogenous	138065	RNF183	FALSE	14	0.0663507	FALSE	0.204411	7.20265	-0.202242	7.10424	-2.39973	0.0170869	0.04518	-3.97831	RNF183
Hs_R_NGS_WTA_v1.0	Endogenous	1512	CTSH	FALSE	82	0.388626	FALSE	0.304589	7.65393	0.228593	7.57838	2.39952	0.0171786	0.0453924	-4.02733	CTSH
Hs_R_NGS_WTA_v1.0	Endogenous	2923	PDIA3	FALSE	135	0.63981	FALSE	-0.347923	7.98695	0.171391	7.92759	2.39145	0.0174691	0.0460381	-4.10017	PDIA3

## Sheet: SuppFig_6d_2_BRL-active_doubleD
Module	CodeClass	GeneID	GeneName	Negative	DetectedSegments	DetectionRate	genes_lowCount_overNsamples	mean_zscore	mean_expr	logFC	AveExpr	t	P.Value	adj.P.Val	B	TargetName
Hs_R_NGS_WTA_v1.0	Endogenous	4843	NOS2	FALSE	44	0.208531	FALSE	0.0990013	7.53826	1.52504	7.4392	15.5315	7.6421e-38	3.0492e-34	74.6933	NOS2
Hs_R_NGS_WTA_v1.0	Endogenous	1564	CYP2D7	FALSE	46	0.218009	FALSE	0.186829	7.48938	1.24174	7.39604	14.0411	5.63531e-34	1.12424e-30	66.103	CYP2D7
Hs_R_NGS_WTA_v1.0	Endogenous	346171	ZFP57	FALSE	34	0.161137	FALSE	0.23701	7.21978	1.60559	7.09386	14.4822	2.20451e-33	2.932e-30	64.6714	ZFP57
Hs_R_NGS_WTA_v1.0	Endogenous	116224	PABIR1	FALSE	174	0.824645	FALSE	-0.00299632	8.32623	1.09397	8.27635	12.8989	4.20246e-29	4.19195e-26	55.3093	PABIR1
Hs_R_NGS_WTA_v1.0	Endogenous	8538	BARX2	FALSE	42	0.199052	FALSE	0.361237	7.4161	1.25824	7.31133	12.6043	6.77868e-28	5.40938e-25	52.4511	BARX2
Hs_R_NGS_WTA_v1.0	Endogenous	7275	TUB	FALSE	167	0.791469	FALSE	-0.262132	8.27887	0.921183	8.22597	11.9965	7.54345e-27	5.01639e-24	50.203	TUB
Hs_R_NGS_WTA_v1.0	Endogenous	6234	RPS28	FALSE	210	0.995261	FALSE	-0.016525	10.562	-0.802921	10.5526	-11.9672	1.06434e-26	6.06675e-24	49.9344	RPS28
Hs_R_NGS_WTA_v1.0	Endogenous	6158	RPL28	FALSE	210	0.995261	FALSE	0.189574	10.0964	-0.694809	10.0831	-11.4607	4.97284e-25	2.4802e-22	46.1463	RPL28
Hs_R_NGS_WTA_v1.0	Endogenous	9141	PDCD5	FALSE	118	0.559242	FALSE	-0.676984	7.9557	0.81922	7.88844	11.3307	1.36093e-24	6.03348e-22	45.1109	PDCD5
Hs_R_NGS_WTA_v1.0	Endogenous	6206	RPS12	FALSE	211	1	FALSE	0.315033	10.7333	-0.685632	10.7241	-11.2453	2.63051e-24	1.04958e-21	44.5096	RPS12
Hs_R_NGS_WTA_v1.0	Endogenous	6222	RPS18	FALSE	211	1	FALSE	0.106433	10.8373	-0.668215	10.8292	-11.0526	1.15742e-23	4.19826e-21	43.051	RPS18
Hs_R_NGS_WTA_v1.0	Endogenous	6208	RPS14	FALSE	209	0.990521	FALSE	0.228153	10.0149	-0.751699	10.0014	-11.021	1.47385e-23	4.90055e-21	42.8125	RPS14
Hs_R_NGS_WTA_v1.0	Endogenous	6369	CCL24	FALSE	126	0.597156	FALSE	-0.257283	7.92646	0.823284	7.86365	10.6104	3.34162e-22	1.00408e-19	39.7146	CCL24
Hs_R_NGS_WTA_v1.0	Endogenous	6155	RPL27	FALSE	211	1	FALSE	-0.218191	10.4105	-0.552013	10.3994	-10.6034	3.52307e-22	1.00408e-19	39.6911	RPL27
Hs_R_NGS_WTA_v1.0	Endogenous	6168	RPL37A	FALSE	211	1	FALSE	-0.0588459	11.1306	-0.575457	11.1239	-10.5753	4.35445e-22	1.15828e-19	39.4791	RPL37A
Hs_R_NGS_WTA_v1.0	Endogenous	6282	S100A11	FALSE	191	0.905213	FALSE	1.24991	9.34035	-0.719092	9.31429	-10.5414	5.62364e-22	1.39748e-19	39.2332	S100A11
Hs_R_NGS_WTA_v1.0	Endogenous	6235	RPS29	FALSE	210	0.995261	FALSE	0.0937793	10.959	-0.638611	10.9522	-10.381	1.8741e-21	4.15425e-19	38.0443	RPS29
Hs_R_NGS_WTA_v1.0	Endogenous	6194	RPS6	FALSE	210	0.995261	FALSE	-0.174043	11.0179	-0.58618	11.0113	-10.3705	2.02657e-21	4.25579e-19	37.9665	RPS6
Hs_R_NGS_WTA_v1.0	Endogenous	2	A2M	FALSE	210	0.995261	FALSE	0.491726	10.3823	-1.03015	10.3705	-10.6506	2.57029e-21	5.12772e-19	37.7919	A2M
Hs_R_NGS_WTA_v1.0	Endogenous	6143	RPL19	FALSE	209	0.990521	FALSE	0.213921	10.6059	-0.613103	10.5974	-10.3308	2.72603e-21	5.17945e-19	37.6776	RPL19
Hs_R_NGS_WTA_v1.0	Endogenous	6181	RPLP2	FALSE	210	0.995261	FALSE	0.144501	11.1584	-0.619008	11.1535	-10.2294	5.80483e-21	1.02448e-18	36.9295	RPLP2
Hs_R_NGS_WTA_v1.0	Endogenous	8504	PEX3	FALSE	25	0.118483	FALSE	-0.0756193	7.14799	0.867408	7.03239	10.227	5.90552e-21	1.02448e-18	36.8271	PEX3
Hs_R_NGS_WTA_v1.0	Endogenous	6224	RPS20	FALSE	209	0.990521	FALSE	0.158565	10.4531	-0.63121	10.4426	-10.1345	1.17325e-20	1.95054e-18	36.2444	RPS20
Hs_R_NGS_WTA_v1.0	Endogenous	6202	RPS8	FALSE	209	0.990521	FALSE	-0.0171419	10.0613	-0.635408	10.0485	-10.1264	1.24617e-20	1.98889e-18	36.1885	RPS8
Hs_R_NGS_WTA_v1.0	Endogenous	6218	RPS17	FALSE	210	0.995261	FALSE	0.124642	10.6761	-0.588971	10.6681	-10.0783	1.7781e-20	2.72869e-18	35.8328	RPS17
Hs_R_NGS_WTA_v1.0	Endogenous	64423	INF2	FALSE	30	0.14218	FALSE	0.0822702	7.20337	0.853827	7.0954	10.0154	2.82912e-20	4.18081e-18	35.3243	INF2
Hs_R_NGS_WTA_v1.0	Endogenous	3106	HLA-B	FALSE	211	1	FALSE	0.961923	10.8535	-0.726891	10.8444	-10.1359	4.08789e-20	5.82524e-18	35.0433	HLA-B
Hs_R_NGS_WTA_v1.0	Endogenous	54454	ATAD2B	FALSE	21	0.0995261	FALSE	-0.00950554	7.06179	0.853201	6.94195	9.9158	5.8815e-20	8.09213e-18	34.5819	ATAD2B
Hs_R_NGS_WTA_v1.0	Endogenous	6171, 23543	RBFOX2, RPL41	FALSE	209	0.990521	FALSE	0.115725	9.95517	-0.629461	9.94157	-9.6754	3.39693e-19	4.51791e-17	32.9424	RPL41
Hs_R_NGS_WTA_v1.0	Endogenous	9071	CLDN10	FALSE	96	0.454976	FALSE	-0.206444	7.73313	0.761023	7.65909	9.66764	3.59344e-19	4.62511e-17	32.8862	CLDN10
Hs_R_NGS_WTA_v1.0	Endogenous	389730	SPATA31A6	FALSE	39	0.184834	FALSE	0.00574532	7.35408	0.879774	7.25529	9.65961	4.14202e-19	5.16458e-17	32.7298	SPATA31A6
Hs_R_NGS_WTA_v1.0	Endogenous	6228	RPS23	FALSE	209	0.990521	FALSE	-0.077059	10.1417	-0.610395	10.1298	-9.63208	4.6493e-19	5.62143e-17	32.634	RPS23
Hs_R_NGS_WTA_v1.0	Endogenous	6187	RPS2	FALSE	208	0.985782	FALSE	0.347073	9.55263	-0.66651	9.53312	-9.62196	5.00267e-19	5.87078e-17	32.5678	RPS2
Hs_R_NGS_WTA_v1.0	Endogenous	3133	HLA-E	FALSE	202	0.957346	FALSE	0.276081	9.33537	-0.656313	9.31365	-9.54186	8.92007e-19	1.01689e-16	32.003	HLA-E
Hs_R_NGS_WTA_v1.0	Endogenous	3178, 728643, 664709, 144983	HNRNPA1, HNRNPA1P33, HNRNPA1P10, HNRNPA1L2	FALSE	205	0.971564	FALSE	-0.560686	9.17503	-0.54272	9.14991	-9.52923	9.77001e-19	1.08284e-16	31.9155	HNRNPA1
Hs_R_NGS_WTA_v1.0	Endogenous	25828	TXN2	FALSE	183	0.867299	FALSE	-0.0731874	8.67867	-0.67386	8.64168	-9.48309	1.3616e-18	1.46832e-16	31.5936	TXN2
Hs_R_NGS_WTA_v1.0	Endogenous	3433	IFIT2	FALSE	93	0.440758	FALSE	-0.27707	7.72864	0.812855	7.65588	9.48148	1.87528e-18	1.91856e-16	31.2841	IFIT2
Hs_R_NGS_WTA_v1.0	Endogenous	3128, 3123, 3125, 3126, 3127	HLA-DRB3, HLA-DRB1, HLA-DRB6, HLA-DRB4, HLA-DRB5	FALSE	209	0.990521	FALSE	1.25052	10.4348	-0.849466	10.4221	-9.64676	2.30317e-18	2.29741e-16	31.1029	HLA-DRB1
Hs_R_NGS_WTA_v1.0	Endogenous	9168	TMSB10	FALSE	210	0.995261	FALSE	0.753423	10.5816	-0.550713	10.5711	-9.38108	2.82842e-18	2.75253e-16	30.8491	TMSB10
Hs_R_NGS_WTA_v1.0	Endogenous	6164	RPL34	FALSE	211	1	FALSE	-0.146412	10.8916	-0.54037	10.8838	-9.35987	3.29103e-18	3.12648e-16	30.6989	RPL34
Hs_R_NGS_WTA_v1.0	Endogenous	7257	TSNAX	FALSE	210	0.995261	FALSE	-0.759628	9.29423	0.61965	9.27199	9.31311	4.59376e-18	4.26258e-16	30.3974	TSNAX
Hs_R_NGS_WTA_v1.0	Endogenous	972	CD74	FALSE	211	1	FALSE	1.06373	10.9732	-0.985602	10.9652	-9.52855	5.15231e-18	4.56838e-16	30.3083	CD74
Hs_R_NGS_WTA_v1.0	Endogenous	9445	ITM2B	FALSE	210	0.995261	FALSE	-0.137978	10.0289	-0.600409	10.0137	-9.26972	6.25498e-18	5.42552e-16	30.083	ITM2B
Hs_R_NGS_WTA_v1.0	Endogenous	548645	DNAJC25	FALSE	19	0.0900474	FALSE	0.246466	6.79	0.888416	6.63671	9.16483	1.31529e-17	1.0862e-15	29.3093	DNAJC25
Hs_R_NGS_WTA_v1.0	Endogenous	6232	RPS27	FALSE	209	0.990521	FALSE	0.449211	10.3591	-0.699165	10.3482	-9.30413	1.33393e-17	1.0862e-15	29.3648	RPS27
Hs_R_NGS_WTA_v1.0	Endogenous	4736	RPL10A	FALSE	190	0.900474	FALSE	0.115501	8.74976	-0.630043	8.71684	-9.09677	2.12552e-17	1.69616e-15	28.9038	RPL10A
Hs_R_NGS_WTA_v1.0	Endogenous	6188	RPS3	FALSE	209	0.990521	FALSE	-0.0343713	9.85346	-0.597064	9.83727	-9.06667	2.62683e-17	2.00185e-15	28.6769	RPS3
Hs_R_NGS_WTA_v1.0	Endogenous	1509	CTSD	FALSE	207	0.981043	FALSE	1.9561	10.7035	-0.843274	10.6926	-9.27987	2.65909e-17	2.00185e-15	28.694	CTSD
Hs_R_NGS_WTA_v1.0	Endogenous	6157	RPL27A	FALSE	209	0.990521	FALSE	0.372743	9.89321	-0.595697	9.87717	-8.98344	4.70813e-17	3.35455e-15	28.1042	RPL27A
Hs_R_NGS_WTA_v1.0	Endogenous	2197	FAU	FALSE	208	0.985782	FALSE	-0.271584	9.31918	-0.495318	9.29679	-8.97015	5.16653e-17	3.61657e-15	28.0234	FAU
Hs_R_NGS_WTA_v1.0	Endogenous	6167	RPL37	FALSE	211	1	FALSE	0.156165	10.9044	-0.552979	10.8965	-8.95818	5.61716e-17	3.86422e-15	27.9113	RPL37
Hs_R_NGS_WTA_v1.0	Endogenous	6144, 100131205	RPL21P28, RPL21	FALSE	211	1	FALSE	-0.043576	10.3517	-0.53246	10.3403	-8.91188	7.75845e-17	5.24682e-15	27.6061	RPL21
Hs_R_NGS_WTA_v1.0	Endogenous	25873	RPL36	FALSE	211	1	FALSE	0.0167585	10.0489	-0.539718	10.0345	-8.88457	9.38231e-17	6.23923e-15	27.424	RPL36
Hs_R_NGS_WTA_v1.0	Endogenous	3950	LECT2	FALSE	28	0.132701	FALSE	0.735061	7.01004	1.06624	6.86862	9.00828	1.33373e-16	8.72393e-15	27.1124	LECT2
Hs_R_NGS_WTA_v1.0	Endogenous	26952	SMR3A	FALSE	30	0.14218	FALSE	0.372822	7.28201	0.783842	7.18053	8.83025	1.36806e-16	8.80414e-15	27.0808	SMR3A
Hs_R_NGS_WTA_v1.0	Endogenous	5738, 9398	CD101, PTGFRN	FALSE	26	0.123223	FALSE	0.191653	7.09574	0.849264	6.97153	8.82849	1.42477e-16	9.02352e-15	27.0323	PTGFRN
Hs_R_NGS_WTA_v1.0	Endogenous	6133	RPL9	FALSE	210	0.995261	FALSE	0.207348	10.6553	-0.557456	10.6475	-8.72973	2.74049e-16	1.70853e-14	26.3629	RPL9
Hs_R_NGS_WTA_v1.0	Endogenous	3839	KPNA3	FALSE	211	1	FALSE	-0.509441	9.8463	0.574241	9.83007	8.69776	3.41509e-16	2.09634e-14	26.163	KPNA3
Hs_R_NGS_WTA_v1.0	Endogenous	10399	RACK1	FALSE	198	0.938389	FALSE	0.059162	9.0345	-0.578041	9.00548	-8.58909	7.19188e-16	4.34782e-14	25.4506	RACK1
Hs_R_NGS_WTA_v1.0	Endogenous	6227	RPS21	FALSE	210	0.995261	FALSE	0.211561	10.0686	-0.535335	10.0561	-8.53741	1.02299e-15	6.09213e-14	25.0838	RPS21
Hs_R_NGS_WTA_v1.0	Endogenous	6160, 641311	RPL31P11, RPL31	FALSE	210	0.995261	FALSE	0.172417	10.6425	-0.533102	10.6335	-8.50416	1.28255e-15	7.52553e-14	24.8489	RPL31
Hs_R_NGS_WTA_v1.0	Endogenous	6136, 65065	NBEAL1, RPL12	FALSE	210	0.995261	FALSE	0.191735	10.0254	-0.503864	10.0107	-8.44129	1.96417e-15	1.1358e-13	24.4438	RPL12
Hs_R_NGS_WTA_v1.0	Endogenous	9349	RPL23	FALSE	210	0.995261	FALSE	0.353285	10.9981	-0.510364	10.9923	-8.36488	3.28933e-15	1.82284e-13	23.9166	RPL23
Hs_R_NGS_WTA_v1.0	Endogenous	4946	OAZ1	FALSE	199	0.943128	FALSE	0.215925	9.07249	-0.567523	9.04433	-8.34565	3.74355e-15	2.04613e-13	23.837	OAZ1
Hs_R_NGS_WTA_v1.0	Endogenous	124044	SPATA2L	FALSE	183	0.867299	FALSE	0.433697	8.94113	0.736268	8.90286	8.48793	3.91712e-15	2.11207e-13	23.8255	SPATA2L
Hs_R_NGS_WTA_v1.0	Endogenous	6191	RPS4X	FALSE	211	1	FALSE	0.54159	10.2631	-0.744795	10.2506	-8.35193	1.03582e-14	5.51054e-13	22.8576	RPS4X
Hs_R_NGS_WTA_v1.0	Endogenous	3122	HLA-DRA	FALSE	203	0.962085	FALSE	1.18376	9.51472	-0.85122	9.49509	-8.27158	1.74916e-14	9.18307e-13	22.3578	HLA-DRA
Hs_R_NGS_WTA_v1.0	Endogenous	6154	RPL26	FALSE	209	0.990521	FALSE	0.14401	10.253	-0.525255	10.2417	-8.05119	2.6561e-14	1.3587e-12	21.8877	RPL26
Hs_R_NGS_WTA_v1.0	Endogenous	6229	RPS24	FALSE	209	0.990521	FALSE	0.123984	9.85874	-0.534489	9.84376	-8.04776	2.71675e-14	1.37213e-12	21.8775	RPS24
Hs_R_NGS_WTA_v1.0	Endogenous	90007	MIDN	FALSE	35	0.165877	FALSE	-0.52503	7.38175	0.609562	7.28718	8.04574	2.75314e-14	1.37313e-12	21.9283	MIDN
Hs_R_NGS_WTA_v1.0	Endogenous	2760	GM2A	FALSE	183	0.867299	FALSE	0.779496	8.82313	-0.737967	8.78921	-8.13086	3.78248e-14	1.86322e-12	21.6212	GM2A
Hs_R_NGS_WTA_v1.0	Endogenous	3113	HLA-DPA1	FALSE	204	0.966825	FALSE	1.32124	10.1566	-0.835378	10.143	-8.07943	5.7981e-14	2.78728e-12	21.1689	HLA-DPA1
Hs_R_NGS_WTA_v1.0	Endogenous	6125	RPL5	FALSE	210	0.995261	FALSE	0.386421	9.9535	-0.545746	9.93853	-7.90339	7.19312e-14	3.37654e-12	20.9242	RPL5
Hs_R_NGS_WTA_v1.0	Endogenous	25800	SLC39A6	FALSE	28	0.132701	FALSE	0.230009	7.22753	0.761139	7.12111	7.88505	9.76384e-14	4.52997e-12	20.7114	SLC39A6
Hs_R_NGS_WTA_v1.0	Endogenous	100529097, 6173	RPL36A, RPL36A-HNRNPH2	FALSE	210	0.995261	FALSE	0.376019	10.1908	-0.485518	10.1793	-7.76419	1.72331e-13	7.90343e-12	20.0609	RPL36A
Hs_R_NGS_WTA_v1.0	Endogenous	4673	NAP1L1	FALSE	209	0.990521	FALSE	0.273928	9.89683	-0.662133	9.88114	-7.87401	1.82571e-13	8.27794e-12	20.0576	NAP1L1
Hs_R_NGS_WTA_v1.0	Endogenous	3688	ITGB1	FALSE	155	0.734597	FALSE	0.239639	8.22862	-0.697315	8.1755	-7.71101	3.72587e-13	1.6518e-11	19.4045	ITGB1
Hs_R_NGS_WTA_v1.0	Endogenous	6141	RPL18	FALSE	203	0.962085	FALSE	-0.028251	9.19888	-0.549891	9.17408	-7.59771	5.00353e-13	2.17001e-11	19.0547	RPL18
Hs_R_NGS_WTA_v1.0	Endogenous	26986	PABPC1	FALSE	211	1	FALSE	0.0207015	10.0184	-0.502188	10.004	-7.59366	5.13411e-13	2.2027e-11	18.9979	PABPC1
Hs_R_NGS_WTA_v1.0	Endogenous	6130	RPL7A	FALSE	209	0.990521	FALSE	-0.12902	9.57525	-0.5118	9.55565	-7.58079	5.57175e-13	2.36503e-11	18.9347	RPL7A
Hs_R_NGS_WTA_v1.0	Endogenous	6139	RPL17	FALSE	208	0.985782	FALSE	0.452138	9.63768	-0.538687	9.61906	-7.53251	8.39961e-13	3.49109e-11	18.5346	RPL17
Hs_R_NGS_WTA_v1.0	Endogenous	6204, 376693, 100529239	RPS10, RPS10-NUDT3, RPS10P7	FALSE	206	0.976303	FALSE	-0.0211427	9.14866	-0.574401	9.1229	-7.49287	1.15448e-12	4.74883e-11	18.2533	RPS10
Hs_R_NGS_WTA_v1.0	Endogenous	6159	RPL29	FALSE	204	0.966825	FALSE	-0.0882835	9.27965	-0.589917	9.25669	-7.49212	1.44229e-12	5.81288e-11	18.0361	RPL29
Hs_R_NGS_WTA_v1.0	Endogenous	6176	RPLP1	FALSE	211	1	FALSE	0.0712289	10.9146	-0.481359	10.9072	-7.41086	1.651e-12	6.5875e-11	17.8304	RPLP1
Hs_R_NGS_WTA_v1.0	Endogenous	6129	RPL7	FALSE	210	0.995261	FALSE	-0.274626	10.2431	-0.460392	10.2313	-7.34412	2.46867e-12	9.47114e-11	17.4591	RPL7
Hs_R_NGS_WTA_v1.0	Endogenous	6203	RPS9	FALSE	209	0.990521	FALSE	-0.139727	9.64199	-0.415031	9.62421	-7.29591	3.33098e-12	1.26577e-10	17.1866	RPS9
Hs_R_NGS_WTA_v1.0	Endogenous	7114	TMSB4X	FALSE	210	0.995261	FALSE	0.780764	10.8902	-0.711948	10.8814	-7.34036	5.08323e-12	1.87797e-10	16.7705	TMSB4X
Hs_R_NGS_WTA_v1.0	Endogenous	397	ARHGDIB	FALSE	201	0.952607	FALSE	0.24374	9.09203	-0.577276	9.06332	-7.2805	5.18411e-12	1.89767e-10	16.7923	ARHGDIB
Hs_R_NGS_WTA_v1.0	Endogenous	3080, 3078	CFHR2, CFHR1	FALSE	115	0.545024	FALSE	0.134077	7.88468	0.711114	7.819	7.27545	6.85504e-12	2.46411e-10	16.5797	CFHR1
Hs_R_NGS_WTA_v1.0	Endogenous	113457	TUBA3D	FALSE	32	0.151659	FALSE	0.332784	7.20034	0.578471	7.08776	7.16406	7.50972e-12	2.67311e-10	16.4907	TUBA3D
Hs_R_NGS_WTA_v1.0	Endogenous	6161	RPL32	FALSE	210	0.995261	FALSE	-0.0282335	10.4701	-0.414427	10.4609	-7.15981	7.70754e-12	2.69764e-10	16.338	RPL32
Hs_R_NGS_WTA_v1.0	Endogenous	6152, 256691	RPL24, MAMDC2	FALSE	210	0.995261	FALSE	-0.261827	9.68255	-0.399099	9.66505	-7.14087	8.65498e-12	3.0029e-10	16.2552	RPL24
Hs_R_NGS_WTA_v1.0	Endogenous	6165	RPL35A	FALSE	211	1	FALSE	-0.294182	10.005	-0.413494	9.98993	-7.1003	1.10875e-11	3.75606e-10	15.9974	RPL35A
Hs_R_NGS_WTA_v1.0	Endogenous	6189	RPS3A	FALSE	210	0.995261	FALSE	0.460107	10.3863	-0.52168	10.3751	-7.13667	1.22747e-11	4.08752e-10	15.9087	RPS3A
Hs_R_NGS_WTA_v1.0	Endogenous	3115	HLA-DPB1	FALSE	191	0.905213	FALSE	0.727092	9.02518	-0.731549	8.99645	-7.18938	1.22933e-11	4.08752e-10	15.9745	HLA-DPB1
Hs_R_NGS_WTA_v1.0	Endogenous	6223	RPS19	FALSE	210	0.995261	FALSE	-0.388926	10.0947	-0.44987	10.082	-7.06625	1.36404e-11	4.46107e-10	15.7953	RPS19
Hs_R_NGS_WTA_v1.0	Endogenous	1937	EEF1G	FALSE	208	0.985782	FALSE	0.186994	9.63943	-0.527951	9.62016	-7.09817	1.39845e-11	4.53644e-10	15.8015	EEF1G
Hs_R_NGS_WTA_v1.0	Endogenous	6209	RPS15	FALSE	208	0.985782	FALSE	0.106045	9.588	-0.458281	9.56938	-7.02205	1.78317e-11	5.61943e-10	15.5526	RPS15
Hs_R_NGS_WTA_v1.0	Endogenous	6156	RPL30	FALSE	211	1	FALSE	0.141177	10.2235	-0.471531	10.2111	-7.02167	1.78864e-11	5.61943e-10	15.5254	RPL30
Hs_R_NGS_WTA_v1.0	Endogenous	967	CD63	FALSE	210	0.995261	FALSE	0.63518	9.97229	-0.466474	9.95661	-6.99777	2.06501e-11	6.33798e-10	15.3865	CD63
Hs_R_NGS_WTA_v1.0	Endogenous	3105	HLA-A	FALSE	207	0.981043	FALSE	0.3021	9.66254	-0.648352	9.64278	-7.09368	2.13296e-11	6.44036e-10	15.4007	HLA-A
Hs_R_NGS_WTA_v1.0	Endogenous	10963	STIP1	FALSE	86	0.407583	FALSE	-0.0181306	7.76231	0.704326	7.68317	7.03859	2.81365e-11	8.31588e-10	15.21	STIP1
Hs_R_NGS_WTA_v1.0	Endogenous	6556	SLC11A1	FALSE	42	0.199052	FALSE	0.4639	7.15739	0.769793	7.03432	7.01015	3.2081e-11	9.3433e-10	15.1192	SLC11A1
Hs_R_NGS_WTA_v1.0	Endogenous	6175	RPLP0	FALSE	198	0.938389	FALSE	0.168512	8.92334	-0.513047	8.89189	-6.82717	5.9436e-11	1.67007e-09	14.4127	RPLP0
Hs_R_NGS_WTA_v1.0	Endogenous	3988	LIPA	FALSE	189	0.895735	FALSE	0.877482	8.97431	-0.655131	8.94242	-6.83683	9.27437e-11	2.51733e-09	14.0009	LIPA
Hs_R_NGS_WTA_v1.0	Endogenous	10938	EHD1	FALSE	195	0.924171	FALSE	-0.172562	8.60053	0.514979	8.56217	6.72166	1.07329e-10	2.89352e-09	13.8537	EHD1
Hs_R_NGS_WTA_v1.0	Endogenous	8362, 8363	H4C11, H4C12	FALSE	152	0.720379	FALSE	0.299051	8.22539	-0.590366	8.17383	-6.75413	1.13669e-10	3.04388e-09	13.8371	H4C12
Hs_R_NGS_WTA_v1.0	Endogenous	7431	VIM	FALSE	206	0.976303	FALSE	1.26897	9.66562	-0.659422	9.64467	-6.78369	1.26315e-10	3.35997e-09	13.6625	VIM
Hs_R_NGS_WTA_v1.0	Endogenous	6137	RPL13	FALSE	208	0.985782	FALSE	0.421241	10.2175	-0.489164	10.205	-6.67868	1.76912e-10	4.61359e-09	13.3104	RPL13
Hs_R_NGS_WTA_v1.0	Endogenous	54625	PARP14	FALSE	36	0.170616	FALSE	0.302389	7.26251	0.543786	7.15383	6.60911	2.06497e-10	5.31563e-09	13.2799	PARP14
Hs_R_NGS_WTA_v1.0	Endogenous	54209	TREM2	FALSE	177	0.838863	FALSE	0.805632	9.06063	-0.794353	9.02901	-6.67494	2.32799e-10	5.95427e-09	13.1189	TREM2
Hs_R_NGS_WTA_v1.0	Endogenous	6169	RPL38	FALSE	209	0.990521	FALSE	0.0535786	10.0524	-0.441818	10.0396	-6.57957	2.45101e-10	6.18956e-09	12.984	RPL38
Hs_R_NGS_WTA_v1.0	Endogenous	6170	RPL39	FALSE	209	0.990521	FALSE	0.299827	9.71017	-0.462137	9.69235	-6.56688	2.70719e-10	6.75105e-09	12.9026	RPL39
Hs_R_NGS_WTA_v1.0	Endogenous	2357	FPR1	FALSE	70	0.331754	FALSE	0.0787233	7.74135	0.839007	7.65331	6.61906	3.17842e-10	7.87696e-09	12.8676	FPR1
Hs_R_NGS_WTA_v1.0	Endogenous	1975	EIF4B	FALSE	203	0.962085	FALSE	-0.114078	8.96023	-0.426992	8.93173	-6.52066	3.44408e-10	8.48264e-09	12.7002	EIF4B
Hs_R_NGS_WTA_v1.0	Endogenous	1933	EEF1B2	FALSE	199	0.943128	FALSE	0.10058	8.91786	-0.453817	8.88847	-6.51616	3.53454e-10	8.63995e-09	12.6861	EEF1B2
Hs_R_NGS_WTA_v1.0	Endogenous	2289	FKBP5	FALSE	46	0.218009	FALSE	-0.287228	7.41197	0.555935	7.321	6.51534	3.55126e-10	8.63995e-09	12.7466	FKBP5
Hs_R_NGS_WTA_v1.0	Endogenous	100423062	IGLL5	FALSE	66	0.312796	FALSE	4.31662	8.31226	-2.27675	8.24139	-6.5921	3.69186e-10	8.82067e-09	12.7011	IGLL5
Hs_R_NGS_WTA_v1.0	Endogenous	968	CD68	FALSE	199	0.943128	FALSE	1.28981	9.30083	-0.524815	9.27469	-6.51849	4.90742e-10	1.13841e-08	12.3517	CD68
Hs_R_NGS_WTA_v1.0	Endogenous	85280, 83901	KRTAP9-8, KRTAP9-4	FALSE	95	0.450237	FALSE	0.203395	7.68962	0.51585	7.61666	6.43906	5.49831e-10	1.26082e-08	12.3174	KRTAP9-4
Hs_R_NGS_WTA_v1.0	Endogenous	7127	TNFAIP2	FALSE	116	0.549763	FALSE	0.255102	7.89319	-0.563991	7.83358	-6.3962	7.84727e-10	1.71096e-08	11.9812	TNFAIP2
Hs_R_NGS_WTA_v1.0	Endogenous	6201	RPS7	FALSE	208	0.985782	FALSE	-0.000879509	9.41708	-0.368304	9.39562	-6.34541	9.35817e-10	1.99674e-08	11.7074	RPS7
Hs_R_NGS_WTA_v1.0	Endogenous	6207	RPS13	FALSE	209	0.990521	FALSE	0.207381	9.7353	-0.48375	9.71994	-6.37705	9.53458e-10	2.02356e-08	11.6981	RPS13
Hs_R_NGS_WTA_v1.0	Endogenous	3108	HLA-DMA	FALSE	138	0.654028	FALSE	0.706313	8.1645	-0.650315	8.11012	-6.40044	1.04548e-09	2.1955e-08	11.6905	HLA-DMA
Hs_R_NGS_WTA_v1.0	Endogenous	3956	LGALS1	FALSE	168	0.796209	FALSE	0.654799	8.57416	-0.536037	8.53465	-6.35857	1.13878e-09	2.37892e-08	11.5723	LGALS1
Hs_R_NGS_WTA_v1.0	Endogenous	6146	RPL22	FALSE	210	0.995261	FALSE	-0.165508	9.57534	-0.361593	9.55537	-6.29552	1.23962e-09	2.57609e-08	11.4272	RPL22
Hs_R_NGS_WTA_v1.0	Endogenous	6233	RPS27A	FALSE	206	0.976303	FALSE	0.368002	9.59748	-0.491018	9.58012	-6.31338	1.39099e-09	2.86085e-08	11.3409	RPS27A
Hs_R_NGS_WTA_v1.0	Endogenous	105371312, 728841, 284565	NBPF15, LOC105371312, NBPF8	FALSE	208	0.985782	FALSE	0.0995934	9.3374	0.468969	9.31055	6.27729	1.60432e-09	3.26593e-08	11.189	NBPF15
Hs_R_NGS_WTA_v1.0	Endogenous	7045	TGFBI	FALSE	26	0.123223	FALSE	0.411841	7.22173	0.583546	7.11476	6.24765	1.77486e-09	3.57661e-08	11.2203	TGFBI
Hs_R_NGS_WTA_v1.0	Endogenous	1066, 51716, 107987423	CES1, CES1P1, LOC107987423	FALSE	23	0.109005	FALSE	0.314834	7.08599	0.653051	6.97178	6.27028	1.86705e-09	3.6988e-08	11.1937	CES1
Hs_R_NGS_WTA_v1.0	Endogenous	10998	SLC27A5	FALSE	23	0.109005	FALSE	0.234197	7.17026	0.481891	7.05921	6.15326	2.73948e-09	5.17743e-08	10.8001	SLC27A5
Hs_R_NGS_WTA_v1.0	Endogenous	341	APOC1	FALSE	200	0.947867	FALSE	2.66044	10.4839	-0.850938	10.4681	-6.21902	2.81812e-09	5.25435e-08	10.6075	APOC1
Hs_R_NGS_WTA_v1.0	Endogenous	5641	LGMN	FALSE	116	0.549763	FALSE	0.936512	8.10599	-0.658366	8.04813	-6.18547	3.36221e-09	6.21074e-08	10.5555	LGMN
Hs_R_NGS_WTA_v1.0	Endogenous	4973	OLR1	FALSE	182	0.862559	FALSE	0.324652	8.83797	-0.460454	8.80295	-6.1101	3.56846e-09	6.50144e-08	10.4417	OLR1
Hs_R_NGS_WTA_v1.0	Endogenous	7805	LAPTM5	FALSE	203	0.962085	FALSE	0.948946	9.70323	-0.458368	9.68364	-6.12934	3.69944e-09	6.70386e-08	10.3741	LAPTM5
Hs_R_NGS_WTA_v1.0	Endogenous	3646	EIF3E	FALSE	146	0.691943	FALSE	-0.0359265	8.12263	-0.43995	8.06979	-6.09809	3.71317e-09	6.70386e-08	10.4468	EIF3E
Hs_R_NGS_WTA_v1.0	Endogenous	1508	CTSB	FALSE	206	0.976303	FALSE	1.22003	10.2337	-0.546738	10.218	-6.16045	3.83677e-09	6.8649e-08	10.3217	CTSB
Hs_R_NGS_WTA_v1.0	Endogenous	6876	TAGLN	FALSE	25	0.118483	FALSE	0.327949	7.10233	0.690413	6.97964	6.15075	3.88608e-09	6.92208e-08	10.4959	TAGLN
Hs_R_NGS_WTA_v1.0	Endogenous	6124	RPL4	FALSE	206	0.976303	FALSE	0.162431	9.23338	-0.412784	9.20991	-6.0707	4.3151e-09	7.58469e-08	10.2429	RPL4
Hs_R_NGS_WTA_v1.0	Endogenous	2876	GPX1	FALSE	208	0.985782	FALSE	0.63614	9.81574	-0.471798	9.7992	-6.02867	6.96235e-09	1.19226e-07	9.76291	GPX1
Hs_R_NGS_WTA_v1.0	Endogenous	6205	RPS11	FALSE	210	0.995261	FALSE	0.230752	10.0513	-0.402082	10.0368	-5.91457	1.01333e-08	1.67767e-07	9.37036	RPS11
Hs_R_NGS_WTA_v1.0	Endogenous	51372	TMA7	FALSE	211	1	FALSE	-0.755335	10.4435	-0.284704	10.4321	-5.88656	1.17002e-08	1.91326e-07	9.21273	TMA7
Hs_R_NGS_WTA_v1.0	Endogenous	6217	RPS16	FALSE	210	0.995261	FALSE	0.122772	10.0832	-0.369164	10.0693	-5.84946	1.42663e-08	2.31663e-07	9.03846	RPS16
Hs_R_NGS_WTA_v1.0	Endogenous	3111	HLA-DOA	FALSE	68	0.322275	FALSE	-0.0743638	7.6101	-0.471937	7.53694	-5.8375	1.52056e-08	2.45629e-07	9.13422	HLA-DOA
Hs_R_NGS_WTA_v1.0	Endogenous	5054	SERPINE1	FALSE	40	0.189573	FALSE	0.82791	7.18562	0.675044	7.07528	5.83151	2.13849e-08	3.38595e-07	8.82875	SERPINE1
Hs_R_NGS_WTA_v1.0	Endogenous	6138	RPL15	FALSE	210	0.995261	FALSE	-0.00339281	9.83505	-0.342615	9.8194	-5.74627	2.46472e-08	3.85656e-07	8.52114	RPL15
Hs_R_NGS_WTA_v1.0	Endogenous	11224	RPL35	FALSE	205	0.971564	FALSE	0.108936	9.04698	-0.39868	9.0184	-5.66879	3.69869e-08	5.50664e-07	8.17101	RPL35
Hs_R_NGS_WTA_v1.0	Endogenous	6230	RPS25	FALSE	210	0.995261	FALSE	0.138877	10.2056	-0.349269	10.1936	-5.66749	3.72381e-08	5.52343e-07	8.10557	RPS25
Hs_R_NGS_WTA_v1.0	Endogenous	567	B2M	FALSE	209	0.990521	FALSE	1.06589	10.4009	-0.503434	10.3893	-5.69047	4.39048e-08	6.41685e-07	7.95409	B2M
Hs_R_NGS_WTA_v1.0	Endogenous	6142	RPL18A	FALSE	209	0.990521	FALSE	0.108737	9.75382	-0.385287	9.7374	-5.63192	4.48025e-08	6.47688e-07	7.94597	RPL18A
Hs_R_NGS_WTA_v1.0	Endogenous	10261	IGSF6	FALSE	101	0.478673	FALSE	0.342263	7.8702	-0.495617	7.8068	-5.57015	7.05483e-08	9.77388e-07	7.63181	IGSF6
Hs_R_NGS_WTA_v1.0	Endogenous	56902	PNO1	FALSE	186	0.881517	FALSE	-0.157638	8.54427	0.461533	8.50192	5.4887	1.09651e-07	1.45836e-06	7.15823	PNO1
Hs_R_NGS_WTA_v1.0	Endogenous	2498, 2495	FTH1P3, FTH1	FALSE	211	1	FALSE	0.0821955	12.6031	-0.4942	12.6003	-5.48683	1.21472e-07	1.5839e-06	6.93324	FTH1
Hs_R_NGS_WTA_v1.0	Endogenous	7381	UQCRB	FALSE	201	0.952607	FALSE	-0.390982	8.86209	-0.34963	8.8312	-5.43114	1.25219e-07	1.6245e-06	7.01494	UQCRB
Hs_R_NGS_WTA_v1.0	Endogenous	9332	CD163	FALSE	80	0.379147	FALSE	1.25495	7.81562	0.776405	7.72757	5.47512	1.28719e-07	1.65668e-06	7.02978	CD163
Hs_R_NGS_WTA_v1.0	Endogenous	3039	HBA1	FALSE	58	0.274882	FALSE	0.155966	7.51147	0.498867	7.42569	5.4437	1.31771e-07	1.68515e-06	7.05355	HBA1
Hs_R_NGS_WTA_v1.0	Endogenous	153571	C5orf38	FALSE	68	0.322275	FALSE	0.313615	7.57899	0.45711	7.49655	5.42074	1.36061e-07	1.72005e-06	6.99875	C5orf38
Hs_R_NGS_WTA_v1.0	Endogenous	4046	LSP1	FALSE	82	0.388626	FALSE	0.419035	7.69429	-0.509652	7.62298	-5.43921	1.37087e-07	1.72005e-06	7.02232	LSP1
Hs_R_NGS_WTA_v1.0	Endogenous	3304	HSPA1B	FALSE	90	0.42654	FALSE	0.387522	8.0639	1.25445	7.97925	5.4611	1.37894e-07	1.72027e-06	6.97946	HSPA1B
Hs_R_NGS_WTA_v1.0	Endogenous	9601	PDIA4	FALSE	70	0.331754	FALSE	0.163078	7.6491	0.406927	7.5707	5.40499	1.42862e-07	1.76477e-06	6.95125	PDIA4
Hs_R_NGS_WTA_v1.0	Endogenous	366	AQP9	FALSE	26	0.123223	FALSE	0.37725	7.01306	0.660454	6.88099	5.43535	1.55686e-07	1.89027e-06	6.95721	AQP9
Hs_R_NGS_WTA_v1.0	Endogenous	27101	CACYBP	FALSE	44	0.208531	FALSE	0.287199	7.2515	0.630641	7.13259	5.40208	1.83207e-07	2.17559e-06	6.77844	CACYBP
Hs_R_NGS_WTA_v1.0	Endogenous	3301	DNAJA1	FALSE	79	0.374408	FALSE	-0.190493	7.77392	0.578985	7.69652	5.37879	2.05341e-07	2.39564e-06	6.61633	DNAJA1
Hs_R_NGS_WTA_v1.0	Endogenous	29997	NOP53	FALSE	182	0.862559	FALSE	-0.0511454	8.47128	-0.336817	8.43314	-5.27356	2.75114e-07	3.12374e-06	6.27206	NOP53
Hs_R_NGS_WTA_v1.0	Endogenous	10409	BASP1	FALSE	210	0.995261	FALSE	0.0963258	9.57897	0.422238	9.55614	5.27005	3.33839e-07	3.71036e-06	6.02368	BASP1
Hs_R_NGS_WTA_v1.0	Endogenous	10097	ACTR2	FALSE	201	0.952607	FALSE	-0.129262	8.88564	-0.305344	8.85398	-5.23109	3.3911e-07	3.75467e-06	6.05149	ACTR2
Hs_R_NGS_WTA_v1.0	Endogenous	3308	HSPA4	FALSE	47	0.222749	FALSE	-0.223675	7.46419	0.481176	7.37653	5.24127	3.48851e-07	3.83448e-06	6.13043	HSPA4
Hs_R_NGS_WTA_v1.0	Endogenous	6748	SSR4	FALSE	137	0.649289	FALSE	0.12392	8.03111	-0.397689	7.97606	-5.21363	3.69427e-07	4.00803e-06	6.02695	SSR4
Hs_R_NGS_WTA_v1.0	Endogenous	3501	IGHG2	FALSE	149	0.706161	FALSE	7.19659	9.96319	-1.83831	9.93037	-5.20718	4.70018e-07	4.97446e-06	5.706	IGHG2
Hs_R_NGS_WTA_v1.0	Endogenous	11337	GABARAP	FALSE	186	0.881517	FALSE	-0.24292	8.56463	-0.336379	8.52451	-5.10859	6.15544e-07	6.34631e-06	5.5015	GABARAP
Hs_R_NGS_WTA_v1.0	Endogenous	2879	GPX4	FALSE	175	0.829384	FALSE	-0.264189	8.42555	-0.335206	8.38208	-5.08118	7.02326e-07	7.11239e-06	5.38177	GPX4
Hs_R_NGS_WTA_v1.0	Endogenous	7077	TIMP2	FALSE	118	0.559242	FALSE	0.377806	8.01269	-0.481805	7.95216	-5.10463	7.27911e-07	7.31078e-06	5.40031	TIMP2
Hs_R_NGS_WTA_v1.0	Endogenous	4478	MSN	FALSE	200	0.947867	FALSE	0.038364	8.74013	-0.340289	8.70566	-5.06607	7.55143e-07	7.49507e-06	5.28767	MSN
Hs_R_NGS_WTA_v1.0	Endogenous	6277	S100A6	FALSE	190	0.900474	FALSE	0.608611	8.89585	-0.465872	8.86178	-5.07295	8.75553e-07	8.4383e-06	5.14758	S100A6
Hs_R_NGS_WTA_v1.0	Endogenous	128346	C1orf162	FALSE	49	0.232227	FALSE	0.250143	7.47185	0.413442	7.38249	5.0255	9.16651e-07	8.78074e-06	5.19853	C1orf162
Hs_R_NGS_WTA_v1.0	Endogenous	56833	SLAMF8	FALSE	18	0.0853081	FALSE	0.0749073	7.08564	0.416122	6.97343	4.9989	1.04024e-06	9.8122e-06	5.1222	SLAMF8
Hs_R_NGS_WTA_v1.0	Endogenous	2268	FGR	FALSE	30	0.14218	FALSE	0.0845082	7.29265	0.417869	7.19569	4.96554	1.2181e-06	1.13028e-05	4.9471	FGR
Hs_R_NGS_WTA_v1.0	Endogenous	811	CALR	FALSE	209	0.990521	FALSE	-1.07061	9.49168	-0.294957	9.47229	-4.96259	1.23518e-06	1.14082e-05	4.77801	CALR
Hs_R_NGS_WTA_v1.0	Endogenous	3503	IGHG4	FALSE	154	0.729858	FALSE	7.83232	10.0858	-1.80846	10.0466	-4.99905	1.24536e-06	1.14757e-05	4.75193	IGHG4
Hs_R_NGS_WTA_v1.0	Endogenous	79778	MICALL2	FALSE	137	0.649289	FALSE	0.145988	8.23067	-0.500955	8.17889	-4.96397	1.44939e-06	1.31733e-05	4.73577	MICALL2
Hs_R_NGS_WTA_v1.0	Endogenous	3320	HSP90AA1	FALSE	203	0.962085	FALSE	-0.268841	9.29732	0.753621	9.26769	4.94965	1.56294e-06	1.40138e-05	4.56816	HSP90AA1
Hs_R_NGS_WTA_v1.0	Endogenous	9246	UBE2L6	FALSE	15	0.07109	FALSE	0.703751	6.72782	0.505501	6.57112	4.89784	1.68908e-06	1.51108e-05	4.71987	UBE2L6
Hs_R_NGS_WTA_v1.0	Endogenous	10114	HIPK3	FALSE	25	0.118483	FALSE	-0.194868	7.21992	0.351901	7.11552	4.89366	1.70683e-06	1.52354e-05	4.63166	HIPK3
Hs_R_NGS_WTA_v1.0	Endogenous	975	CD81	FALSE	193	0.914692	FALSE	0.579197	8.94603	-0.426273	8.91438	-4.90433	1.86419e-06	1.63475e-05	4.43097	CD81
Hs_R_NGS_WTA_v1.0	Endogenous	6210	RPS15A	FALSE	189	0.895735	FALSE	0.135217	8.73684	-0.403761	8.70124	-4.88999	1.9106e-06	1.66965e-05	4.41028	RPS15A
Hs_R_NGS_WTA_v1.0	Endogenous	1476	CSTB	FALSE	187	0.886256	FALSE	0.396248	8.65466	-0.320366	8.61783	-4.85592	2.03459e-06	1.74581e-05	4.33756	CSTB
Hs_R_NGS_WTA_v1.0	Endogenous	4082	MARCKS	FALSE	174	0.824645	FALSE	-0.177066	8.54109	-0.40024	8.49948	-4.87093	2.05234e-06	1.75726e-05	4.34985	MARCKS
Hs_R_NGS_WTA_v1.0	Endogenous	63027	SLC22A23	FALSE	47	0.222749	FALSE	0.0751791	7.45084	0.403804	7.36289	4.84413	2.14885e-06	1.82037e-05	4.38403	SLC22A23
Hs_R_NGS_WTA_v1.0	Endogenous	3500	IGHG1	FALSE	145	0.687204	FALSE	7.26249	9.6398	-1.74855	9.60053	-4.86887	2.25802e-06	1.89674e-05	4.20433	IGHG1
Hs_R_NGS_WTA_v1.0	Endogenous	79101	TAF1D	FALSE	46	0.218009	FALSE	-0.0634805	7.44104	0.389637	7.35479	4.80878	2.52985e-06	2.09421e-05	4.2389	TAF1D
Hs_R_NGS_WTA_v1.0	Endogenous	9045	RPL14	FALSE	209	0.990521	FALSE	0.43765	9.68457	-0.331586	9.66722	-4.80209	2.60965e-06	2.13809e-05	4.04023	RPL14
Hs_R_NGS_WTA_v1.0	Endogenous	1936	EEF1D	FALSE	207	0.981043	FALSE	-0.51064	9.00622	-0.286471	8.97873	-4.79419	2.70551e-06	2.20756e-05	4.0535	EEF1D
Hs_R_NGS_WTA_v1.0	Endogenous	7311	UBA52	FALSE	192	0.909953	FALSE	0.410662	8.75542	-0.34104	8.72037	-4.76866	3.04142e-06	2.4417e-05	3.94982	UBA52
Hs_R_NGS_WTA_v1.0	Endogenous	951	CD37	FALSE	98	0.464455	FALSE	0.350925	7.80711	-0.382399	7.74011	-4.76743	3.05864e-06	2.4506e-05	4.02203	CD37
Hs_R_NGS_WTA_v1.0	Endogenous	5265	SERPINA1	FALSE	123	0.582938	FALSE	0.181339	8.11499	0.360345	8.05621	4.72587	3.69666e-06	2.89253e-05	3.79763	SERPINA1
Hs_R_NGS_WTA_v1.0	Endogenous	8665	EIF3F	FALSE	148	0.701422	FALSE	-0.146756	8.09991	-0.343542	8.04837	-4.72131	3.77393e-06	2.92957e-05	3.8012	EIF3F
Hs_R_NGS_WTA_v1.0	Endogenous	4035	LRP1	FALSE	174	0.824645	FALSE	0.623073	8.52201	-0.363236	8.48017	-4.67736	4.68753e-06	3.52891e-05	3.55669	LRP1
Hs_R_NGS_WTA_v1.0	Endogenous	7097	TLR2	FALSE	32	0.151659	FALSE	0.235845	7.28036	0.419001	7.17832	4.64417	5.34501e-06	3.91313e-05	3.55719	TLR2
Hs_R_NGS_WTA_v1.0	Endogenous	7920	ABHD16A	FALSE	202	0.957346	FALSE	-0.287391	9.26844	-0.379555	9.24362	-4.66151	5.4053e-06	3.93561e-05	3.39682	ABHD16A
Hs_R_NGS_WTA_v1.0	Endogenous	1974	EIF4A2	FALSE	211	1	FALSE	-1.02863	10.0228	0.290242	10.0096	4.62815	5.7424e-06	4.14325e-05	3.27647	EIF4A2
Hs_R_NGS_WTA_v1.0	Endogenous	6135	RPL11	FALSE	203	0.962085	FALSE	0.185257	9.13331	-0.367936	9.10704	-4.63373	6.0157e-06	4.33261e-05	3.29132	RPL11
Hs_R_NGS_WTA_v1.0	Endogenous	4666	NACA	FALSE	204	0.966825	FALSE	-0.0166454	9.04817	-0.318197	9.01999	-4.60056	6.49427e-06	4.63544e-05	3.21978	NACA
Hs_R_NGS_WTA_v1.0	Endogenous	483	ATP1B3	FALSE	116	0.549763	FALSE	-0.0713519	7.91701	0.426202	7.85051	4.61231	6.83963e-06	4.85589e-05	3.24664	ATP1B3
Hs_R_NGS_WTA_v1.0	Endogenous	5878	RAB5C	FALSE	195	0.924171	FALSE	-0.425507	8.7531	-0.286978	8.71838	-4.58114	7.07951e-06	5.00304e-05	3.15551	RAB5C
Hs_R_NGS_WTA_v1.0	Endogenous	4074	M6PR	FALSE	159	0.753555	FALSE	0.136203	8.36351	-0.304674	8.31658	-4.56118	7.73358e-06	5.40516e-05	3.09782	M6PR
Hs_R_NGS_WTA_v1.0	Endogenous	162387	MFSD6L	FALSE	122	0.578199	FALSE	0.296269	8.04624	0.343708	7.98615	4.56108	7.73721e-06	5.40516e-05	3.10279	MFSD6L
Hs_R_NGS_WTA_v1.0	Endogenous	50515	CHST11	FALSE	14	0.0663507	FALSE	0.363809	7.01311	0.41081	6.88842	4.56074	7.74875e-06	5.40516e-05	3.23359	CHST11
Hs_R_NGS_WTA_v1.0	Endogenous	3303	HSPA1A	FALSE	157	0.744076	FALSE	0.28429	8.86332	1.02377	8.81773	4.5886	7.82104e-06	5.43658e-05	3.05353	HSPA1A
Hs_R_NGS_WTA_v1.0	Endogenous	3502	IGHG3	FALSE	146	0.691943	FALSE	6.96183	9.47676	-1.55235	9.42659	-4.56181	8.7826e-06	6.01644e-05	2.90984	IGHG3
Hs_R_NGS_WTA_v1.0	Endogenous	10588, 100528021	MTHFS, ST20-MTHFS	FALSE	11	0.0521327	FALSE	0.333927	7.11813	0.398515	7.01081	4.4983	1.01963e-05	6.86059e-05	2.96907	MTHFS
Hs_R_NGS_WTA_v1.0	Endogenous	387	RHOA	FALSE	203	0.962085	FALSE	-0.426059	8.88726	-0.275462	8.85633	-4.4648	1.18001e-05	7.70581e-05	2.66139	RHOA
Hs_R_NGS_WTA_v1.0	Endogenous	3514	IGKC	FALSE	150	0.7109	FALSE	7.61772	9.94576	-1.68504	9.90938	-4.49161	1.18718e-05	7.73992e-05	2.59934	IGKC
Hs_R_NGS_WTA_v1.0	Endogenous	1522	CTSZ	FALSE	188	0.890995	FALSE	1.72387	9.28079	-0.534651	9.25216	-4.45026	1.4155e-05	8.97912e-05	2.44477	CTSZ
Hs_R_NGS_WTA_v1.0	Endogenous	51255	RNF181	FALSE	190	0.900474	FALSE	-0.0438359	8.67704	-0.342849	8.64223	-4.42003	1.45959e-05	9.21481e-05	2.47281	RNF181
Hs_R_NGS_WTA_v1.0	Endogenous	2923	PDIA3	FALSE	135	0.63981	FALSE	-0.347923	7.98695	0.300155	7.92759	4.40881	1.50337e-05	9.47624e-05	2.48854	PDIA3
Hs_R_NGS_WTA_v1.0	Endogenous	11326	VSIG4	FALSE	34	0.161137	FALSE	1.09933	7.08465	0.59295	6.94512	4.37253	1.96379e-05	0.000119809	2.33991	VSIG4
Hs_R_NGS_WTA_v1.0	Endogenous	3508	IGHMBP2	FALSE	131	0.620853	FALSE	-0.261557	8.00677	-0.307938	7.95219	-4.33604	2.05228e-05	0.000124258	2.2036	IGHMBP2
Hs_R_NGS_WTA_v1.0	Endogenous	427	ASAH1	FALSE	192	0.909953	FALSE	1.67447	9.29495	-0.400862	9.26831	-4.35424	2.11658e-05	0.000127861	2.06675	ASAH1
Hs_R_NGS_WTA_v1.0	Endogenous	4282	MIF	FALSE	120	0.56872	FALSE	-0.611726	7.95317	0.289541	7.89023	4.32247	2.17395e-05	0.000130823	2.13822	MIF
Hs_R_NGS_WTA_v1.0	Endogenous	8987	STBD1	FALSE	164	0.777251	FALSE	-0.335728	8.37169	0.29954	8.32337	4.28184	2.58084e-05	0.000150779	1.9421	STBD1
Hs_R_NGS_WTA_v1.0	Endogenous	822	CAPG	FALSE	94	0.445498	FALSE	0.429799	7.82048	-0.380308	7.75138	-4.28207	2.71323e-05	0.000157581	1.95256	CAPG
Hs_R_NGS_WTA_v1.0	Endogenous	123	PLIN2	FALSE	17	0.0805687	FALSE	0.514167	6.90688	0.40233	6.77314	4.26068	2.82055e-05	0.000162865	2.02372	PLIN2
Hs_R_NGS_WTA_v1.0	Endogenous	2903	GRIN2A	FALSE	44	0.208531	FALSE	0.00956982	7.41526	0.328172	7.32685	4.24941	2.95691e-05	0.000169512	1.9019	GRIN2A
Hs_R_NGS_WTA_v1.0	Endogenous	10808	HSPH1	FALSE	42	0.199052	FALSE	0.534628	7.3397	0.561738	7.23539	4.25245	3.22921e-05	0.00018354	1.84996	HSPH1
Hs_R_NGS_WTA_v1.0	Endogenous	7305	TYROBP	FALSE	194	0.919431	FALSE	0.871587	8.99886	-0.307579	8.9674	-4.22641	3.27542e-05	0.000184589	1.66611	TYROBP
Hs_R_NGS_WTA_v1.0	Endogenous	23005	MAPKBP1	FALSE	208	0.985782	FALSE	0.0966835	9.39147	0.357633	9.36653	4.23316	3.44482e-05	0.000192505	1.62017	MAPKBP1
Hs_R_NGS_WTA_v1.0	Endogenous	84033	OBSCN	FALSE	83	0.393365	FALSE	0.00445388	7.70611	0.31087	7.62927	4.21184	3.45806e-05	0.000192974	1.71734	OBSCN
Hs_R_NGS_WTA_v1.0	Endogenous	1054	CEBPG	FALSE	60	0.28436	FALSE	-0.129786	7.54785	0.315196	7.46925	4.19664	3.68307e-05	0.000204672	1.68656	CEBPG
Hs_R_NGS_WTA_v1.0	Endogenous	1647	GADD45A	FALSE	88	0.417062	FALSE	-0.109651	7.84355	0.549277	7.77364	4.21481	3.76609e-05	0.000208994	1.64402	GADD45A
Hs_R_NGS_WTA_v1.0	Endogenous	2288	FKBP4	FALSE	73	0.345972	FALSE	0.178689	7.68224	0.50449	7.59965	4.18617	4.23012e-05	0.000229923	1.55688	FKBP4
Hs_R_NGS_WTA_v1.0	Endogenous	5901	RAN	FALSE	38	0.180095	FALSE	0.0501505	7.25248	0.311438	7.14743	4.14644	4.52958e-05	0.000243244	1.52701	RAN
Hs_R_NGS_WTA_v1.0	Endogenous	2741	GLRA1	FALSE	154	0.729858	FALSE	-0.0111803	8.24672	-0.346187	8.1984	-4.1457	4.66315e-05	0.000248411	1.41944	GLRA1
Hs_R_NGS_WTA_v1.0	Endogenous	53827	FXYD5	FALSE	126	0.597156	FALSE	0.840538	8.06475	-0.350061	8.00373	-4.14923	4.68759e-05	0.00024938	1.39566	FXYD5
Hs_R_NGS_WTA_v1.0	Endogenous	6281	S100A10	FALSE	136	0.64455	FALSE	0.528004	8.14809	-0.411406	8.09744	-4.15881	4.70369e-05	0.000249903	1.41012	S100A10
Hs_R_NGS_WTA_v1.0	Endogenous	10424	PGRMC2	FALSE	166	0.78673	FALSE	-0.278993	8.3648	-0.297032	8.32017	-4.10296	5.41017e-05	0.000280593	1.25425	PGRMC2
Hs_R_NGS_WTA_v1.0	Endogenous	5360	PLTP	FALSE	116	0.549763	FALSE	0.508524	8.03774	-0.437775	7.97744	-4.12428	5.42199e-05	0.000280593	1.29009	PLTP
Hs_R_NGS_WTA_v1.0	Endogenous	643311	CT47B1	FALSE	128	0.606635	FALSE	0.146903	8.05383	0.390176	7.99247	4.10621	5.77728e-05	0.000295909	1.21521	CT47B1
Hs_R_NGS_WTA_v1.0	Endogenous	5033	P4HA1	FALSE	70	0.331754	FALSE	-0.00620266	7.6344	0.392926	7.55327	4.10231	5.80749e-05	0.000296316	1.24998	P4HA1
Hs_R_NGS_WTA_v1.0	Endogenous	6950	TCP1	FALSE	32	0.151659	FALSE	0.0851136	7.31917	0.335284	7.22429	4.07569	6.04298e-05	0.000305983	1.25178	TCP1
Hs_R_NGS_WTA_v1.0	Endogenous	3958	LGALS3	FALSE	72	0.341232	FALSE	1.05647	7.60652	-0.388382	7.52992	-4.08704	6.19824e-05	0.00031305	1.17233	LGALS3
Hs_R_NGS_WTA_v1.0	Endogenous	3109	HLA-DMB	FALSE	184	0.872038	FALSE	-0.0757945	8.43428	-0.299543	8.39194	-4.0468	6.79037e-05	0.000338613	1.03375	HLA-DMB
Hs_R_NGS_WTA_v1.0	Endogenous	231	AKR1B1	FALSE	168	0.796209	FALSE	0.609914	8.43857	-0.292681	8.3973	-4.02725	7.34498e-05	0.00036003	0.954328	AKR1B1
Hs_R_NGS_WTA_v1.0	Endogenous	4869	NPM1	FALSE	193	0.914692	FALSE	0.0648408	8.70986	-0.263843	8.67361	-4.02224	7.49401e-05	0.000365944	0.912792	NPM1
Hs_R_NGS_WTA_v1.0	Endogenous	284996	RNF149	FALSE	64	0.303318	FALSE	-0.149262	7.5873	0.316883	7.50856	4.02196	7.50232e-05	0.000365944	1.01107	RNF149
Hs_R_NGS_WTA_v1.0	Endogenous	51816	ADA2	FALSE	81	0.383886	FALSE	0.149703	7.69107	-0.311224	7.6161	-4.00478	8.03574e-05	0.000387698	0.941094	ADA2
Hs_R_NGS_WTA_v1.0	Endogenous	10457	GPNMB	FALSE	184	0.872038	FALSE	3.54988	9.9345	-0.623178	9.90973	-4.02428	8.07323e-05	0.000389036	0.744631	GPNMB
Hs_R_NGS_WTA_v1.0	Endogenous	283	ANG	FALSE	52	0.246445	FALSE	-0.153944	7.45995	0.343927	7.37357	3.92163	0.000112128	0.000513671	0.659294	ANG
Hs_R_NGS_WTA_v1.0	Endogenous	9913	SUPT7L	FALSE	211	1	FALSE	-0.34086	14.7782	0.470732	14.7776	3.93459	0.000114532	0.000520598	0.386788	SUPT7L
Hs_R_NGS_WTA_v1.0	Endogenous	284406	ZFP82	FALSE	148	0.701422	FALSE	0.179079	8.24168	0.313937	8.1893	3.8786	0.000134522	0.000597709	0.402704	ZFP82
Hs_R_NGS_WTA_v1.0	Endogenous	2359	FPR3	FALSE	12	0.056872	FALSE	0.467229	6.86404	0.360279	6.72423	3.8698	0.00013673	0.000605054	0.568407	FPR3
Hs_R_NGS_WTA_v1.0	Endogenous	3326	HSP90AB1	FALSE	201	0.952607	FALSE	-0.0430688	9.27716	0.440468	9.24874	3.8859	0.00013813	0.00061034	0.298657	HSP90AB1
Hs_R_NGS_WTA_v1.0	Endogenous	3119	HLA-DQB1	FALSE	135	0.63981	FALSE	0.817708	8.26092	-0.513119	8.20425	-3.85396	0.000156038	0.000677466	0.266009	HLA-DQB1
Hs_R_NGS_WTA_v1.0	Endogenous	5204	PFDN5	FALSE	194	0.919431	FALSE	-0.0438436	8.69095	-0.233583	8.65476	-3.82775	0.000160875	0.000691692	0.196463	PFDN5
Hs_R_NGS_WTA_v1.0	Endogenous	162989	DEDD2	FALSE	52	0.246445	FALSE	0.266268	7.47214	0.382402	7.3821	3.83774	0.00016402	0.000703698	0.292986	DEDD2
Hs_R_NGS_WTA_v1.0	Endogenous	50854	SNHG32	FALSE	112	0.530806	FALSE	0.00468373	7.87079	-0.264476	7.81119	-3.818	0.000167023	0.000715046	0.237205	SNHG32
Hs_R_NGS_WTA_v1.0	Endogenous	6038	RNASE4	FALSE	44	0.208531	FALSE	0.381057	7.3818	0.449736	7.28566	3.8315	0.000169859	0.00072408	0.27555	RNASE4
Hs_R_NGS_WTA_v1.0	Endogenous	3512	JCHAIN	FALSE	62	0.293839	FALSE	1.73941	7.34357	-0.586785	7.24512	-3.80382	0.000188665	0.000792395	0.220455	JCHAIN
Hs_R_NGS_WTA_v1.0	Endogenous	55614	KIF16B	FALSE	12	0.056872	FALSE	-0.0343145	7.09606	0.312257	6.98382	3.77612	0.00019605	0.000819956	0.19491	KIF16B
Hs_R_NGS_WTA_v1.0	Endogenous	51386	EIF3L	FALSE	140	0.663507	FALSE	-0.276977	8.05602	-0.26808	8.00284	-3.75875	0.000209432	0.000861478	0.0133684	EIF3L
Hs_R_NGS_WTA_v1.0	Endogenous	50486	G0S2	FALSE	17	0.0805687	FALSE	0.399819	7.0571	0.412112	6.93653	3.7607	0.000219704	0.000897825	0.0884061	G0S2
Hs_R_NGS_WTA_v1.0	Endogenous	6039	RNASE6	FALSE	44	0.208531	FALSE	0.31313	7.44693	0.359701	7.35702	3.75432	0.000221799	0.000904887	0.0205774	RNASE6
Hs_R_NGS_WTA_v1.0	Endogenous	334	APLP2	FALSE	172	0.815166	FALSE	0.511027	8.54096	-0.280833	8.4987	-3.74039	0.000224519	0.000915049	-0.103877	APLP2
Hs_R_NGS_WTA_v1.0	Endogenous	84034	EMILIN2	FALSE	29	0.137441	FALSE	0.952602	7.05336	0.34531	6.9282	3.71265	0.000254638	0.00101702	-0.0918611	EMILIN2
Hs_R_NGS_WTA_v1.0	Endogenous	25946	ZNF385A	FALSE	101	0.478673	FALSE	-0.222546	7.86265	-0.276798	7.79927	-3.68838	0.000273011	0.0010796	-0.209825	ZNF385A
Hs_R_NGS_WTA_v1.0	Endogenous	7392	USF2	FALSE	134	0.635071	FALSE	-0.250374	8.1194	-0.242936	8.06625	-3.677	0.000284865	0.00111981	-0.280678	USF2
Hs_R_NGS_WTA_v1.0	Endogenous	7873	MANF	FALSE	36	0.170616	FALSE	0.000191451	7.38379	0.292871	7.29005	3.66611	0.000296663	0.00116048	-0.232735	MANF
Hs_R_NGS_WTA_v1.0	Endogenous	51296	SLC15A3	FALSE	93	0.440758	FALSE	-0.0291799	7.83569	-0.289364	7.77036	-3.64756	0.000317822	0.00123357	-0.351636	SLC15A3
Hs_R_NGS_WTA_v1.0	Endogenous	51548	SIRT6	FALSE	120	0.56872	FALSE	0.10257	8.04752	0.326137	7.98872	3.62824	0.000354787	0.00134948	-0.477779	SIRT6
Hs_R_NGS_WTA_v1.0	Endogenous	23030	KDM4B	FALSE	79	0.374408	FALSE	0.063503	7.6701	-0.301918	7.59554	-3.60716	0.000368912	0.0013939	-0.466429	KDM4B
Hs_R_NGS_WTA_v1.0	Endogenous	440026	TMEM41B	FALSE	178	0.843602	FALSE	0.151694	8.603	0.317676	8.55954	3.59974	0.00039639	0.00147937	-0.6232	TMEM41B
Hs_R_NGS_WTA_v1.0	Endogenous	27044	SND1	FALSE	91	0.43128	FALSE	-0.224021	7.72728	0.268748	7.65763	3.57403	0.000416477	0.00153723	-0.59905	SND1
Hs_R_NGS_WTA_v1.0	Endogenous	79168, 23547	LILRA6, LILRA4	FALSE	34	0.161137	FALSE	0.0580603	7.30344	0.297197	7.2089	3.57328	0.00041761	0.00153908	-0.545388	LILRA6
Hs_R_NGS_WTA_v1.0	Endogenous	597	BCL2A1	FALSE	33	0.156398	FALSE	0.476473	7.15735	0.316906	7.04737	3.55284	0.000450355	0.00164488	-0.615197	BCL2A1
Hs_R_NGS_WTA_v1.0	Endogenous	3309	HSPA5	FALSE	58	0.274882	FALSE	0.269054	7.52615	0.282447	7.43858	3.53263	0.000484004	0.00173511	-0.711167	HSPA5
Hs_R_NGS_WTA_v1.0	Endogenous	400916	CHCHD10	FALSE	103	0.488152	FALSE	0.0790133	7.8476	-0.280768	7.78284	-3.52884	0.000490684	0.00175586	-0.746956	CHCHD10
Hs_R_NGS_WTA_v1.0	Endogenous	79031	PDCL3	FALSE	113	0.535545	FALSE	-0.212024	7.91392	0.231625	7.85002	3.48321	0.00057807	0.00200217	-0.931905	PDCL3
Hs_R_NGS_WTA_v1.0	Endogenous	28959	TMEM176B	FALSE	86	0.407583	FALSE	-0.198022	7.71574	0.267348	7.64391	3.45417	0.000641055	0.00218616	-0.995351	TMEM176B
Hs_R_NGS_WTA_v1.0	Endogenous	1757	SARDH	FALSE	177	0.838863	FALSE	0.117185	8.54625	0.251689	8.50295	3.45077	0.000648828	0.00221078	-1.09326	SARDH
Hs_R_NGS_WTA_v1.0	Endogenous	1968, 255308	EIF2S3B, EIF2S3	FALSE	113	0.535545	FALSE	0.292168	7.8929	-0.269365	7.83252	-3.43872	0.00067711	0.00228374	-1.06206	EIF2S3B
Hs_R_NGS_WTA_v1.0	Endogenous	23646	PLD3	FALSE	119	0.563981	FALSE	1.13589	8.1553	-0.322941	8.09566	-3.44222	0.000698137	0.00234673	-1.13464	PLD3
Hs_R_NGS_WTA_v1.0	Endogenous	7086	TKT	FALSE	52	0.246445	FALSE	0.107097	7.42087	0.300183	7.32857	3.42085	0.000723517	0.00242387	-1.07391	TKT
Hs_R_NGS_WTA_v1.0	Endogenous	5216	PFN1	FALSE	154	0.729858	FALSE	0.25797	8.30675	-0.246195	8.2543	-3.41409	0.000738554	0.0024701	-1.19146	PFN1
Hs_R_NGS_WTA_v1.0	Endogenous	684	BST2	FALSE	71	0.336493	FALSE	0.647895	7.50511	0.324869	7.40806	3.41525	0.000763201	0.00253737	-1.16665	BST2
Hs_R_NGS_WTA_v1.0	Endogenous	23548	TTC33	FALSE	178	0.843602	FALSE	-0.187404	8.50474	0.259173	8.46206	3.40507	0.000763755	0.00253737	-1.23906	TTC33
Hs_R_NGS_WTA_v1.0	Endogenous	3778	KCNMA1	FALSE	36	0.170616	FALSE	-0.0712142	7.39991	0.277405	7.30974	3.39567	0.000787869	0.00260409	-1.1469	KCNMA1
Hs_R_NGS_WTA_v1.0	Endogenous	9208	LRRFIP1	FALSE	11	0.0521327	FALSE	0.133154	7.06649	0.278715	6.9549	3.35774	0.000899259	0.00291474	-1.2162	LRRFIP1
Hs_R_NGS_WTA_v1.0	Endogenous	3507	IGHM	FALSE	13	0.0616114	FALSE	0.940375	6.95681	-0.638895	6.82783	-3.36203	0.000925115	0.00297678	-1.17983	IGHM
Hs_R_NGS_WTA_v1.0	Endogenous	348	APOE	FALSE	211	1	FALSE	1.01775	10.5017	-0.299456	10.4894	-3.34791	0.000970753	0.00309369	-1.58793	APOE
Hs_R_NGS_WTA_v1.0	Endogenous	6483	ST3GAL2	FALSE	158	0.748815	FALSE	0.111584	8.34594	0.271873	8.29822	3.32868	0.00101153	0.00320341	-1.48647	ST3GAL2
Hs_R_NGS_WTA_v1.0	Endogenous	2771	GNAI2	FALSE	171	0.810427	FALSE	0.229414	8.38867	-0.231393	8.34381	-3.30151	0.00109164	0.00341085	-1.55326	GNAI2
Hs_R_NGS_WTA_v1.0	Endogenous	6614	SIGLEC1	FALSE	21	0.0995261	FALSE	0.788237	6.98241	0.375385	6.85849	3.30654	0.00110968	0.00345101	-1.37019	SIGLEC1
Hs_R_NGS_WTA_v1.0	Endogenous	834, 440067	CASP1P2, CASP1	FALSE	55	0.260664	FALSE	0.17598	7.48408	0.308322	7.40042	3.30139	0.0011171	0.00347135	-1.48446	CASP1
Hs_R_NGS_WTA_v1.0	Endogenous	6132	RPL8	FALSE	203	0.962085	FALSE	0.056814	8.99559	-0.200656	8.96519	-3.28581	0.00115184	0.00355066	-1.65414	RPL8
Hs_R_NGS_WTA_v1.0	Endogenous	9595	CYTIP	FALSE	33	0.156398	FALSE	0.525119	7.31655	0.339418	7.21901	3.29465	0.00115499	0.00355587	-1.48431	CYTIP
Hs_R_NGS_WTA_v1.0	Endogenous	5725	PTBP1	FALSE	211	1	FALSE	0.220716	15.4434	0.320554	15.4429	3.28901	0.00118577	0.0036394	-1.79556	PTBP1
Hs_R_NGS_WTA_v1.0	Endogenous	6451	SH3BGRL	FALSE	98	0.464455	FALSE	0.105854	7.76934	-0.247752	7.69965	-3.2444	0.00132566	0.00402235	-1.66485	SH3BGRL
Hs_R_NGS_WTA_v1.0	Endogenous	728	C5AR1	FALSE	79	0.374408	FALSE	0.114543	7.76231	0.373193	7.68619	3.25229	0.00134113	0.0040631	-1.67564	C5AR1
Hs_R_NGS_WTA_v1.0	Endogenous	10788	IQGAP2	FALSE	16	0.0758294	FALSE	-0.0704164	7.16978	0.262839	7.06653	3.21666	0.0014554	0.00435639	-1.67779	IQGAP2
Hs_R_NGS_WTA_v1.0	Endogenous	304, 302, 303	ANXA2P1, ANXA2P2, ANXA2	FALSE	105	0.49763	FALSE	0.722417	7.88651	-0.231622	7.81938	-3.18373	0.00162472	0.00478336	-1.89022	ANXA2
Hs_R_NGS_WTA_v1.0	Endogenous	25798	BRI3	FALSE	124	0.587678	FALSE	0.495934	8.01819	-0.223555	7.95753	-3.18356	0.00162562	0.00478336	-1.89525	BRI3
Hs_R_NGS_WTA_v1.0	Endogenous	80342	TRAF3IP3	FALSE	33	0.156398	FALSE	0.381893	7.24308	0.265179	7.14113	3.17817	0.00165501	0.00483772	-1.80913	TRAF3IP3
Hs_R_NGS_WTA_v1.0	Endogenous	4218	RAB8A	FALSE	91	0.43128	FALSE	0.378546	7.71584	-0.274856	7.6421	-3.17037	0.00170515	0.00493758	-1.87461	RAB8A
Hs_R_NGS_WTA_v1.0	Endogenous	10964	IFI44L	FALSE	83	0.393365	FALSE	0.33408	7.92494	0.38072	7.85537	3.17441	0.00173586	0.00501162	-1.93835	IFI44L
Hs_R_NGS_WTA_v1.0	Endogenous	4481	MSR1	FALSE	160	0.758294	FALSE	0.401699	8.46292	-0.288176	8.41611	-3.16714	0.0017687	0.00508072	-1.99337	MSR1
Hs_R_NGS_WTA_v1.0	Endogenous	3151, 107986383	LOC107986383, HMGN2	FALSE	128	0.606635	FALSE	-0.0193526	7.99522	-0.258263	7.93666	-3.15612	0.00178448	0.00511499	-1.96025	HMGN2
Hs_R_NGS_WTA_v1.0	Endogenous	1536	CYBB	FALSE	181	0.85782	FALSE	0.30151	8.54318	-0.270811	8.50185	-3.15569	0.00182379	0.00522246	-2.02527	CYBB
Hs_R_NGS_WTA_v1.0	Endogenous	4938	OAS1	FALSE	39	0.184834	FALSE	0.418127	7.35975	0.308418	7.26559	3.14877	0.00186308	0.00532498	-1.92135	OAS1
Hs_R_NGS_WTA_v1.0	Endogenous	10527	IPO7	FALSE	52	0.246445	FALSE	-0.0587772	7.43923	0.241369	7.35225	3.08095	0.00227728	0.00633636	-2.12948	IPO7
Hs_R_NGS_WTA_v1.0	Endogenous	11221	DUSP10	FALSE	27	0.127962	FALSE	-0.062885	7.31707	0.25036	7.22257	3.05105	0.00250815	0.00689224	-2.19901	DUSP10
Hs_R_NGS_WTA_v1.0	Endogenous	203068	TUBB	FALSE	147	0.696682	FALSE	0.0699358	8.18119	-0.213255	8.12778	-3.03036	0.00268034	0.00728512	-2.3541	TUBB
Hs_R_NGS_WTA_v1.0	Endogenous	533	ATP6V0B	FALSE	162	0.767773	FALSE	-0.251643	8.27081	0.21931	8.22004	3.02943	0.00268831	0.00730181	-2.36895	ATP6V0B
Hs_R_NGS_WTA_v1.0	Endogenous	714	C1QC	FALSE	205	0.971564	FALSE	1.29381	10.0889	-0.326911	10.0733	-3.03467	0.00272407	0.00738887	-2.50263	C1QC
Hs_R_NGS_WTA_v1.0	Endogenous	6128	RPL6	FALSE	205	0.971564	FALSE	0.269807	9.14164	-0.206715	9.1162	-2.98546	0.00309197	0.00821916	-2.56321	RPL6
Hs_R_NGS_WTA_v1.0	Endogenous	1116	CHI3L1	FALSE	95	0.450237	FALSE	0.683395	7.81603	-0.351241	7.74273	-2.95709	0.00347485	0.00909157	-2.54347	CHI3L1
Hs_R_NGS_WTA_v1.0	Endogenous	1200	TPP1	FALSE	179	0.848341	FALSE	-0.102272	8.46059	-0.189854	8.41845	-2.94558	0.00350543	0.00914759	-2.62463	TPP1
Hs_R_NGS_WTA_v1.0	Endogenous	152206	CCDC13	FALSE	202	0.957346	FALSE	0.672403	9.30396	0.306363	9.2744	2.93447	0.00372714	0.00966867	-2.74413	CCDC13
Hs_R_NGS_WTA_v1.0	Endogenous	6768	ST14	FALSE	16	0.0758294	FALSE	0.157802	6.99456	0.254439	6.87137	2.90383	0.00399188	0.0102891	-2.53784	ST14
Hs_R_NGS_WTA_v1.0	Endogenous	4688	NCF2	FALSE	43	0.203791	FALSE	0.148067	7.35495	-0.237575	7.26232	-2.90148	0.00402112	0.0103457	-2.60736	NCF2
Hs_R_NGS_WTA_v1.0	Endogenous	4258	MGST2	FALSE	53	0.251185	FALSE	-0.0794452	7.49667	0.221125	7.41284	2.87844	0.00431715	0.0109856	-2.70445	MGST2
Hs_R_NGS_WTA_v1.0	Endogenous	966	CD59	FALSE	201	0.952607	FALSE	-0.0923371	8.71762	-0.19484	8.68202	-2.85347	0.00466036	0.0116875	-2.90393	CD59
Hs_R_NGS_WTA_v1.0	Endogenous	7941	PLA2G7	FALSE	87	0.412322	FALSE	0.500628	7.68985	0.238232	7.61297	2.82842	0.00505819	0.0125355	-2.90135	PLA2G7
Hs_R_NGS_WTA_v1.0	Endogenous	5094	PCBP2	FALSE	208	0.985782	FALSE	-0.314353	9.17668	-0.178139	9.15183	-2.82454	0.00508908	0.0125964	-3.01441	PCBP2
Hs_R_NGS_WTA_v1.0	Endogenous	89857	KLHL6	FALSE	45	0.21327	FALSE	0.267745	7.28995	0.246401	7.19396	2.76048	0.00619214	0.0147944	-3.02181	KLHL6
Hs_R_NGS_WTA_v1.0	Endogenous	105375378, 11342	LOC105375378, RNF13	FALSE	139	0.658768	FALSE	-0.117119	8.07861	-0.192789	8.02351	-2.75561	0.00625831	0.0148812	-3.09667	RNF13
Hs_R_NGS_WTA_v1.0	Endogenous	3107	HLA-C	FALSE	206	0.976303	FALSE	0.134342	9.09189	-0.202721	9.06355	-2.7413	0.00655416	0.0154832	-3.24289	HLA-C
Hs_R_NGS_WTA_v1.0	Endogenous	920	CD4	FALSE	69	0.327014	FALSE	0.288562	7.57362	-0.236015	7.49055	-2.72565	0.00683834	0.0160878	-3.10731	CD4
Hs_R_NGS_WTA_v1.0	Endogenous	1052	CEBPD	FALSE	74	0.350711	FALSE	0.427788	7.56028	0.278369	7.4761	2.72703	0.00693973	0.016288	-3.15268	CEBPD
Hs_R_NGS_WTA_v1.0	Endogenous	5552	SRGN	FALSE	152	0.720379	FALSE	0.0104137	8.35847	0.345672	8.3065	2.69934	0.00753553	0.0174877	-3.308	SRGN
Hs_R_NGS_WTA_v1.0	Endogenous	2995	GYPC	FALSE	196	0.92891	FALSE	0.086847	8.57956	0.19339	8.54086	2.64823	0.00856917	0.0195601	-3.43436	GYPC
Hs_R_NGS_WTA_v1.0	Endogenous	3315	HSPB1	FALSE	75	0.35545	FALSE	0.755867	7.73219	0.449119	7.64609	2.6093	0.00975049	0.0218197	-3.47454	HSPB1
Hs_R_NGS_WTA_v1.0	Endogenous	10577	NPC2	FALSE	211	1	FALSE	-0.55722	9.60699	-0.162034	9.58831	-2.59657	0.00993341	0.0221421	-3.63489	NPC2
Hs_R_NGS_WTA_v1.0	Endogenous	8751	ADAM15	FALSE	211	1	FALSE	0.284988	11.2496	-0.317946	11.242	-2.60089	0.00998487	0.0222443	-3.71548	ADAM15
Hs_R_NGS_WTA_v1.0	Endogenous	55819	RNF130	FALSE	170	0.805687	FALSE	-0.341577	8.32047	-0.172219	8.27504	-2.58037	0.0103998	0.0230017	-3.57624	RNF130
Hs_R_NGS_WTA_v1.0	Endogenous	10628	TXNIP	FALSE	124	0.587678	FALSE	0.51771	8.08624	0.294831	8.02545	2.57378	0.0107744	0.0236299	-3.61796	TXNIP
Hs_R_NGS_WTA_v1.0	Endogenous	83442	SH3BGRL3	FALSE	179	0.848341	FALSE	0.385851	8.52552	-0.203605	8.48232	-2.56844	0.0108086	0.0236827	-3.64092	SH3BGRL3
Hs_R_NGS_WTA_v1.0	Endogenous	6166	RPL36AL	FALSE	205	0.971564	FALSE	-0.420021	8.73533	-0.158978	8.70244	-2.55608	0.0111356	0.0243191	-3.66909	RPL36AL
Hs_R_NGS_WTA_v1.0	Endogenous	128977	C22orf39	FALSE	77	0.364929	FALSE	-0.463991	7.65392	0.174467	7.58068	2.43435	0.015569	0.0323543	-3.87229	C22orf39
Hs_R_NGS_WTA_v1.0	Endogenous	10109	ARPC2	FALSE	158	0.748815	FALSE	-0.143434	8.24904	-0.164798	8.19894	-2.42009	0.0161791	0.0333271	-3.9657	ARPC2
Hs_R_NGS_WTA_v1.0	Endogenous	64098	PARVG	FALSE	46	0.218009	FALSE	0.225351	7.26301	0.224375	7.16003	2.4173	0.0163535	0.0336343	-3.85264	PARVG
Hs_R_NGS_WTA_v1.0	Endogenous	10461	MERTK	FALSE	42	0.199052	FALSE	0.270698	7.37747	0.222156	7.28279	2.39644	0.0173145	0.0351883	-3.91745	MERTK
Hs_R_NGS_WTA_v1.0	Endogenous	241	ALOX5AP	FALSE	174	0.824645	FALSE	0.71895	8.66124	0.22024	8.61906	2.38037	0.0182136	0.036783	-4.12457	ALOX5AP
Hs_R_NGS_WTA_v1.0	Endogenous	3998	LMAN1	FALSE	39	0.184834	FALSE	0.028094	7.31788	0.183884	7.2242	2.37144	0.0184232	0.0371255	-3.96034	LMAN1
Hs_R_NGS_WTA_v1.0	Endogenous	4323	MMP14	FALSE	35	0.165877	FALSE	0.351248	7.25289	0.21807	7.1491	2.36718	0.0186666	0.0375402	-3.96196	MMP14
Hs_R_NGS_WTA_v1.0	Endogenous	712	C1QA	FALSE	186	0.881517	FALSE	0.978979	8.97844	-0.344682	8.94365	-2.36256	0.0190982	0.0382791	-4.16995	C1QA
Hs_R_NGS_WTA_v1.0	Endogenous	51371	POMP	FALSE	130	0.616114	FALSE	-0.105563	8.05294	0.167006	7.99286	2.32961	0.0205669	0.0407659	-4.16297	POMP
Hs_R_NGS_WTA_v1.0	Endogenous	23478	SEC11A	FALSE	156	0.739336	FALSE	-0.113324	8.22421	-0.15639	8.17381	-2.31911	0.0211379	0.0417113	-4.18811	SEC11A
Hs_R_NGS_WTA_v1.0	Endogenous	1118	CHIT1	FALSE	131	0.620853	FALSE	3.86686	8.74682	-0.543	8.69436	-2.29975	0.0224826	0.0438416	-4.335	CHIT1
Hs_R_NGS_WTA_v1.0	Endogenous	928	CD9	FALSE	185	0.876777	FALSE	0.0252172	8.61343	-0.171092	8.57392	-2.29415	0.022552	0.0439367	-4.27821	CD9
Hs_R_NGS_WTA_v1.0	Endogenous	5757	PTMA	FALSE	211	1	FALSE	-0.642509	9.95661	-0.119466	9.94106	-2.2851	0.0230851	0.0447787	-4.40012	PTMA
Hs_R_NGS_WTA_v1.0	Endogenous	8761	PABPC4	FALSE	94	0.445498	FALSE	-0.107595	7.73955	-0.176558	7.67087	-2.27147	0.0239084	0.0461066	-4.2565	PABPC4
Hs_R_NGS_WTA_v1.0	Endogenous	5547	PRCP	FALSE	49	0.232227	FALSE	0.826604	7.45794	0.261106	7.37167	2.25571	0.025157	0.0481191	-4.26027	PRCP

## Sheet: SuppFig_6e_NES
Name	Condition	Study	active-center	BRL-rim	mixed-rim
MIMS-foamy	human MS lesion	Absinta et al.	3.25372	2.65977	2.5437
Mono_moDC	human MS lesion	Absinta et al.	-0.527605	2.31427	-2.54386
Macrophages	human MS lesion	Absinta et al.	0.909536	2.04344	-1.11553
MIMS-iron	human MS lesion	Absinta et al.	5.37041	1.68543	3.1086
DAM-microglia	AD-transgenic mouse model	Keren-Shaul et al.	4.25656	2.15682	2.7676
proinflammatory microglia 1	human epilepsy control	Sankowski et al.	2.21694	2.49771	1.33694
homeostatic microglia 1	human epilepsy control	Sankowski et al.	3.48891	2.17164	2.36581
homeostatic microglia 2	human epilepsy control	Sankowski et al.	2.33995	-1.20733	1.86338
proinflammatory microglia 2	human epilepsy control	Sankowski et al.	2.90882	2.21657	1.6609
proinflammatory microglia 3	human epilepsy control	Sankowski et al.	3.13101	2.71229	1.68309
myelin-phagocytosing microglia	human MS lesion	Schirmer et al.	-2.30699	-2.05777	-1.64125

## Sheet: SuppFig_6f_raw_expression
Sample	Lesion	CD40LG	BTK	RIPK1
DSP-1001660023887-B-B06	active_center	8.34734	22.2596	12.521
DSP-1001660023887-B-B08	active_center	9.93731	23.8495	8.94358
DSP-1001660023887-B-B10	active_center	12.1732	22.6074	10.4342
DSP-1001660023887-B-B12	active_center	7.65173	19.4771	11.8254
DSP-1001660023887-B-C12	active_center	9.93731	15.8997	7.94985
DSP-1001660023887-B-D02	active_center	9.04295	13.9122	13.2166
DSP-1001660023887-B-D04	active_center	12.7025	15.122	16.9366
DSP-1001660023887-B-D06	active_center	10.118	16.4417	7.58849
DSP-1001660023887-B-G04	active_center	11.7719	14.9824	12.8421
DSP-1001660023887-B-G06	active_center	13.9122	26.0854	17.3903
DSP-1001660023887-B-G08	active_center	13.18	27.0922	8.78667
DSP-1001660023887-B-G10	active_center	9.63155	25.6841	14.9824
DSP-1001660023888-C-B01	active_center	10.4342	24.3464	16.2309
DSP-1001660023888-C-B02	active_center	15.177	12.6475	10.118
DSP-1001660023888-C-B04	active_center	9.93731	13.9122	16.8934
DSP-1001660023888-C-B06	active_center	16.2309	24.7329	16.2309
DSP-1001660023888-C-E04	active_center	8.61233	19.2121	8.61233
DSP-1001660023888-C-E06	active_center	6.42103	11.7719	11.7719
DSP-1001660023888-C-E08	active_center	10.4342	12.7529	8.11547
DSP-1001660023888-C-E10	active_center	14.7306	18.8224	18.0041
DSP-1001660023889-D-B01	active_center	7.82563	26.0854	16.5208
DSP-1001660023889-D-B03	active_center	11.3827	27.8245	6.32374
DSP-1001660023889-D-B05	active_center	5.35086	20.3333	12.8421
DSP-1001660023889-D-B07	active_center	10.2023	17.6222	9.27482
DSP-1001660023889-D-F01	active_center	9.8204	18.0041	12.6847
DSP-1001660023889-D-F03	active_center	6.37644	28.4041	13.3326
DSP-1001660023889-D-F05	active_center	12.3664	24.9261	9.0816
DSP-1001660023889-D-F07	active_center	11.2873	22.5746	13.6497
DSP-1001660023889-D-F09	active_center	11.8512	21.126	10.8206
DSP-1001660023889-D-F11	active_center	9.63155	21.9385	11.7719
DSP-1001660023889-D-G09	active_center	6.95612	20.8683	12.9185
DSP-1001660023889-D-G10	active_center	10.2023	14.8397	11.1298
DSP-1001660023889-D-G11	active_center	11.4571	15.549	4.9102
DSP-1001660023889-D-G12	active_center	9.00203	13.9122	11.4571
DSP-1001660023889-D-H01	active_center	10.3288	19.8144	12.2259
DSP-1001660023889-D-H03	active_center	12.1732	21.0423	12.521
DSP-1001660023889-D-H05	active_center	10.5541	20.1487	13.4325
DSP-1001660023889-D-H07	active_center	8.40531	20.2887	9.8545
DSP-1001660023890-E-B02	active_center	11.7719	19.2631	6.42103
DSP-1001660023890-E-B04	active_center	8.56137	19.2631	10.7017
DSP-1001660023890-E-B06	active_center	11.3827	26.5597	10.118
DSP-1001660023890-E-B08	active_center	9.73856	15.9991	13.9122
DSP-1001660023890-E-G06	active_center	9.83451	13.4325	11.9933
DSP-1001660023890-E-G08	active_center	10.8468	19.5714	14.148
DSP-1001660023890-E-G10	active_center	15.3035	17.0425	12.1732
DSP-1001660023890-E-G12	active_center	11.5935	10.931	12.5873
DSP-1001660023887-B-E04	BRL_RIM	15.177	15.177	7.58849
DSP-1001660023887-B-E06	BRL_RIM	5.05899	12.6475	13.9122
DSP-1001660023887-B-E08	BRL_RIM	9.00203	16.3673	6.54693
DSP-1001660023887-B-E10	BRL_RIM	14.906	8.94358	10.931
DSP-1001660023887-B-E12	BRL_RIM	6.95612	15.0716	10.4342
DSP-1001660023887-B-F02	BRL_RIM	15.3035	18.0859	6.95612
DSP-1001660023887-B-F04	BRL_RIM	11.3827	18.9712	11.3827
DSP-1001660023887-B-F06	BRL_RIM	9.63155	17.1227	14.9824
DSP-1001660023888-C-B08	BRL_RIM	13.3074	15.122	13.3074
DSP-1001660023888-C-B10	BRL_RIM	6.69848	16.4886	10.8206
DSP-1001660023888-C-B12	BRL_RIM	5.85778	18.3056	7.32223
DSP-1001660023888-C-C02	BRL_RIM	8.11547	20.2887	13.9122
DSP-1001660023888-C-H08	BRL_RIM	10.118	15.177	12.6475
DSP-1001660023888-C-H10	BRL_RIM	11.3827	17.7065	10.118
DSP-1001660023888-C-H12	BRL_RIM	10.4342	20.8683	12.7529
DSP-1001660023889-D-A03	BRL_RIM	27.8245	41.7367	27.8245
DSP-1001660023890-E-B10	BRL_RIM	7.82563	21.7379	6.95612
DSP-1001660023890-E-B12	BRL_RIM	7.65173	25.042	12.521
DSP-1001660023890-E-C02	BRL_RIM	13.9122	23.3978	10.118
DSP-1001660023890-E-C04	BRL_RIM	8.78667	24.1633	11.7156
DSP-1001660023890-E-F10	BRL_RIM	10.6388	14.7306	9.8204
DSP-1001660023890-E-F12	BRL_RIM	11.9248	22.5246	9.27482
DSP-1001660023890-E-G02	BRL_RIM	9.04295	16.6947	11.8254
DSP-1001660023890-E-G04	BRL_RIM	6.0488	19.3561	11.4927
DSP-1001660021306-A-A10	BRL_RIM	6.95612	34.7806	13.9122
DSP-1001660021306-A-A12	BRL_RIM	6.95612	6.95612	6.95612
DSP-1001660021306-A-B02	BRL_RIM	4.63741	13.9122	4.63741
DSP-1001660021306-A-B04	BRL_RIM	4.63741	13.9122	4.63741
DSP-1001660021306-A-C02	BRL_RIM	18.5496	9.27482	18.5496
DSP-1001660021306-A-C04	BRL_RIM	7.58849	11.3827	12.6475
DSP-1001660021306-A-C06	BRL_RIM	10.4342	15.6513	5.21709
DSP-1001660021306-A-C08	BRL_RIM	8.34734	19.4771	11.1298
DSP-1001660021306-A-E10	BRL_RIM	12.9185	16.8934	7.94985
DSP-1001660021306-A-E12	BRL_RIM	13.18	19.0378	16.1089
DSP-1001660021306-A-F02	BRL_RIM	9.63155	18.1929	14.9824
DSP-1001660021306-A-F04	BRL_RIM	9.07319	12.0976	12.7025
DSP-1001660021306-A-G02	BRL_RIM	11.5935	16.2309	12.7529
DSP-1001660021306-A-G04	BRL_RIM	11.9248	13.9122	15.8997
DSP-1001660021306-A-G06	BRL_RIM	10.0477	19.3225	13.1393
DSP-1001660021306-A-G08	BRL_RIM	16.4417	12.6475	15.177
DSP-1001660021305-B-G11	BRL_RIM	9.73856	12.521	17.6222
DSP-1001660021305-B-H01	BRL_RIM	8.69514	15.2165	10.8689
DSP-1001660021305-B-H03	BRL_RIM	13.6447	14.4473	10.9693
DSP-1001660021305-B-H05	BRL_RIM	11.4927	18.1464	12.7025
DSP-1001660021304-C-C12	BRL_RIM	11.5935	15.0716	4.63741
DSP-1001660021304-C-D02	BRL_RIM	12.7529	11.5935	8.69514
DSP-1001660021304-C-D04	BRL_RIM	9.8204	13.0939	14.7306
DSP-1001660021304-C-D06	BRL_RIM	13.0939	18.8224	12.2755
DSP-1001660021304-C-E04	BRL_RIM	14.906	10.931	7.94985
DSP-1001660021304-C-E06	BRL_RIM	11.7719	23.5438	19.2631
DSP-1001660021304-C-E08	BRL_RIM	10.931	16.8934	19.8746
DSP-1001660021304-C-E10	BRL_RIM	11.9248	18.8809	8.94358
DSP-1001660021304-C-G12	BRL_RIM	8.56137	18.1929	8.56137
DSP-1001660021304-C-H02	BRL_RIM	20.8683	13.9122	7.82563
DSP-1001660021304-C-H04	BRL_RIM	11.3827	21.5007	17.7065
DSP-1001660021304-C-H06	BRL_RIM	13.9122	11.4571	8.18367
DSP-1001660023887-B-A02	mixed_RIM	16.0526	14.9824	9.63155
DSP-1001660023887-B-A04	mixed_RIM	9.27482	18.5496	4.63741
DSP-1001660023887-B-A06	mixed_RIM	8.56137	17.1227	8.56137
DSP-1001660023887-B-A08	mixed_RIM	6.95612	7.94985	8.94358
DSP-1001660023887-B-H08	mixed_RIM	15.458	32.4619	7.72902
DSP-1001660023887-B-H10	mixed_RIM	12.2755	17.1857	11.4571
DSP-1001660023887-B-H12	mixed_RIM	12.6475	17.7065	9.48561
DSP-1001660023888-C-A03	mixed_RIM	10.6388	13.9122	13.0939
DSP-1001660023888-C-C12	mixed_RIM	12.8421	16.5877	12.307
DSP-1001660023888-C-D02	mixed_RIM	11.9933	13.4325	13.4325
DSP-1001660023888-C-D04	mixed_RIM	13.9122	10.7017	7.4912
DSP-1001660023888-C-D06	mixed_RIM	13.9122	10.8878	15.7269
DSP-1001660023888-C-F08	mixed_RIM	11.1298	12.521	19.4771
DSP-1001660023888-C-F10	mixed_RIM	9.93731	15.8997	7.94985
DSP-1001660023888-C-F12	mixed_RIM	13.9122	13.9122	9.27482
DSP-1001660023888-C-G02	mixed_RIM	12.7529	9.27482	15.0716
DSP-1001660023888-C-G12	mixed_RIM	12.8421	10.7017	8.56137
DSP-1001660023888-C-H02	mixed_RIM	15.0716	9.27482	10.4342
DSP-1001660023888-C-H04	mixed_RIM	15.0716	10.4342	12.7529
DSP-1001660023888-C-H06	mixed_RIM	16.2309	17.3903	15.0716
DSP-1001660023889-D-C05	mixed_RIM	10.8206	18.5496	10.0477
DSP-1001660023889-D-C07	mixed_RIM	7.82563	13.0427	19.1293
DSP-1001660023889-D-C09	mixed_RIM	6.59	18.3056	4.39334
DSP-1001660023889-D-C11	mixed_RIM	7.65173	10.4342	6.95612
DSP-1001660023889-D-D09	mixed_RIM	10.5998	17.2247	8.61233
DSP-1001660023889-D-D11	mixed_RIM	6.71625	12.473	11.0338
DSP-1001660023889-D-E01	mixed_RIM	11.5273	19.8746	14.7072
DSP-1001660023889-D-E03	mixed_RIM	10.4342	19.8746	11.9248
DSP-1001660023890-E-D02	mixed_RIM	6.49237	18.5496	9.27482
DSP-1001660023890-E-D04	mixed_RIM	11.5935	14.6851	11.5935
DSP-1001660023890-E-D06	mixed_RIM	5.35086	18.1929	8.56137
DSP-1001660023890-E-D08	mixed_RIM	10.2023	7.41986	8.34734
DSP-1001660023890-E-E06	mixed_RIM	6.32374	20.236	10.118
DSP-1001660023890-E-E08	mixed_RIM	5.96239	16.8934	10.931
DSP-1001660023890-E-E10	mixed_RIM	4.63741	21.6412	4.63741
DSP-1001660023890-E-E12	mixed_RIM	8.85324	19.6036	8.22086
DSP-1001660023890-E-H10	mixed_RIM	9.46032	13.3557	19.4771
DSP-1001660023890-E-H12	mixed_RIM	11.0479	19.2316	13.503
DSP-1001660024095-F-A03	mixed_RIM	11.0004	14.5593	11.971
DSP-1001660024095-F-A05	mixed_RIM	11.8254	11.8254	12.521
DSP-1001660024095-F-B03	mixed_RIM	11.2274	14.4004	13.9122
DSP-1001660024095-F-B05	mixed_RIM	13.1096	15.785	11.2368
DSP-1001660024095-F-B07	mixed_RIM	9.38267	18.4418	9.70621
DSP-1001660024095-F-B09	mixed_RIM	8.98498	18.2598	13.3326
DSP-1001660024095-F-C07	mixed_RIM	11.5935	15.0716	6.95612
DSP-1001660024095-F-C09	mixed_RIM	13.5644	19.8249	16.6947
DSP-1001660024095-F-C11	mixed_RIM	7.72902	11.8512	9.79009
DSP-1001660024095-F-D01	mixed_RIM	10.519	15.9482	13.5729
DSP-1001660023887-B-A10	NAWM	12.521	8.34734	5.56489
DSP-1001660023887-B-A12	NAWM	15.0716	20.8683	18.5496
DSP-1001660023887-B-B02	NAWM	11.9248	10.931	10.931
DSP-1001660023887-B-B04	NAWM	15.0716	20.8683	6.95612
DSP-1001660023887-B-C02	NAWM	8.94358	28.8182	7.94985
DSP-1001660023887-B-C04	NAWM	3.97492	29.8119	16.8934
DSP-1001660023887-B-C06	NAWM	11.3827	25.295	7.58849
DSP-1001660023887-B-C08	NAWM	9.73856	15.3035	9.73856
DSP-1001660023887-B-C10	NAWM	10.7017	24.6139	13.9122
DSP-1001660023887-B-D08	NAWM	9.93731	11.9248	13.9122
DSP-1001660023887-B-D10	NAWM	1.98746	7.94985	5.96239
DSP-1001660023887-B-D12	NAWM	11.9248	9.93731	9.93731
DSP-1001660023887-B-E02	NAWM	6.95612	15.6513	6.95612
DSP-1001660023887-B-F08	NAWM	9.93731	11.9248	3.97492
DSP-1001660023887-B-F10	NAWM	17.3903	20.8683	6.95612
DSP-1001660023887-B-F12	NAWM	6.95612	20.8683	6.95612
DSP-1001660023887-B-G02	NAWM	6.95612	13.9122	3.47806
DSP-1001660023887-B-G12	NAWM	17.3903	20.8683	12.1732
DSP-1001660023887-B-H02	NAWM	9.93731	17.8872	3.97492
DSP-1001660023887-B-H04	NAWM	13.9122	5.56489	5.56489
DSP-1001660023887-B-H06	NAWM	12.1732	26.0854	12.1732
DSP-1001660023888-C-A05	NAWM	9.93731	11.9248	7.94985
DSP-1001660023888-C-A07	NAWM	11.9248	21.8621	5.96239
DSP-1001660023888-C-A09	NAWM	11.7719	17.1227	9.63155
DSP-1001660023888-C-A11	NAWM	12.7529	6.95612	10.4342
DSP-1001660023888-C-C04	NAWM	7.72902	10.8206	10.8206
DSP-1001660023888-C-C06	NAWM	12.6475	15.177	6.32374
DSP-1001660023888-C-C08	NAWM	17.3903	10.4342	27.8245
DSP-1001660023888-C-C10	NAWM	8.34734	6.95612	12.521
DSP-1001660023888-C-D08	NAWM	13.9122	17.3903	13.9122
DSP-1001660023888-C-D10	NAWM	10.4342	12.7529	10.4342
DSP-1001660023888-C-D12	NAWM	14.7306	9.8204	14.7306
DSP-1001660023888-C-E02	NAWM	9.27482	9.27482	9.27482
DSP-1001660023888-C-E12	NAWM	11.5935	16.2309	10.4342
DSP-1001660023888-C-F02	NAWM	10.931	18.8809	12.9185
DSP-1001660023888-C-F04	NAWM	7.94985	18.8809	9.93731
DSP-1001660023888-C-F06	NAWM	19.2631	5.35086	10.7017
DSP-1001660023888-C-G04	NAWM	6.42103	16.0526	17.1227
DSP-1001660023888-C-G06	NAWM	15.3767	20.5022	14.6445
DSP-1001660023888-C-G08	NAWM	11.3037	17.3903	11.3037
DSP-1001660023888-C-G10	NAWM	12.5873	13.9122	13.9122
DSP-1001660023889-D-A05	NAWM	13.9122	13.9122	20.8683
DSP-1001660023889-D-A07	NAWM	6.95612	24.3464	8.69514
DSP-1001660023889-D-A09	NAWM	17.3903	10.4342	17.3903
DSP-1001660023889-D-A11	NAWM	9.27482	9.27482	9.27482
DSP-1001660023889-D-B09	NAWM	5.96239	17.8872	3.97492
DSP-1001660023889-D-B11	NAWM	4.63741	11.5935	18.5496
DSP-1001660023889-D-C01	NAWM	12.1732	10.4342	10.4342
DSP-1001660023889-D-C03	NAWM	6.95612	10.4342	6.95612
DSP-1001660023889-D-D01	NAWM	10.2023	10.2023	12.0573
DSP-1001660023889-D-D03	NAWM	6.49237	13.9122	12.9847
DSP-1001660023889-D-D05	NAWM	8.61233	15.2372	12.5873
DSP-1001660023889-D-D07	NAWM	8.94358	15.8997	8.94358
DSP-1001660023889-D-E05	NAWM	8.34734	22.2596	9.73856
DSP-1001660023889-D-E07	NAWM	10.118	8.85324	12.6475
DSP-1001660023889-D-E09	NAWM	11.1298	16.6947	9.27482
DSP-1001660023889-D-E11	NAWM	16.6947	12.521	22.2596
DSP-1001660023889-D-G01	NAWM	4.09183	10.6388	9.00203
DSP-1001660023889-D-G03	NAWM	12.0151	14.5446	10.7504
DSP-1001660023889-D-G05	NAWM	4.63741	13.9122	6.95612
DSP-1001660023889-D-G07	NAWM	3.97492	21.8621	11.9248
DSP-1001660023889-D-H09	NAWM	10.4342	16.6947	15.3035
DSP-1001660023889-D-H11	NAWM	6.42103	12.8421	19.2631
DSP-1001660023890-E-A02	NAWM	15.177	25.295	11.3827
DSP-1001660023890-E-A04	NAWM	9.27482	14.8397	12.0573
DSP-1001660023890-E-A06	NAWM	9.93731	11.9248	16.8934
DSP-1001660023890-E-A08	NAWM	6.32374	11.3827	12.6475
DSP-1001660023890-E-A10	NAWM	12.9185	18.8809	7.94985
DSP-1001660023890-E-A12	NAWM	11.1298	22.2596	5.56489
DSP-1001660023890-E-C06	NAWM	6.42103	18.1929	12.8421
DSP-1001660023890-E-C08	NAWM	6.95612	13.9122	6.95612
DSP-1001660023890-E-C10	NAWM	6.95612	9.48561	8.85324
DSP-1001660023890-E-C12	NAWM	7.4912	13.9122	5.35086
DSP-1001660023890-E-D10	NAWM	9.73856	6.95612	5.56489
DSP-1001660023890-E-D12	NAWM	10.4342	9.27482	11.5935
DSP-1001660023890-E-E02	NAWM	8.94358	8.94358	10.931
DSP-1001660023890-E-E04	NAWM	5.96239	19.8746	13.9122
DSP-1001660023890-E-F02	NAWM	9.73856	9.73856	6.95612
DSP-1001660023890-E-F04	NAWM	7.72902	20.0954	6.18321
DSP-1001660023890-E-F06	NAWM	5.05899	13.9122	7.58849
DSP-1001660023890-E-F08	NAWM	8.34734	13.9122	16.6947
DSP-1001660023890-E-H02	NAWM	10.931	12.9185	17.8872
DSP-1001660023890-E-H04	NAWM	6.42103	11.7719	10.7017
DSP-1001660023890-E-H06	NAWM	15.8997	10.931	16.8934
DSP-1001660023890-E-H08	NAWM	6.95612	23.1871	9.27482
DSP-1001660024095-F-A07	NAWM	14.6078	13.2166	15.9991
DSP-1001660024095-F-A09	NAWM	6.95612	15.8997	13.9122
DSP-1001660024095-F-A11	NAWM	6.42103	7.4912	12.8421
DSP-1001660024095-F-B01	NAWM	8.94358	16.8934	15.8997
DSP-1001660024095-F-B11	NAWM	10.2511	19.0378	12.4478
DSP-1001660024095-F-C01	NAWM	12.521	14.8397	13.4485
DSP-1001660024095-F-C03	NAWM	9.27482	19.0134	10.666
DSP-1001660024095-F-C05	NAWM	12.6475	16.4417	13.0691
DSP-1001660024095-F-D03	NAWM	16.2309	9.27482	13.9122
DSP-1001660024095-F-D05	NAWM	5.96239	9.93731	11.9248
DSP-1001660024095-F-D07	NAWM	3.97492	17.8872	5.96239
DSP-1001660024095-F-D09	NAWM	9.27482	16.2309	11.5935
DSP-1001660024095-F-D11	NAWM	8.11547	12.7529	10.4342
DSP-1001660024095-F-E01	NAWM	11.5935	9.27482	10.4342
DSP-1001660024095-F-E03	NAWM	11.5935	11.5935	8.50192
DSP-1001660024095-F-E05	NAWM	11.3827	11.3827	11.3827
DSP-1001660024095-F-E07	NAWM	12.521	9.73856	6.95612
DSP-1001660024095-F-E09	NAWM	13.9122	18.0859	15.3035
DSP-1001660024095-F-E11	NAWM	18.0859	5.56489	9.73856
DSP-1001660024095-F-F01	NAWM	8.94358	13.9122	14.906
DSP-1001660024095-F-F03	NAWM	8.34734	16.6947	9.27482
DSP-1001660024095-F-F05	NAWM	12.0573	10.2023	13.9122
DSP-1001660024095-F-F07	NAWM	8.34734	11.1298	16.6947
DSP-1001660024095-F-F09	NAWM	11.5935	6.95612	8.11547
DSP-1001660024095-F-F11	NAWM	20.8683	11.1298	12.521
DSP-1001660024095-F-G01	NAWM	7.72902	10.8206	9.27482
DSP-1001660024095-F-G03	NAWM	10.4342	13.9122	6.95612
DSP-1001660024095-F-G05	NAWM	7.94985	19.8746	9.93731
DSP-1001660024095-F-G07	NAWM	13.9122	11.9248	7.94985
DSP-1001660021306-A-A02	NAWM	9.27482	23.1871	18.5496
DSP-1001660021306-A-A04	NAWM	7.94985	9.93731	11.9248
DSP-1001660021306-A-A06	NAWM	2.78245	25.042	13.9122
DSP-1001660021306-A-A08	NAWM	10.4342	6.95612	13.9122
DSP-1001660021306-A-B06	NAWM	20.8683	16.8934	7.94985
DSP-1001660021306-A-B08	NAWM	11.1298	6.95612	11.1298
DSP-1001660021306-A-B10	NAWM	13.9122	12.521	6.95612
DSP-1001660021306-A-B12	NAWM	13.9122	11.5935	3.47806
DSP-1001660021306-A-E02	NAWM	13.18	13.18	10.9833
DSP-1001660021306-A-E04	NAWM	11.7719	14.9824	16.0526
DSP-1001660021306-A-E06	NAWM	11.9248	9.27482	14.5747
DSP-1001660021306-A-E08	NAWM	13.9122	7.94985	11.9248
DSP-1001660021306-A-G10	NAWM	13.9122	9.27482	11.5935
DSP-1001660021306-A-G12	NAWM	9.27482	13.9122	9.27482
DSP-1001660021306-A-H02	NAWM	13.9122	15.6513	12.1732
DSP-1001660021306-A-H04	NAWM	15.458	9.27482	12.3664
DSP-1001660021305-B-H07	NAWM	18.0859	6.95612	11.1298
DSP-1001660021305-B-H09	NAWM	16.2309	18.5496	9.27482
DSP-1001660021305-B-H11	NAWM	9.40016	10.1522	12.7842
DSP-1001660021304-C-A02	NAWM	11.5273	14.7072	10.7323
DSP-1001660021304-C-D08	NAWM	9.27482	11.1298	11.1298
DSP-1001660021304-C-D10	NAWM	14.7817	16.5208	8.69514
DSP-1001660021304-C-D12	NAWM	12.521	12.521	9.73856
DSP-1001660021304-C-E02	NAWM	9.27482	19.4771	8.34734
DSP-1001660021304-C-E12	NAWM	8.85324	15.8094	13.2799
DSP-1001660021304-C-F02	NAWM	14.361	10.322	11.2195
DSP-1001660021304-C-F04	NAWM	16.3109	11.5136	16.7906
DSP-1001660021304-C-F06	NAWM	6.95612	17.7767	6.95612
DSP-1001660021304-C-H08	NAWM	8.69514	13.9122	8.69514
DSP-1001660021304-C-H10	NAWM	9.27482	18.5496	11.1298
DSP-1001660021304-C-H12	NAWM	9.27482	12.3664	17.0038
