# Supplementary material for: Broad rim lesions are a new pathological and imaging biomarker for rapid disease progression in multiple sclerosis
Source: Nat Med. 2025 Apr 29;31(6):2016–26. doi: 10.1038/s41591-025-03625-7 (PMC12176629; doi:10.1038/s41591-025-03625-7)
Supplement: Supplementary file 11 — PET MRI imaging and cohort. [file 41591_2025_3625_MOESM11_ESM.xlsx]

## Sheet: Ext_Data_Fig_8_B
rim-active	rBRL
188	596
86	383
115	63
54	71
93	62
106	225
145	75
162	98
56	319
55	75
99	88
61	86
63	53
53	557
106	84
63	496
52	86
100	57
78	69
75	724
180	406
109	580
80	153
73	88
587	71
183	290
212	130
111	51
2782	80
20219	143
376	337
7036	175
108	55
72	57
303	52
76	74
94	83
206	194
103	61
489	72
141	95
68	1177
236	916
55	285
62	52
77	79
78	104
54	330
571	100
190	276
67	208
102	128
75	93
1259	6105
102	569
154	67
3868	84
93	51
76	645
62	69
53	58
65	54
354	101
98	51
69	171
63	76
104	56
364	103.186
52	539.461
98	57.9287
438	135.77
512	72.4109
98	173.786
100	561.184
189	106.806
100	145
85	81
90	123
65	99
52	85
94	161
61	93
53	153
87	58
128	61
161	89
70	61
75	1814
96	319
125	101
279	544
51	1601
52.4979	3421
57.9287	1352
63.3595	88
70.6006	61
481.532	76
179.217	68
177.407	587
61.5493	710
347.572	55
52.4979	146
94.1342	65
56.1184	111
9753.75	901
54.3082	55
106.806	57
85.0828	52
52.4979	111
50.6876	127
2536.19	227
324.039	95
5385.56	81
121.288	61
182.837	314
50.6876	82
86	68
129	105
223	126
61	54
80	174
113	53
108	75
206	233.525
138	70.6006
73	108.616
62	260.679
81	418.173
58	150.253
120	80
97	61
246	52
82	67
66	95
112	129
231	239
125	65
59
73
144
2790
178
441
64
431
1132
132
61
119
83
73
70
74
15214
63

## Sheet: Ext_Data_Fig_8_C
rim-active	rBRL
0.362573	0.425403
0.323841	0.242694
0.35468	0.167542
0.316077	0.298656
0.170685	0.281998
0.27234	0.310479
0.199122	0.328723
0.195628	0.325599
0.17185	0.21272
0.342877	0.284444
0.275473	0.368003
0.258892	0.334472
0.28738	0.324675
0.355462	0.260531
0.319761	0.316065
0.31028	0.317216
0.377071	0.37344
0.398897	0.367256
0.37868	0.389297
0.392964	0.269648
0.376947	0.148412
0.268547	0.319226
0.295417	0.237776
0.262203	0.362753
0.395952	0.311766
0.413549	0.24203
0.334373	0.328335
0.364664	0.293258
0.353626	0.438896
0.32112	0.295099
0.209288	0.414599
0.327191	0.321506
0.376277	0.309474
0.409064	0.389505
0.365243	0.374845
0.387728	0.392951
0.422021	0.364574
0.365335	0.279952
0.330917	0.352615
0.26269	0.35427
0.377689	0.399193
0.460698	0.278722
0.327178	0.403266
0.336141	0.317615
0.50906	0.39911
0.386682	0.363771
0.396717	0.3693
0.28338	0.430134
0.339682	0.398009
0.337805	0.409729
0.308121	0.429508
0.228757	0.429032
0.381198	0.284343
0.287549	0.361835
0.379957	0.446578
0.440444	0.369512
0.417322	0.310478
0.367332	0.426944
0.42277	0.324312
0.434061	0.417011
0.382418	0.419837
0.343781	0.441148
0.38109	0.444472
0.325933	0.333023
0.460294	0.38417
0.419497	0.332173
0.343138	0.390742
0.431053	0.381009
0.407467	0.361524
0.416301	0.308817
0.269403	0.361617
0.403232	0.367957
0.496626	0.418451
0.453637	0.357759
0.369238	0.378167
0.442234	0.381384
0.385192	0.344726
0.442315	0.404708
0.435424	0.359372
0.355615	0.470864
0.31572	0.433577
0.394082	0.402531
0.355955	0.44479
0.486186	0.418041
0.450684	0.354203
0.431793	0.414752
0.401155	0.405054
0.455989	0.456046
0.405162	0.410225
0.344114	0.448187
0.400957	0.443298
0.399891	0.435677
0.488842	0.376347
0.329818	0.403785
0.44668	0.352566
0.434422	0.385521
0.470464	0.412991
0.45247	0.375598
0.457149	0.51843
0.46086	0.464454
0.420614	0.608644
0.500654	0.497877
0.466446	0.425326
0.398295	0.504854
0.361699	0.367855
0.379854	0.365615
0.420769	0.422369
0.408329	0.393207
0.387122	0.616343
0.417919	0.497756
0.486254	0.344881
0.436482	0.482339
0.440308	0.437358
0.329289	0.526861
0.394606	0.465975
0.399102
0.334477
0.442665
0.42843
0.429056
0.519427
0.467601
0.398135
0.480276
0.515393
0.53459
0.484931

## Sheet: Ext_Data_Fig_8_D
rim-active	rBRL
0.923241	0.922277
0.957638	0.910146
0.983994	1.02396
0.932356	1.00714
1.28867	0.866677
0.860691	0.845716
1.67228	0.814766
1.09095	0.931956
1.13886	0.835419
0.925544	1.00162
1.03037	0.777902
0.931394	0.811968
0.970927	0.858931
0.839316	0.972092
0.853464	0.838133
0.866196	0.80756
0.821191	0.821689
0.920051	0.696336
0.799767	0.811695
0.872751	0.854647
0.867857	1.22502
0.982727	0.802983
1.04996	0.914046
0.9779	0.940636
0.813792	0.812024
0.77548	1.00967
0.818689	0.88039
0.795138	0.865313
0.78847	0.755502
0.949845	1.01266
1.06181	0.759557
0.832471	0.845566
0.739879	0.823621
0.685089	0.857122
0.936904	0.813885
0.801409	0.837322
0.818227	0.81886
0.808495	0.926517
0.859745	0.945373
0.976643	0.835009
0.763167	0.745452
0.838435	0.957577
0.910859	0.859015
0.768134	0.828108
0.994207	0.902197
0.881364	0.7801
0.724823	0.922233
0.833446	0.846708
0.850406	0.888829
0.975042	0.722219
0.778722	0.815612
1.0138	0.813405
0.802709	0.840585
0.864331	0.79256
0.752693	0.85244
0.704391	0.797818
1.0102	0.830771
1.13317	0.816709
0.719982	0.895234
0.82238	0.858206
0.824146	0.764574
1.03608	0.802465
1.07354	0.795908
0.990072	0.876127
1.13992	0.819089
0.769	0.783277
0.872553	0.745855
0.814513	0.761781
0.816027	0.87157
1.11818	0.942295
0.838603	0.768148
0.796105	0.853633
0.845172	0.86508
0.916764	0.834715
0.994205	0.796623
0.786245	0.789187
0.728479	0.913989
0.817263	0.872084
0.768238	0.821648
0.778403	0.695293
0.867412	0.797925
0.868804	0.775305
0.829187	0.865131
1.0238	0.74016
0.923814	0.902455
0.910373	0.737001
0.819171	0.860374
0.864896	0.755078
0.802266	0.83741
0.882564	0.833849
0.804419	0.803242
0.84391	0.756636
0.853457	0.792476
0.834864	0.749165
0.865256	0.820998
0.854013	0.772435
0.965228	0.821727
0.948414	0.944747
0.845301	0.790679
0.694947	0.801569
1.04475	0.801245
0.817092	0.813584
0.771891	0.741637
0.779117	0.725202
0.989777	0.733755
0.884477	0.807506
0.780874	0.860249
0.799032	0.945954
0.825306	0.948651
0.732908	0.728454
0.971266	1.03122
1.02383	0.770264
0.967532	0.759982
0.796181	0.786856
0.846816	0.734613
1.1614
1.01706
0.889546
0.969572
0.722884
0.746743
0.747027
0.767013
0.651973
0.83299
0.738516
0.679668

## Sheet: Ext_Data_Fig_8_E
rim-active	rBRL
-65.2222	-124.164
-54.431	-67.3636
-49.9767	-52.9423
-48.7573	-48.0492
-45.8642	-43.2174
-45.3814	-38.3016
-44.4683	-33.4559
-40.6957	-32.5854
-40.2466	-32.5724
-36.0233	-31.8966
-35.8624	-31.3433
-35.3723	-30.7606
-34.5484	-29.7732
-32.7733	-29.2598
-32.4259	-29.1774
-32.0484	-28.3978
-31.8033	-27.6585
-30.1915	-26.6385
-29.1061	-26.0123
-25.9399	-25.2125
-24.9903	-24.8028
-24.558	-23.1538
-22.8372	-23.131
-22.5377	-22.1429
-22.4125	-21.15
-22.1183	-20.7429
-22.0921	-20.7037
-19.9951	-20.2898
-18.7053	-20.1754
-17.3636	-18.8554
-14.3585	-17.1622
-13.0583	-16.3137
-12.1532	-14.377
-11.3688	-14.1591
-9.73973	-14.1053
-8.23936	-13.6975
-6.79221	-13.5263
-6.31023	-13.2552
-6.26829	-13.047
-5.14706	-11.7778
-4.5125	-11.1806
-2.638	-6.42617
0.430556	-4.70008
0.764706	-1.88811
1.20513	-1.88448
1.72581	-0.436123
5.73253	9.35714
7.00833	9.49412
15.7479	21.8105
15.7933	30.8039
16.9195
18.9352
22.0299
75.5732

## Sheet: Ext_Data_Fig_8_F
rim-active	rBRL
-59.973	-140.958
-49.361	-55.135
-41.4198	-20.3194
-56.4069	-43.5462
-29.7059	-41.473
-39.8968	-35.1211
-34.9958	-26
-29.3972	-20.204
-40.1774	-34.5541
-43.7668	-35.5104
-38.4089	-44.3226
-37.8742	-40.5516
-34.8056	-37.6876
-32.7109	-28.7692
-26.4184	-31.183
-20.9576	-23.3525
-28.2934	-25.4915
-27.4362	-35.0817
-9.33962	-5.55102
-25.214	-27.8621
-27.0486	-27.3678
-36.994	-25.028
-27.1208	-29.2835
-27.068	-14.1415
-28.2477	-15.576
-27.5128	-6.52364
-28.3432	-25.7008
-25.9826	-37.0205
-24.7871	-12.8636
-23.0092	-15.3478
-35.7563	-21.987
-17.4926	-30.0323
-14.0654	-10.6263
-18.2139	-25.2092
-31.1915	-16.3754
-0.812155	-6.75838
-13.1033	-16.092
-3.5814	-0.914071
-13.4765	-30.2094
-3.14876	-14.0635
-20.2816	-22.1416
-9.50121	-40.8996
10.7352	-18.3023
-2.01719	0.147651
-16.7765	-19.7976
0.412698	-12.3576
-13.7982	-16.9745
-20.9576	-37.7091
-12.9138	-35.551
-9.83784	-9.21635
3.47939
19.5204
5.94643
13.6471

## Sheet: Ext_Data_Fig_8_G
	iron rim	no iron rim			iron rim	no iron rim
rim-active (%)	6.25	93.75		rim-active (n)	3	45
rBRL (%)	8.88889	91.1111		rBRL (n)	4	41

## Sheet: Ext_Data_Fig_8_H
no progression	progression
1	1
5	1
1	1
6	2
4	6
2	1
1	1
2	4
1	4
1	3
7	5
1	4
2	1
3	1
6	3
2	2
3	3
5	3
1	1
1	2
1	2
1	3
1	1
1
3
2
1
1
1
3
1
2
2
2
2
2

## Sheet: Ext_Data_Fig_8_I
no progression	progression
2	14
3	3
13	1
1	1
4	7
3	2
7	2
5	7
1	8
2	2
2	5
1
1
1
3
1
2
6
1
1
1
3
1
1
1

## Sheet: Ext_Data_Fig_8_J
no progression	progression
0	10.5263
9.09091	14.2857
0	12.5
18.75	20
0	13.3333
16.6667	9.09091
11.1111	27.2727
	4.44444
	0
	8.69565
	0

## Sheet: Ext_Data_Fig_8_K
no progression	progression
0	26.3158
0	0
0	18.75
0	0
0	46.6667
0	36.3636
0	18.1818
	0
	0
	8.69565
	0
